# Supplementary material for: BioTransformer: a comprehensive computational tool for small molecule metabolism prediction and metabolite identification
Source: J Cheminform. 2019 Jan 5;11:2. doi: 10.1186/s13321-018-0324-5 (PMC6689873; doi:10.1186/s13321-018-0324-5)
Supplement: Supplementary file 4 — Additional file 4. Predictions: BioTransformer vs. Meteor Nexus. [file 13321_2018_324_MOESM4_ESM.sdf]

  CDK     08101821052D

 22 25  0  0  1  0  0  0  0  0999 V2000
    5.9998    3.5270    0.0000 C   0  0  0  0  0  0  0  0  0  0  0  0
    2.1240    3.0521    0.0000 C   0  0  0  0  0  0  0  0  0  0  0  0
    4.6999    2.7785    0.0000 C   0  0  0  0  0  0  0  0  0  0  0  0
   -0.6300   -2.9400    0.0000 C   0  0  0  0  0  0  0  0  0  0  0  0
   -4.5300   -0.6900    0.0000 C   0  0  0  0  0  0  0  0  0  0  0  0
    0.6700   -2.1900    0.0000 C   0  0  0  0  0  0  0  0  0  0  0  0
   -3.2300    0.0600    0.0000 C   0  0  0  0  0  0  0  0  0  0  0  0
   -0.6300    1.5600    0.0000 C   0  0  0  0  0  0  0  0  0  0  0  0
    3.4000   -0.4000    0.0000 C   0  0  0  0  0  0  0  0  0  0  0  0
    0.6700    2.3100    0.0000 C   0  0  0  0  0  0  0  0  0  0  0  0
    4.2800    0.8100    0.0000 C   0  0  0  0  0  0  0  0  0  0  0  0
   -3.2300   -2.9400    0.0000 C   0  0  0  0  0  0  0  0  0  0  0  0
   -1.9300   -2.1900    0.0000 C   0  0  0  0  0  0  0  0  0  0  0  0
   -4.5300   -2.1900    0.0000 C   0  0  0  0  0  0  0  0  0  0  0  0
   -1.9300   -0.6900    0.0000 C   0  0  0  0  0  0  0  0  0  0  0  0
   -0.6300    0.0600    0.0000 C   0  0  2  0  0  0  0  0  0  0  0  0
    0.6700   -0.6900    0.0000 C   0  0  2  0  0  0  0  0  0  0  0  0
    1.9700    0.0600    0.0000 C   0  0  1  0  0  0  0  0  0  0  0  0
    1.9700    1.5600    0.0000 C   0  0  2  0  0  0  0  0  0  0  0  0
    3.4000    2.0300    0.0000 C   0  0  2  0  0  0  0  0  0  0  0  0
   -5.8289   -2.9402    0.0000 O   0  0  0  0  0  0  0  0  0  0  0  0
    3.4608    0.5312    0.0000 O   0  0  0  0  0  0  0  0  0  0  0  0
  3  1  3  0  0  0  0 
  6  4  1  0  0  0  0 
  7  5  1  0  0  0  0 
 10  8  1  0  0  0  0 
 11  9  1  0  0  0  0 
 13  4  1  0  0  0  0 
 13 12  2  0  0  0  0 
 14  5  2  0  0  0  0 
 14 12  1  0  0  0  0 
 15  7  2  0  0  0  0 
 15 13  1  0  0  0  0 
 16  8  1  0  0  0  0 
 16 15  1  0  0  0  0 
 17  6  1  0  0  0  0 
 17 16  1  0  0  0  0 
 18  9  1  0  0  0  0 
 18 17  1  0  0  0  0 
 19  2  1  1  0  0  0 
 19 10  1  0  0  0  0 
 19 18  1  0  0  0  0 
 20  3  1  0  0  0  0 
 20 11  1  6  0  0  0 
 20 19  1  0  0  0  0 
 21 14  1  0  0  0  0 
 20 22  1  1  0  0  0 
M  END
> <InChI>
InChI=1S/C20H24O2/c1-3-20(22)11-9-18-17-6-4-13-12-14(21)5-7-15(13)16(17)8-10-19(18,20)2/h1,5,7,12,16-18,21-22H,4,6,8-11H2,2H3/t16-,17-,18+,19+,20+/m1/s1

> <NAME>
17-Ethinylestradiol

> <BioTransformer_Predictions>
M01	M02	M03	M04	M05	M06	M07

> <Meteor_Nexus_Predictions_EQUIVOCAL>
M01	M03	M05	M07

> <Meteor_Nexus_Predictions_PLAUSIBLE>
M07

> <Meteor_Nexus_Predictions_PROBABLE>


> <Reported_Metabolites>
M01
NAME: 17-Ethinylestradiol 3-O-glucuronide
PUBCHEM_CID: NULL
INCHI: InChI=1S/C26H32O8/c1-3-26(32)11-9-18-17-6-4-13-12-14(5-7-15(13)16(17)8-10-25(18,26)2)33-24-21(29)19(27)20(28)22(34-24)23(30)31/h1,5,7,12,16-22,24,27-29,32H,4,6,8-11H2,2H3,(H,30,31)/t16?,17?,18?,19?,20?,21?,22?,24?,25-,26-/m0/s1

M02
NAME: 17-Ethinylestradiol 17-O-glucuronide
PUBCHEM_CID: NULL
INCHI: InChI=1S/C26H32O8/c1-3-26(34-24-21(30)19(28)20(29)22(33-24)23(31)32)11-9-18-17-6-4-13-12-14(27)5-7-15(13)16(17)8-10-25(18,26)2/h1,5,7,12,16-22,24,27-30H,4,6,8-11H2,2H3,(H,31,32)/t16?,17?,18?,19?,20?,21?,22?,24?,25-,26-/m0/s1

M03
NAME: 17-Ethinylestradiol, 3-O-sulfate
PUBCHEM_CID: NULL
INCHI: InChI=1S/C20H24O5S/c1-3-20(21)11-9-18-17-6-4-13-12-14(25-26(22,23)24)5-7-15(13)16(17)8-10-19(18,20)2/h1,5,7,12,16-18,21H,4,6,8-11H2,2H3,(H,22,23,24)/t16?,17?,18?,19-,20-/m0/s1

M04
NAME: 17-Ethinylestradiol, 16-OH
PUBCHEM_CID: NULL
INCHI: InChI=1S/C20H24O3/c1-3-20(23)18(22)11-17-16-6-4-12-10-13(21)5-7-14(12)15(16)8-9-19(17,20)2/h1,5,7,10,15-18,21-23H,4,6,8-9,11H2,2H3/t15?,16?,17?,18?,19-,20-/m0/s1

M05
NAME: 17-Ethinylestradiol, 2-OH
PUBCHEM_CID: NULL
INCHI: InChI=1S/C20H24O3/c1-3-20(23)9-7-16-14-5-4-12-10-17(21)18(22)11-15(12)13(14)6-8-19(16,20)2/h1,10-11,13-14,16,21-23H,4-9H2,2H3/t13?,14?,16?,19-,20-/m0/s1

M06
NAME: 17-Ethinylestradiol, 4-OH
PUBCHEM_CID: NULL
INCHI: InChI=1S/C20H24O3/c1-3-20(23)11-9-16-14-4-5-15-12(6-7-17(21)18(15)22)13(14)8-10-19(16,20)2/h1,6-7,13-14,16,21-23H,4-5,8-11H2,2H3/t13?,14?,16?,19-,20-/m0/s1

M07
NAME: 17-Ethinylestradiol, 6-OH
PUBCHEM_CID: NULL
INCHI: InChI=1S/C20H24O3/c1-3-20(23)9-7-17-15-11-18(22)16-10-12(21)4-5-13(16)14(15)6-8-19(17,20)2/h1,4-5,10,14-15,17-18,21-23H,6-9,11H2,2H3/t14?,15?,17?,18?,19-,20-/m0/s1

M08
NAME: 17-Ethinylestradiol, 3-O-methyl
PUBCHEM_CID: NULL
INCHI: InChI=1S/C21H26O2/c1-4-21(22)12-10-19-18-7-5-14-13-15(23-3)6-8-16(14)17(18)9-11-20(19,21)2/h1,6,8,13,17-19,22H,5,7,9-12H2,2-3H3/t17-,18-,19+,20+,21+/m1/s1


> <References>
Zhou, S.F. et al. (2009); Substrates, Inducers, Inhibitors and Structure-Activity Relationships of Human Cytochrome P450 2C9 and Implications in Drug Development; Current Medicinal Chemistry, 2009, 16, 3480-3675

$$$$

  CDK     08101821052D

 11 11  0  0  0  0  0  0  0  0999 V2000
    2.5989    1.5002    0.0000 C   0  0  0  0  0  0  0  0  0  0  0  0
   -1.2981   -0.7504    0.0000 C   0  0  0  0  0  0  0  0  0  0  0  0
   -2.5981    1.4996    0.0000 C   0  0  0  0  0  0  0  0  0  0  0  0
   -2.5981   -1.5004    0.0000 C   0  0  0  0  0  0  0  0  0  0  0  0
   -3.8981    0.7496    0.0000 C   0  0  0  0  0  0  0  0  0  0  0  0
    1.3000    0.7500    0.0000 C   0  0  0  0  0  0  0  0  0  0  0  0
   -1.2981    0.7496    0.0000 C   0  0  0  0  0  0  0  0  0  0  0  0
   -3.8981   -0.7504    0.0000 C   0  0  0  0  0  0  0  0  0  0  0  0
    0.0008    1.4998    0.0000 N   0  0  0  0  0  0  0  0  0  0  0  0
    1.3002   -0.7500    0.0000 O   0  0  0  0  0  0  0  0  0  0  0  0
   -5.1970   -1.5006    0.0000 O   0  0  0  0  0  0  0  0  0  0  0  0
  4  2  1  0  0  0  0 
  5  3  2  0  0  0  0 
  6  1  1  0  0  0  0 
  7  2  2  0  0  0  0 
  7  3  1  0  0  0  0 
  8  4  2  0  0  0  0 
  8  5  1  0  0  0  0 
  9  6  2  0  0  0  0 
  9  7  1  0  0  0  0 
 10  6  1  4  0  0  0 
 11  8  1  0  0  0  0 
M  END
> <InChI>
InChI=1S/C8H9NO2/c1-6(10)9-7-2-4-8(11)5-3-7/h2-5,11H,1H3,(H,9,10)

> <NAME>
Acetaminophen

> <BioTransformer_Predictions>
M01	M02	M03	M04	M05	M06	M07	M08

> <Meteor_Nexus_Predictions_EQUIVOCAL>
M01	M02	M03	M04	M05	M06	M08

> <Meteor_Nexus_Predictions_PLAUSIBLE>
M01	M02

> <Meteor_Nexus_Predictions_PROBABLE>


> <Reported_Metabolites>
M01
NAME: acetic acid
PUBCHEM_CID: 21980959
INCHI: InChI=1S/C2H4O2/c1-2(3)4/h1H3,(H,3,4)

M02
NAME: p-aminophenol
PUBCHEM_CID: 13283155
INCHI: InChI=1S/C6H7NO/c7-5-1-3-6(8)4-2-5/h1-4,8H,7H2

M03
NAME: p-acetamidophenylglucuronide
PUBCHEM_CID: 4022661
INCHI: InChI=1S/C14H17NO8/c1-6(16)15-7-2-4-8(5-3-7)22-14-11(19)9(17)10(18)12(23-14)13(20)21/h2-5,9-12,14,17-19H,1H3,(H,15,16)(H,20,21)

M04
NAME: Paracetamol sulfate
PUBCHEM_CID: 83939
INCHI: InChI=1S/C8H9NO5S/c1-6(10)9-7-2-4-8(5-3-7)14-15(11,12)13/h2-5H,1H3,(H,9,10)(H,11,12,13)

M05
NAME: N-Hydroxyparacetamol
PUBCHEM_CID: 45750
INCHI: InChI=1S/C8H9NO3/c1-6(10)9(12)7-2-4-8(11)5-3-7/h2-5,11-12H,1H3

M06
NAME: Acetamide, N-(2,4-dihydroxyphenyl)-
PUBCHEM_CID: 580765
INCHI: InChI=1S/C8H9NO3/c1-5(10)9-7-3-2-6(11)4-8(7)12/h2-4,11-12H,1H3,(H,9,10)

M07
NAME: Napqi
PUBCHEM_CID: 39763
INCHI: InChI=1S/C8H7NO2/c1-6(10)9-7-2-4-8(11)5-3-7/h2-5H,1H3

M08
NAME: 3-Hydroxyacetaminophen
PUBCHEM_CID: 161950
INCHI: InChI=1S/C8H9NO3/c1-5(10)9-6-2-3-7(11)8(12)4-6/h2-4,11-12H,1H3,(H,9,10)


> <References>
Laine, JE. et al. (2009); Acetaminophen bioactivation by human cytochrome P450 enzymes and animal microsomes; Xenobiotica. 2009 Jan;39(1):11-21. doi: 10.1080/00498250802512830; PMID:19219744
Mugford CA. and Tarloff JB. (1995); Contribution of oxidation and deacetylation to the bioactivation of acetaminophen in vitro in liver and kidney from male and female Sprague-Dawley rats; Drug Metab Dispos. 1995 Feb;23(2):290-4; PMID: 7736927
Bertolini, A. et al. (2006); Paracetamol: new vistas of an old drug; CNS Drug Rev. 2006 Fall-Winter;12(3-4):250-75; PMID:17227290; DOI:10.1111/j.1527-3458.2006.00250.x

$$$$

  CDK     08101821052D

 22 21  0  0  0  0  0  0  0  0999 V2000
   -1.2990    6.0000    0.0000 C   0  0  0  0  0  0  0  0  0  0  0  0
    0.0000    6.7500    0.0000 C   0  0  0  0  0  0  0  0  0  0  0  0
    1.2990    6.0000    0.0000 C   0  0  0  0  0  0  0  0  0  0  0  0
    2.5981    6.7500    0.0000 C   0  0  0  0  0  0  0  0  0  0  0  0
    3.8971    6.0000    0.0000 C   0  0  0  0  0  0  0  0  0  0  0  0
    5.1962    6.7500    0.0000 C   0  0  0  0  0  0  0  0  0  0  0  0
    6.4952    6.0000    0.0000 C   0  0  0  0  0  0  0  0  0  0  0  0
    6.4952    4.5000    0.0000 C   0  0  0  0  0  0  0  0  0  0  0  0
    7.7942    3.7500    0.0000 C   0  0  0  0  0  0  0  0  0  0  0  0
    7.7942    2.2500    0.0000 C   0  0  0  0  0  0  0  0  0  0  0  0
    6.4952    1.5000    0.0000 C   0  0  0  0  0  0  0  0  0  0  0  0
    6.4952   -0.0000    0.0000 C   0  0  0  0  0  0  0  0  0  0  0  0
    7.7942   -0.7500    0.0000 C   0  0  0  0  0  0  0  0  0  0  0  0
    9.0933   -0.0000    0.0000 C   0  0  0  0  0  0  0  0  0  0  0  0
   10.3923   -0.7500    0.0000 C   0  0  0  0  0  0  0  0  0  0  0  0
   11.6913   -0.0000    0.0000 C   0  0  0  0  0  0  0  0  0  0  0  0
   11.6913    1.5000    0.0000 C   0  0  0  0  0  0  0  0  0  0  0  0
   12.9904    2.2500    0.0000 C   0  0  0  0  0  0  0  0  0  0  0  0
   12.9904    3.7500    0.0000 C   0  0  0  0  0  0  0  0  0  0  0  0
   14.2894    4.5000    0.0000 C   0  0  0  0  0  0  0  0  0  0  0  0
   15.5885    3.7500    0.0000 O   0  0  0  0  0  0  0  0  0  0  0  0
   14.2894    6.0000    0.0000 O   0  0  0  0  0  0  0  0  0  0  0  0
  2  1  1  0  0  0  0 
  3  2  1  0  0  0  0 
  4  3  1  0  0  0  0 
  5  4  1  0  0  0  0 
  6  5  1  0  0  0  0 
  6  7  2  0  0  0  0 
  8  7  1  0  0  0  0 
  9  8  1  0  0  0  0 
  9 10  2  0  0  0  0 
 11 10  1  0  0  0  0 
 12 11  1  0  0  0  0 
 12 13  2  0  0  0  0 
 14 13  1  0  0  0  0 
 15 14  1  0  0  0  0 
 15 16  2  0  0  0  0 
 17 16  1  0  0  0  0 
 18 17  1  0  0  0  0 
 19 18  1  0  0  0  0 
 20 19  1  0  0  0  0 
 21 20  2  0  0  0  0 
 22 20  1  0  0  0  0 
M  END
> <InChI>
InChI=1S/C20H32O2/c1-2-3-4-5-6-7-8-9-10-11-12-13-14-15-16-17-18-19-20(21)22/h6-7,9-10,12-13,15-16H,2-5,8,11,14,17-19H2,1H3,(H,21,22)/b7-6-,10-9-,13-12-,16-15-

> <NAME>
Arachidonic acid

> <BioTransformer_Predictions>
M01	M02	M03	M04	M05	M06	M07	M08	M09	M10	M11	M12	M13	M14	M15	M16	M17	M18	M19	M20

> <Meteor_Nexus_Predictions_EQUIVOCAL>
M03	M04	M05	M15	M16	M17	M18	M19	M20

> <Meteor_Nexus_Predictions_PLAUSIBLE>
M03	M15	M16	M17	M18	M19	M20

> <Meteor_Nexus_Predictions_PROBABLE>


> <Reported_Metabolites>
M01
NAME: 1-arachidonoyl-DHAP(2-)
PUBCHEM_CID: 86289260
INCHI: InChI=1S/C23H37O7P/c1-2-3-4-5-6-7-8-9-10-11-12-13-14-15-16-17-18-19-23(25)29-20-22(24)21-30-31(26,27)28/h6-7,9-10,12-13,15-16H,2-5,8,11,14,17-21H2,1H3,(H2,26,27,28)/p-2/b7-6-,10-9-,13-12-,16-15-

M02
NAME: 
PUBCHEM_CID: NULL
INCHI: InChI=1S/C41H66N7O17P3S/c1-4-5-6-7-8-9-10-11-12-13-14-15-16-17-18-19-20-21-32(50)69-25-24-43-31(49)22-23-44-39(53)36(52)41(2,3)27-62-68(59,60)65-67(57,58)61-26-30-35(64-66(54,55)56)34(51)40(63-30)48-29-47-33-37(42)45-28-46-38(33)48/h8-9,11-12,14-15,17-18,28-30,34-36,40,51-52H,4-7,10,13,16,19-27H2,1-3H3,(H,43,49)(H,44,53)(H,57,58)(H,59,60)(H2,42,45,46)(H2,54,55,56)/b9-8-,12-11-,15-14-,18-17-

M03
NAME: 
PUBCHEM_CID: NULL
INCHI: InChI=1S/C26H40O8/c1-2-3-4-5-6-7-8-9-10-11-12-13-14-15-16-17-18-19-20(27)33-26-23(30)21(28)22(29)24(34-26)25(31)32/h6-7,9-10,12-13,15-16,21-24,26,28-30H,2-5,8,11,14,17-19H2,1H3,(H,31,32)/b7-6-,10-9-,13-12-,16-15-

M04
NAME: (+/-)18-HETE
PUBCHEM_CID: 6442778
INCHI: InChI=1S/C20H32O3/c1-2-19(21)17-15-13-11-9-7-5-3-4-6-8-10-12-14-16-18-20(22)23/h4-7,10-13,19,21H,2-3,8-9,14-18H2,1H3,(H,22,23)/b6-4-,7-5-,12-10-,13-11-

M05
NAME: 16-HETE
PUBCHEM_CID: 6442739
INCHI: InChI=1S/C20H32O3/c1-2-3-16-19(21)17-14-12-10-8-6-4-5-7-9-11-13-15-18-20(22)23/h4-5,8-11,14,17,19,21H,2-3,6-7,12-13,15-16,18H2,1H3,(H,22,23)/b5-4-,10-8-,11-9-,17-14-

M06
NAME: 7-HETE
PUBCHEM_CID: 101925465
INCHI: InChI=1S/C20H32O3/c1-2-3-4-5-6-7-8-9-10-11-13-16-19(21)17-14-12-15-18-20(22)23/h6-7,9-10,13-14,16-17,19,21H,2-5,8,11-12,15,18H2,1H3,(H,22,23)/b7-6-,10-9-,16-13-,17-14-

M07
NAME: 10-HETE
PUBCHEM_CID: 53481450
INCHI: InChI=1S/C20H32O3/c1-2-3-4-5-6-7-10-13-16-19(21)17-14-11-8-9-12-15-18-20(22)23/h6-9,13-14,16-17,19,21H,2-5,10-12,15,18H2,1H3,(H,22,23)/b7-6-,9-8-,16-13-,17-14-

M08
NAME: 13-HETE
PUBCHEM_CID: 53481471
INCHI: InChI=1S/C20H32O3/c1-2-3-4-10-13-16-19(21)17-14-11-8-6-5-7-9-12-15-18-20(22)23/h6-9,13-14,16-17,19,21H,2-5,10-12,15,18H2,1H3,(H,22,23)/b8-6-,9-7-,16-13-,17-14-

M09
NAME: 9-HETE
PUBCHEM_CID: 14123398
INCHI: InChI=1S/C20H32O3/c1-2-3-4-5-6-7-8-10-13-16-19(21)17-14-11-9-12-15-18-20(22)23/h6-7,9-11,13-14,17,19,21H,2-5,8,12,15-16,18H2,1H3,(H,22,23)/b7-6-,11-9-,13-10-,17-14+

M10
NAME: 5-HETE
PUBCHEM_CID: NULL
INCHI: InChI=1S/C20H32O3/c1-2-3-4-5-6-7-8-9-10-11-12-13-14-16-19(21)17-15-18-20(22)23/h6-7,9-10,12-14,16,19,21H,2-5,8,11,15,17-18H2,1H3,(H,22,23)/b7-6-,10-9-,13-12-,16-14?

M11
NAME: 12-HETE
PUBCHEM_CID: 13786989
INCHI: InChI=1S/C20H32O3/c1-2-3-4-5-10-13-16-19(21)17-14-11-8-6-7-9-12-15-18-20(22)23/h7-11,13-14,17,19,21H,2-6,12,15-16,18H2,1H3,(H,22,23)/b9-7-,11-8-,13-10-,17-14+

M12
NAME: 8-HETE
PUBCHEM_CID: NULL
INCHI: InChI=1S/C20H32O3/c1-2-3-4-5-6-7-8-9-10-13-16-19(21)17-14-11-12-15-18-20(22)23/h6-7,9-11,13-14,16,19,21H,2-5,8,12,15,17-18H2,1H3,(H,22,23)/b7-6-,10-9-,14-11-,16-13?

M13
NAME: 15-HETE
PUBCHEM_CID: 9966861
INCHI: InChI=1S/C20H32O3/c1-2-3-13-16-19(21)17-14-11-9-7-5-4-6-8-10-12-15-18-20(22)23/h4-5,8-11,14,17,19,21H,2-3,6-7,12-13,15-16,18H2,1H3,(H,22,23)/b5-4-,10-8-,11-9-,17-14+

M14
NAME: 11-HETE
PUBCHEM_CID: NULL
INCHI: InChI=1S/C20H32O3/c1-2-3-4-5-7-10-13-16-19(21)17-14-11-8-6-9-12-15-18-20(22)23/h6-7,9-11,13-14,16,19,21H,2-5,8,12,15,17-18H2,1H3,(H,22,23)/b9-6-,10-7-,14-11-,16-13?

M15
NAME: 19-HETE
PUBCHEM_CID: 20839325
INCHI: InChI=1S/C20H32O3/c1-19(21)17-15-13-11-9-7-5-3-2-4-6-8-10-12-14-16-18-20(22)23/h3-6,9-12,19,21H,2,7-8,13-18H2,1H3,(H,22,23)/b5-3-,6-4-,11-9-,12-10-

M16
NAME: 5,6-epoxy-8Z,11Z,14Z-eicosatrienoic acid
PUBCHEM_CID: 5283202
INCHI: InChI=1S/C20H32O3/c1-2-3-4-5-6-7-8-9-10-11-12-13-15-18-19(23-18)16-14-17-20(21)22/h6-7,9-10,12-13,18-19H,2-5,8,11,14-17H2,1H3,(H,21,22)/b7-6-,10-9-,13-12-

M17
NAME: 8,9-epoxy-5Z,11Z,14Z-eicosatrienoic acid
PUBCHEM_CID: 5283203
INCHI: InChI=1S/C20H32O3/c1-2-3-4-5-6-7-8-9-12-15-18-19(23-18)16-13-10-11-14-17-20(21)22/h6-7,9-10,12-13,18-19H,2-5,8,11,14-17H2,1H3,(H,21,22)/b7-6-,12-9-,13-10-

M18
NAME: 11,12-epoxy-5Z,8Z,14Z-eicosatrienoic acid
PUBCHEM_CID: 5283204
INCHI: InChI=1S/C20H32O3/c1-2-3-4-5-9-12-15-18-19(23-18)16-13-10-7-6-8-11-14-17-20(21)22/h6,8-10,12-13,18-19H,2-5,7,11,14-17H2,1H3,(H,21,22)/b8-6-,12-9-,13-10-

M19
NAME: 14,15-epoxy-5Z,8Z,11Z-eicosatrienoic acid
PUBCHEM_CID: 5283205
INCHI: InChI=1S/C20H32O3/c1-2-3-12-15-18-19(23-18)16-13-10-8-6-4-5-7-9-11-14-17-20(21)22/h4,6-7,9-10,13,18-19H,2-3,5,8,11-12,14-17H2,1H3,(H,21,22)/b6-4-,9-7-,13-10-

M20
NAME: 20-Hydroxyeicosatetraenoic acid
PUBCHEM_CID: 5283157
INCHI: InChI=1S/C20H32O3/c21-19-17-15-13-11-9-7-5-3-1-2-4-6-8-10-12-14-16-18-20(22)23/h1,3-4,6-7,9-10,12,21H,2,5,8,11,13-19H2,(H,22,23)/b3-1-,6-4-,9-7-,12-10-

M21
NAME: (5Z,8Z,10E,14Z)-(12S)-12-hydroperoxyicosa-5,8,10,14-tetraenoate
PUBCHEM_CID: NULL
INCHI: NULL

M22
NAME: (5Z,8Z,11Z,13E)-(15S)-15-hydroperoxyicosa-5,8,11,13-tetraenoate
PUBCHEM_CID: NULL
INCHI: NULL

M23
NAME: leukotriene A4
PUBCHEM_CID: NULL
INCHI: NULL

M24
NAME: Prostaglandin G2
PUBCHEM_CID: NULL
INCHI: NULL


> <References>
ADD
PMID:715838
Turgeon D et al. (2003); Glucuronidation of arachidonic and linoleic acid metabolites by human UDP-glucuronosyltransferases; J Lipid Res. 2003 Jun;44(6):1182-91. Epub 2003 Mar 16
Zhou, S.F. et al. (2009); Substrates, Inducers, Inhibitors and Structure-Activity Relationships of Human Cytochrome P450 2C9 and Implications in Drug Development; Current Medicinal Chemistry, 2009, 16, 3480-3675
PMID:702629
http://www.uniprot.org/uniprot/P18054
http://www.uniprot.org/uniprot/P16050
http://www.uniprot.org/uniprot/P09917
PMID:727520

$$$$

  CDK     08101821052D

 14 14  0  0  0  0  0  0  0  0999 V2000
    5.1970    3.0000    0.0000 C   0  0  0  0  0  0  0  0  0  0  0  0
   -5.1970    3.0000    0.0000 C   0  0  0  0  0  0  0  0  0  0  0  0
   -3.8983    0.7498    0.0000 C   0  0  0  0  0  0  0  0  0  0  0  0
    3.8981    2.2498    0.0000 C   0  0  0  0  0  0  0  0  0  0  0  0
   -3.8981    2.2498    0.0000 C   0  0  0  0  0  0  0  0  0  0  0  0
   -0.0000   -0.0006    0.0000 C   0  0  0  0  0  0  0  0  0  0  0  0
    1.3000    2.2494    0.0000 C   0  0  0  0  0  0  0  0  0  0  0  0
   -1.3000    2.2494    0.0000 C   0  0  0  0  0  0  0  0  0  0  0  0
   -0.0000   -1.5006    0.0000 Cl  0  0  0  0  0  0  0  0  0  0  0  0
    2.5989    2.9996    0.0000 N   0  0  0  0  0  0  0  0  0  0  0  0
   -2.5989    2.9996    0.0000 N   0  0  0  0  0  0  0  0  0  0  0  0
    1.3000    0.7494    0.0000 N   0  0  0  0  0  0  0  0  0  0  0  0
   -1.3000    0.7494    0.0000 N   0  0  0  0  0  0  0  0  0  0  0  0
   -0.0000    2.9994    0.0000 N   0  0  0  0  0  0  0  0  0  0  0  0
  4  1  1  0  0  0  0 
  5  2  1  0  0  0  0 
  5  3  1  0  0  0  0 
  9  6  1  0  0  0  0 
 10  4  1  4  0  0  0 
 10  7  2  0  0  0  0 
 11  5  1  0  0  0  0 
 11  8  2  0  0  0  0 
 12  6  2  0  0  0  0 
 12  7  1  0  0  0  0 
 13  6  1  0  0  0  0 
 13  8  1  4  0  0  0 
 14  7  1  0  0  0  0 
 14  8  1  0  0  0  0 
M  END
> <InChI>
InChI=1S/C8H14ClN5/c1-4-10-7-12-6(9)13-8(14-7)11-5(2)3/h5H,4H2,1-3H3,(H2,10,11,12,13,14)

> <NAME>
Atrazine

> <BioTransformer_Predictions>
M01	M02	M03	M04	M05	M06

> <Meteor_Nexus_Predictions_EQUIVOCAL>
M01	M02	M03	M04	M05	M06

> <Meteor_Nexus_Predictions_PLAUSIBLE>
M02	M03	M04	M05	M06

> <Meteor_Nexus_Predictions_PROBABLE>
M02	M04	M05	M06

> <Reported_Metabolites>
M01
NAME: Atrazine Glutathione
PUBCHEM_CID: 4473092
INCHI: InChI=1S/C18H30N8O6S/c1-4-20-16-24-17(22-9(2)3)26-18(25-16)33-8-11(14(30)21-7-13(28)29)23-12(27)6-5-10(19)15(31)32/h9-11H,4-8,19H2,1-3H3,(H,21,30)(H,23,27)(H,28,29)(H,31,32)(H2,20,22,24,25,26)

M02
NAME: Desisopropylatrazine (DIA)
PUBCHEM_CID: NULL
INCHI: InChI=1S/C5H9ClN5/c1-2-8-5-10-3(6)9-4(7)11-5/h2H2,1,7H3,(H,8,9,10,11)

M03
NAME: 1-hydroxyisopropylatrazine (HIATZ)
PUBCHEM_CID: 5818023
INCHI: InChI=1S/C8H14ClN5O/c1-3-10-7-12-6(9)13-8(14-7)11-5(2)4-15/h5,15H,3-4H2,1-2H3,(H2,10,11,12,13,14)

M04
NAME: acetone
PUBCHEM_CID: 180
INCHI: InChI=1S/C3H6O/c1-3(2)4/h1-2H3

M05
NAME: acetaldehyde
PUBCHEM_CID: NULL
INCHI: InChI=1S/C2H4O/c1-2-3/h2H,1H3

M06
NAME: Deethylatrazine
PUBCHEM_CID: NULL
INCHI: InChI=1S/C6H10ClN5/c1-3(2)9-6-11-4(7)10-5(8)12-6/h3H,1-2H3,(H3,8,9,10,11,12)

M07
NAME: 2-hydroxyethylatrazine (HEATZ)
PUBCHEM_CID: NULL
INCHI: InChI=1/C8H14ClN5O/c1-4(2)10-7-12-6(9)13-8(14-7)11-5(3)15/h4-5,15H,1-3H3,(H2,10,11,12,13,14)


> <References>
Joo,H. et al. (2010); Human metabolism of atrazine; Pesticide Biochemistry and Physiology 98 (2010) 73–79

$$$$

  CDK     08101821052D

 15 16  0  0  0  0  0  0  0  0999 V2000
    3.7781    5.7300    0.0000 C   0  0  0  0  0  0  0  0  0  0  0  0
   -2.7200   -1.0200    0.0000 C   0  0  0  0  0  0  0  0  0  0  0  0
   -2.7200    0.4800    0.0000 C   0  0  0  0  0  0  0  0  0  0  0  0
    2.4800   -1.0200    0.0000 C   0  0  0  0  0  0  0  0  0  0  0  0
   -1.4200   -1.7700    0.0000 C   0  0  0  0  0  0  0  0  0  0  0  0
    1.1800   -1.7700    0.0000 C   0  0  0  0  0  0  0  0  0  0  0  0
   -1.4200    1.2300    0.0000 C   0  0  0  0  0  0  0  0  0  0  0  0
    2.4800    0.4800    0.0000 C   0  0  0  0  0  0  0  0  0  0  0  0
   -0.1200   -1.0200    0.0000 C   0  0  0  0  0  0  0  0  0  0  0  0
   -0.1200    0.4800    0.0000 C   0  0  0  0  0  0  0  0  0  0  0  0
    1.1800    1.2300    0.0000 C   0  0  0  0  0  0  0  0  0  0  0  0
    2.4790    3.4800    0.0000 C   0  0  0  0  0  0  0  0  0  0  0  0
    2.4790    4.9800    0.0000 N   0  0  0  0  0  0  0  0  0  0  0  0
    3.7781    2.7300    0.0000 O   0  0  0  0  0  0  0  0  0  0  0  0
    1.1800    2.7300    0.0000 O   0  0  0  0  0  0  0  0  0  0  0  0
  3  2  2  0  0  0  0 
  5  2  1  0  0  0  0 
  6  4  2  0  0  0  0 
  7  3  1  0  0  0  0 
  8  4  1  0  0  0  0 
  9  5  2  0  0  0  0 
  9  6  1  0  0  0  0 
 10  7  2  0  0  0  0 
 10  9  1  0  0  0  0 
 11  8  2  0  0  0  0 
 11 10  1  0  0  0  0 
 13  1  1  0  0  0  0 
 13 12  2  0  0  0  0 
 14 12  1  4  0  0  0 
 15 11  1  0  0  0  0 
 15 12  1  0  0  0  0 
M  END
> <InChI>
InChI=1S/C12H11NO2/c1-13-12(14)15-11-8-4-6-9-5-2-3-7-10(9)11/h2-8H,1H3,(H,13,14)

> <NAME>
Carbaryl

> <BioTransformer_Predictions>
M01

> <Meteor_Nexus_Predictions_EQUIVOCAL>
M03

> <Meteor_Nexus_Predictions_PLAUSIBLE>


> <Meteor_Nexus_Predictions_PROBABLE>


> <Reported_Metabolites>
M01
NAME: N-(Hydroxymethyl)carbaryl
PUBCHEM_CID: 21341
INCHI: InChI=1S/C12H11NO3/c14-8-13-12(15)16-11-7-3-5-9-4-1-2-6-10(9)11/h1-7,14H,8H2,(H,13,15)

M02
NAME: 4-hydroxycarbaryl
PUBCHEM_CID: NULL
INCHI: InChI=1S/C12H11NO3/c1-13-12(15)16-11-7-6-10(14)8-4-2-3-5-9(8)11/h2-7,14H,1H3,(H,13,15)

M03
NAME: 5-hydroxycarbaryl
PUBCHEM_CID: NULL
INCHI: InChI=1S/C12H11NO3/c1-13-12(15)16-11-7-3-4-8-9(11)5-2-6-10(8)14/h2-7,14H,1H3,(H,13,15)


> <References>


$$$$

  CDK     08101821052D

 21 23  0  0  0  0  0  0  0  0999 V2000
   -2.9381    7.2156    0.0000 C   0  0  0  0  0  0  0  0  0  0  0  0
   -4.2334    4.9635    0.0000 C   0  0  0  0  0  0  0  0  0  0  0  0
   -4.2200    0.4700    0.0000 C   0  0  0  0  0  0  0  0  0  0  0  0
   -4.2200   -1.0300    0.0000 C   0  0  0  0  0  0  0  0  0  0  0  0
   -1.6328    3.4678    0.0000 C   0  0  0  0  0  0  0  0  0  0  0  0
   -2.9200    1.2200    0.0000 C   0  0  0  0  0  0  0  0  0  0  0  0
   -2.9200   -1.7800    0.0000 C   0  0  0  0  0  0  0  0  0  0  0  0
    3.5700   -1.0300    0.0000 C   0  0  0  0  0  0  0  0  0  0  0  0
    2.2700   -1.7800    0.0000 C   0  0  0  0  0  0  0  0  0  0  0  0
   -1.6353    4.9678    0.0000 C   0  0  0  0  0  0  0  0  0  0  0  0
   -0.3325    2.7200    0.0000 C   0  0  0  0  0  0  0  0  0  0  0  0
    2.2700    1.2200    0.0000 C   0  0  0  0  0  0  0  0  0  0  0  0
    3.5700    0.4700    0.0000 C   0  0  0  0  0  0  0  0  0  0  0  0
   -1.6200    0.4700    0.0000 C   0  0  0  0  0  0  0  0  0  0  0  0
    0.9700    0.4700    0.0000 C   0  0  0  0  0  0  0  0  0  0  0  0
   -1.6200   -1.0300    0.0000 C   0  0  0  0  0  0  0  0  0  0  0  0
    0.9700   -1.0300    0.0000 C   0  0  0  0  0  0  0  0  0  0  0  0
    4.8689    1.2202    0.0000 Cl  0  0  0  0  0  0  0  0  0  0  0  0
   -2.9356    5.7156    0.0000 N   0  0  0  0  0  0  0  0  0  0  0  0
   -0.3300    1.2200    0.0000 N   0  0  0  0  0  0  0  0  0  0  0  0
   -0.3300   -1.7800    0.0000 S   0  0  0  0  0  0  0  0  0  0  0  0
  4  3  2  0  0  0  0 
  6  3  1  0  0  0  0 
  7  4  1  0  0  0  0 
  9  8  2  0  0  0  0 
 10  5  1  0  0  0  0 
 11  5  1  0  0  0  0 
 13  8  1  0  0  0  0 
 13 12  2  0  0  0  0 
 14  6  2  0  0  0  0 
 15 12  1  0  0  0  0 
 16  7  2  0  0  0  0 
 16 14  1  0  0  0  0 
 17  9  1  0  0  0  0 
 17 15  2  0  0  0  0 
 18 13  1  0  0  0  0 
 19  1  1  0  0  0  0 
 19  2  1  0  0  0  0 
 19 10  1  0  0  0  0 
 20 11  1  0  0  0  0 
 20 14  1  0  0  0  0 
 20 15  1  0  0  0  0 
 21 16  1  0  0  0  0 
 21 17  1  0  0  0  0 
M  END
> <InChI>
InChI=1S/C17H19ClN2S/c1-19(2)10-5-11-20-14-6-3-4-7-16(14)21-17-9-8-13(18)12-15(17)20/h3-4,6-9,12H,5,10-11H2,1-2H3

> <NAME>
Chlorpromazine

> <BioTransformer_Predictions>
M01	M02	M03	M04	M05	M06	M07

> <Meteor_Nexus_Predictions_EQUIVOCAL>
M01	M02	M04	M05	M06	M07

> <Meteor_Nexus_Predictions_PLAUSIBLE>
M01	M02	M04	M06	M07

> <Meteor_Nexus_Predictions_PROBABLE>
M02	M04	M07

> <Reported_Metabolites>
M01
NAME: Chlorproazime, N-glucuronide
PUBCHEM_CID: Luo H, et al. (1995); N -glucuronidation of aliphatic tertiary amines in human: Antidepressant versus antipsychotic drugs. Xenobiotica 25:291–301.
INCHI: InChI=1S/C23H27ClN2O6S/c1-26(2,22-20(29)18(27)19(28)21(32-22)23(30)31)11-5-10-25-14-6-3-4-7-16(14)33-17-9-8-13(24)12-15(17)25/h3-4,6-9,12,18-22,27-29H,5,10-11H2,1-2H3

M02
NAME: 
PUBCHEM_CID: 1996 ASPET N-Glucuronidation of Xenobiotics Symposium; DRUG METABOLISM AND DISPOSITION; Vol. 26, No. 9
INCHI: InChI=1S/C5H11NO/c1-6(2)4-3-5-7/h5H,3-4H2,1-2H3

M03
NAME: 2-Chlorophenothiazine
PUBCHEM_CID: Brunton, L; Chabner, B; Knollman, B (2010). Goodman and Gilman's The Pharmacological Basis of Therapeutics (12th ed.). New York: McGraw-Hill Professional. ISBN 978-0-07-162442-8.
INCHI: InChI=1S/C12H8ClNS/c13-8-5-6-12-10(7-8)14-9-3-1-2-4-11(9)15-12/h1-7,14H

M04
NAME: Chlorpromazine sulfoxide
PUBCHEM_CID: Beckett, AH. et al. (1974); A Polarographie method for the determination of the N-oxide, N-oxide-sulphoxide and sulphoxide metabolites of chlorpromazine; DOI: 10.1111/j.2042-7158.1974.tb09304.x
INCHI: InChI=1S/C17H19ClN2OS/c1-19(2)10-5-11-20-14-6-3-4-7-16(14)22(21)17-9-8-13(18)12-15(17)20/h3-4,6-9,12H,5,10-11H2,1-2H3

M05
NAME: 7-Hydroxychlorpromazine
PUBCHEM_CID: NULL
INCHI: InChI=1S/C17H19ClN2OS/c1-19(2)8-3-9-20-14-6-5-13(21)11-17(14)22-16-7-4-12(18)10-15(16)20/h4-7,10-11,21H,3,8-9H2,1-2H3

M06
NAME: Chlorpromazine N-oxide
PUBCHEM_CID: NULL
INCHI: InChI=1S/C17H19ClN2OS/c1-20(2,21)11-5-10-19-14-6-3-4-7-16(14)22-17-9-8-13(18)12-15(17)19/h3-4,6-9,12H,5,10-11H2,1-2H3

M07
NAME: Norchlorpromazine
PUBCHEM_CID: NULL
INCHI: InChI=1S/C16H17ClN2S/c1-18-9-4-10-19-13-5-2-3-6-15(13)20-16-8-7-12(17)11-14(16)19/h2-3,5-8,11,18H,4,9-10H2,1H3


> <References>


$$$$

  CDK     08101821052D

 18 18  0  0  0  0  0  0  0  0999 V2000
    7.7951   -1.5010    0.0000 C   0  0  0  0  0  0  0  0  0  0  0  0
    7.3040    1.2867    0.0000 C   0  0  0  0  0  0  0  0  0  0  0  0
    6.4962   -0.7508    0.0000 C   0  0  0  0  0  0  0  0  0  0  0  0
    6.3396    0.1378    0.0000 C   0  0  0  0  0  0  0  0  0  0  0  0
   -0.0000    1.5000    0.0000 C   0  0  0  0  0  0  0  0  0  0  0  0
   -1.3000    0.7500    0.0000 C   0  0  0  0  0  0  0  0  0  0  0  0
    1.3000    0.7500    0.0000 C   0  0  0  0  0  0  0  0  0  0  0  0
   -1.3000   -0.7500    0.0000 C   0  0  0  0  0  0  0  0  0  0  0  0
    1.3000   -0.7500    0.0000 C   0  0  0  0  0  0  0  0  0  0  0  0
   -2.5989    1.5002    0.0000 Cl  0  0  0  0  0  0  0  0  0  0  0  0
    2.5989    1.5002    0.0000 Cl  0  0  0  0  0  0  0  0  0  0  0  0
   -2.5989   -1.5002    0.0000 Cl  0  0  0  0  0  0  0  0  0  0  0  0
   -0.0000   -1.5000    0.0000 N   0  0  0  0  0  0  0  0  0  0  0  0
    5.1970   -1.5006    0.0000 O   0  0  0  0  0  0  0  0  0  0  0  0
    4.8624    0.3985    0.0000 O   0  0  0  0  0  0  0  0  0  0  0  0
    2.5989   -1.5002    0.0000 O   0  0  0  0  0  0  0  0  0  0  0  0
    3.8981   -0.7504    0.0000 P   0  0  0  0  0  0  0  0  0  0  0  0
    2.9341    0.3988    0.0000 S   0  0  0  0  0  0  0  0  0  0  0  0
  3  1  1  0  0  0  0 
  4  2  1  0  0  0  0 
  6  5  2  0  0  0  0 
  7  5  1  0  0  0  0 
  8  6  1  0  0  0  0 
  9  7  2  0  0  0  0 
 10  6  1  0  0  0  0 
 11  7  1  0  0  0  0 
 12  8  1  0  0  0  0 
 13  8  2  0  0  0  0 
 13  9  1  0  0  0  0 
 14  3  1  0  0  0  0 
 15  4  1  0  0  0  0 
 16  9  1  0  0  0  0 
 17 14  1  0  0  0  0 
 17 15  1  0  0  0  0 
 17 16  1  0  0  0  0 
 18 17  2  0  0  0  0 
M  END
> <InChI>
InChI=1S/C9H11Cl3NO3PS/c1-3-14-17(18,15-4-2)16-9-7(11)5-6(10)8(12)13-9/h5H,3-4H2,1-2H3

> <NAME>
Chlorpyrifos

> <BioTransformer_Predictions>
M01	M02	M03	M04	M05

> <Meteor_Nexus_Predictions_EQUIVOCAL>
M02	M03	M04	M05

> <Meteor_Nexus_Predictions_PLAUSIBLE>


> <Meteor_Nexus_Predictions_PROBABLE>


> <Reported_Metabolites>
M01
NAME: 2-Amino-5-((1-((carboxymethyl)amino)-3-(ethylthio)-1-oxopropan-2-yl)amino)-5-oxopentanoic acid
PUBCHEM_CID: NULL
INCHI: InChI=1S/C12H21N3O6S/c1-2-22-6-8(11(19)14-5-10(17)18)15-9(16)4-3-7(13)12(20)21/h7-8H,2-6,13H2,1H3,(H,14,19)(H,15,16)(H,17,18)(H,20,21)

M02
NAME: Ethoxy-hydroxy-sulfanylidene-(3,5,6-trichloropyridin-2-yl)oxy-phosphorane
PUBCHEM_CID: 181829
INCHI: InChI=1S/C7H7Cl3NO3PS/c1-2-13-15(12,16)14-7-5(9)3-4(8)6(10)11-7/h3H,2H2,1H3,(H,12,16)

M03
NAME: Chlorpyrifos oxon
PUBCHEM_CID: 21804
INCHI: InChI=1S/C9H11Cl3NO4P/c1-3-15-18(14,16-4-2)17-9-7(11)5-6(10)8(12)13-9/h5H,3-4H2,1-2H3

M04
NAME: NSC289403
PUBCHEM_CID: 17173
INCHI: InChI=1S/C4H11O3PS/c1-3-6-8(5,9)7-4-2/h3-4H2,1-2H3,(H,5,9)

M05
NAME: 2-Hydroxy-3,5,6-trichloropyridine
PUBCHEM_CID: 23017
INCHI: InChI=1S/C5H2Cl3NO/c6-2-1-3(7)5(10)9-4(2)8/h1H,(H,9,10)


> <References>
METABOLISM OF CHLORPYRIFOS BY HUMAN CYTOCHROME P450 ISOFORMS AND HUMAN, MOUSE, AND RAT LIVER MICROSOMES
Fujioka, K. and Casida, JE. (2007); Glutathione S-Transferase Conjugation of Organophosphorus Pesticides Yields S-Phospho-, S-Aryl-, and S-Alkylglutathione Derivatives; Chem. Res. Toxicol. 2007, 20, 1211–1217

$$$$

  CDK     08101821052D

 14 14  0  0  0  0  0  0  0  0999 V2000
   -3.8952   -1.4985    0.0000 C   0  0  0  0  0  0  0  0  0  0  0  0
   -2.5958    0.7513    0.0000 C   0  0  0  0  0  0  0  0  0  0  0  0
    5.1998   -2.2463    0.0000 C   0  0  0  0  0  0  0  0  0  0  0  0
   -2.5962   -2.2487    0.0000 C   0  0  0  0  0  0  0  0  0  0  0  0
   -1.2968    0.0011    0.0000 C   0  0  0  0  0  0  0  0  0  0  0  0
    2.5960    0.7437    0.0000 C   0  0  0  0  0  0  0  0  0  0  0  0
    3.8950   -0.0063    0.0000 C   0  0  0  0  0  0  0  0  0  0  0  0
    1.3015    0.0015    0.0000 C   0  0  0  0  0  0  0  0  0  0  0  0
    2.6000   -2.2493    0.0000 C   0  0  0  0  0  0  0  0  0  0  0  0
    3.8996   -1.4985    0.0000 C   0  0  0  0  0  0  0  0  0  0  0  0
    1.3010   -1.4993    0.0000 C   0  0  0  0  0  0  0  0  0  0  0  0
    0.0018   -2.2491    0.0000 C   0  0  0  0  0  0  0  0  0  0  0  0
   -1.2971   -1.4989    0.0000 N   0  0  0  0  0  0  0  0  0  0  0  0
    0.0016   -3.7491    0.0000 O   0  0  0  0  0  0  0  0  0  0  0  0
  4  1  1  0  0  0  0 
  5  2  1  0  0  0  0 
  7  6  2  0  0  0  0 
  8  6  1  0  0  0  0 
 10  3  1  0  0  0  0 
 10  7  1  0  0  0  0 
 10  9  2  0  0  0  0 
 11  8  2  0  0  0  0 
 11  9  1  0  0  0  0 
 12 11  1  0  0  0  0 
 13  4  1  0  0  0  0 
 13  5  1  0  0  0  0 
 13 12  1  0  0  0  0 
 14 12  2  0  0  0  0 
M  END
> <InChI>
InChI=1S/C12H17NO/c1-4-13(5-2)12(14)11-8-6-7-10(3)9-11/h6-9H,4-5H2,1-3H3

> <NAME>
DEET

> <BioTransformer_Predictions>
M01	M02	M03

> <Meteor_Nexus_Predictions_EQUIVOCAL>
M01	M02	M03

> <Meteor_Nexus_Predictions_PLAUSIBLE>
M03

> <Meteor_Nexus_Predictions_PROBABLE>
M03

> <Reported_Metabolites>
M01
NAME: N-ethyl-m-toluamide
PUBCHEM_CID: 93103
INCHI: InChI=1S/C10H13NO/c1-3-11-10(12)9-6-4-5-8(2)7-9/h4-7H,3H2,1-2H3,(H,11,12)

M02
NAME: acetaldehyde
PUBCHEM_CID: 177
INCHI: InChI=1S/C2H4O/c1-2-3/h2H,1H3

M03
NAME: N,N-diethyl-3-hydroxymethylbenzamide
PUBCHEM_CID: 155712
INCHI: InChI=1S/C12H17NO2/c1-3-13(4-2)12(15)11-7-5-6-10(8-11)9-14/h5-8,14H,3-4,9H2,1-2H3


> <References>
Usmani, KA et al. (2002); In Vitro Human Metabolism and Interactions of Repellent N,N-Diethyl-m-Toluamide; Drug Metab Dispos.;30(3):289-94; PMID:11854147

$$$$

  CDK     08101821052D

 23 25  0  0  1  0  0  0  0  0999 V2000
    9.9141   -2.3190    0.0000 C   0  0  0  0  0  0  0  0  0  0  0  0
   -1.7475    4.4400    0.0000 C   0  0  0  0  0  0  0  0  0  0  0  0
   -3.2377   -1.3025    0.0000 C   0  0  0  0  0  0  0  0  0  0  0  0
   -2.2673   -2.9716    0.0000 C   0  0  0  0  0  0  0  0  0  0  0  0
    8.6161   -1.5672    0.0000 C   0  0  0  0  0  0  0  0  0  0  0  0
    7.3161   -2.3154    0.0000 C   0  0  0  0  0  0  0  0  0  0  0  0
    6.0181   -1.5636    0.0000 C   0  0  0  0  0  0  0  0  0  0  0  0
    4.7180   -2.3118    0.0000 C   0  0  0  0  0  0  0  0  0  0  0  0
   -3.0600    2.1900    0.0000 C   0  0  0  0  0  0  0  0  0  0  0  0
   -3.0600    0.7000    0.0000 C   0  0  0  0  0  0  0  0  0  0  0  0
   -0.4500    2.1900    0.0000 C   0  0  0  0  0  0  0  0  0  0  0  0
    3.4200   -0.0500    0.0000 C   0  0  0  0  0  0  0  0  0  0  0  0
    2.1300   -2.3000    0.0000 C   0  0  0  0  0  0  0  0  0  0  0  0
   -1.7500    2.9400    0.0000 C   0  0  0  0  0  0  0  0  0  0  0  0
    3.4200   -1.5600    0.0000 C   0  0  0  0  0  0  0  0  0  0  0  0
   -0.4600    0.7000    0.0000 C   0  0  2  0  0  0  0  0  0  0  0  0
   -1.7600   -0.0500    0.0000 C   0  0  2  0  0  0  0  0  0  0  0  0
    2.1300    0.7000    0.0000 C   0  0  0  0  0  0  0  0  0  0  0  0
    0.8300   -1.5600    0.0000 C   0  0  0  0  0  0  0  0  0  0  0  0
    0.8300   -0.0500    0.0000 C   0  0  0  0  0  0  0  0  0  0  0  0
   -1.7600   -1.5600    0.0000 C   0  0  0  0  0  0  0  0  0  0  0  0
    2.1325    2.2000    0.0000 O   0  0  0  0  0  0  0  0  0  0  0  0
   -0.4600   -2.3000    0.0000 O   0  0  0  0  0  0  0  0  0  0  0  0
  5  1  1  0  0  0  0 
  6  5  1  0  0  0  0 
  7  6  1  0  0  0  0 
  8  7  1  0  0  0  0 
 10  9  1  0  0  0  0 
 14  2  1  0  0  0  0 
 14  9  1  0  0  0  0 
 14 11  2  0  0  0  0 
 15  8  1  0  0  0  0 
 15 12  2  0  0  0  0 
 15 13  1  0  0  0  0 
 16 11  1  0  0  0  0 
 17 10  1  0  0  0  0 
 17 16  1  0  0  0  0 
 18 12  1  0  0  0  0 
 19 13  2  0  0  0  0 
 20 16  1  0  0  0  0 
 20 18  2  0  0  0  0 
 20 19  1  0  0  0  0 
 21  3  1  0  0  0  0 
 21  4  1  0  0  0  0 
 21 17  1  0  0  0  0 
 22 18  1  0  0  0  0 
 23 19  1  0  0  0  0 
 23 21  1  0  0  0  0 
M  END
> <InChI>
InChI=1S/C21H30O2/c1-5-6-7-8-15-12-18(22)20-16-11-14(2)9-10-17(16)21(3,4)23-19(20)13-15/h11-13,16-17,22H,5-10H2,1-4H3/t16-,17-/m1/s1

> <NAME>
Delta-9-Tetrahydrocannabinol

> <BioTransformer_Predictions>
M01	M02	M03	M04	M05	M06	M07	M08	M09

> <Meteor_Nexus_Predictions_EQUIVOCAL>
M01	M02	M03	M04	M05	M06	M07	M08	M09

> <Meteor_Nexus_Predictions_PLAUSIBLE>
M03	M05	M06

> <Meteor_Nexus_Predictions_PROBABLE>


> <Reported_Metabolites>
M01
NAME: 
PUBCHEM_CID: NULL
INCHI: InChI=1S/C27H38O8/c1-5-6-7-8-15-12-18(33-26-23(30)21(28)22(29)24(34-26)25(31)32)20-16-11-14(2)9-10-17(16)27(3,4)35-19(20)13-15/h11-13,16-17,21-24,26,28-30H,5-10H2,1-4H3,(H,31,32)

M02
NAME: 3'-Hydroxytetrahydrocannabinol-delta(9)
PUBCHEM_CID: 194062
INCHI: InChI=1S/C21H30O3/c1-5-15(22)8-7-14-11-18(23)20-16-10-13(2)6-9-17(16)21(3,4)24-19(20)12-14/h10-12,15-17,22-23H,5-9H2,1-4H3

M03
NAME: 11-Hydroxy-delta(9)-thc
PUBCHEM_CID: 37482
INCHI: InChI=1S/C21H30O3/c1-4-5-6-7-14-11-18(23)20-16-10-15(13-22)8-9-17(16)21(2,3)24-19(20)12-14/h10-12,16-17,22-23H,4-9,13H2,1-3H3

M04
NAME: 8.alpha.-Hydroxy-.delta.-9-tetrahydrocannabinol
PUBCHEM_CID: 623131
INCHI: InChI=1S/C21H30O3/c1-5-6-7-8-14-10-18(23)20-15-9-13(2)17(22)12-16(15)21(3,4)24-19(20)11-14/h9-11,15-17,22-23H,5-8,12H2,1-4H3

M05
NAME: 
PUBCHEM_CID: NULL
INCHI: InChI=1S/C21H30O3/c1-5-6-7-17(22)14-11-18(23)20-15-10-13(2)8-9-16(15)21(3,4)24-19(20)12-14/h10-12,15-17,22-23H,5-9H2,1-4H3

M06
NAME: 4'-Hydroxy-thc
PUBCHEM_CID: 6453619
INCHI: InChI=1S/C21H30O3/c1-13-8-9-17-16(10-13)20-18(23)11-15(7-5-6-14(2)22)12-19(20)24-21(17,3)4/h10-12,14,16-17,22-23H,5-9H2,1-4H3

M07
NAME: 1alpha,2alpha-Epoxyhexahydrocannabinol (9,10-Epoxy-delta-9-tetrahydrocannabinol)
PUBCHEM_CID: 125763
INCHI: InChI=1S/C21H30O3/c1-5-6-7-8-13-11-15(22)18-16(12-13)23-20(2,3)14-9-10-21(4)19(24-21)17(14)18/h11-12,14,17,19,22H,5-10H2,1-4H3

M08
NAME: 9-alpha,10-alpha-epoxyhexahydrocannabinol
PUBCHEM_CID: 125763
INCHI: InChI=1S/C21H30O3/c1-14-8-9-17-16(11-14)20-18(23)12-15(7-5-4-6-10-22)13-19(20)24-21(17,2)3/h11-13,16-17,22-23H,4-10H2,1-3H3

M09
NAME: 3-Pentyl-6,6,9-trimethyl-6a,7,8,10a-tetrahydro-6H-dibenzo[b,d]pyran-1,7-diol
PUBCHEM_CID: 101929786
INCHI: InChI=1S/C21H30O3/c1-5-6-7-8-14-11-16(22)19-15-9-13(2)10-17(23)20(15)21(3,4)24-18(19)12-14/h9,11-12,15,17,20,22-23H,5-8,10H2,1-4H3


> <References>
Schwilke, EW. et al. (2009); Δ9-Tetrahydrocannabinol (THC), 11-Hydroxy-THC, and 11-Nor-9-carboxy-THC Plasma Pharmacokinetics during and after Continuous High-Dose Oral THC; Clin Chem. 2009 Dec; 55(12): 2180–2189; doi: 10.1373/clinchem.2008.122119; PMCID: PMC3196989
Zhou, S.F. et al. (2009); Substrates, Inducers, Inhibitors and Structure-Activity Relationships of Human Cytochrome P450 2C9 and Implications in Drug Development; Current Medicinal Chemistry, 2009, 16, 3480-3675
Ricardo Jorge Dinis-Oliveira (2016); Metabolomics of Δ9-tetrahydrocannabinol: implications in toxicity; Drug metabolism reviews [0360-2532] yr:2016 vol:48 iss:1 pg:80-87; http://dx.doi.org/10.3109/03602532.2015.1137307

$$$$

  CDK     08101821052D

 14 13  0  0  0  0  0  0  0  0999 V2000
   11.6913   -2.7877    0.0000 C   0  0  0  0  0  0  0  0  0  0  0  0
   11.1998   -0.0000    0.0000 C   0  0  0  0  0  0  0  0  0  0  0  0
    0.0000   -2.0377    0.0000 C   0  0  0  0  0  0  0  0  0  0  0  0
   10.3923   -2.0377    0.0000 C   0  0  0  0  0  0  0  0  0  0  0  0
   10.2356   -1.1491    0.0000 C   0  0  0  0  0  0  0  0  0  0  0  0
    1.2990   -2.7877    0.0000 C   0  0  0  0  0  0  0  0  0  0  0  0
    3.8971   -2.7877    0.0000 C   0  0  0  0  0  0  0  0  0  0  0  0
    5.1962   -2.0377    0.0000 C   0  0  0  0  0  0  0  0  0  0  0  0
    9.0933   -2.7877    0.0000 O   0  0  0  0  0  0  0  0  0  0  0  0
    8.7584   -0.8886    0.0000 O   0  0  0  0  0  0  0  0  0  0  0  0
    7.7942   -2.0377    0.0000 P   0  0  0  0  0  0  0  0  0  0  0  0
    6.8300   -0.8886    0.0000 S   0  0  0  0  0  0  0  0  0  0  0  0
    2.5981   -2.0377    0.0000 S   0  0  0  0  0  0  0  0  0  0  0  0
    6.4952   -2.7877    0.0000 S   0  0  0  0  0  0  0  0  0  0  0  0
  4  1  1  0  0  0  0 
  5  2  1  0  0  0  0 
  6  3  1  0  0  0  0 
  8  7  1  0  0  0  0 
  9  4  1  0  0  0  0 
 10  5  1  0  0  0  0 
 11  9  1  0  0  0  0 
 11 10  1  0  0  0  0 
 12 11  2  0  0  0  0 
 13  6  1  0  0  0  0 
 13  7  1  0  0  0  0 
 14  8  1  0  0  0  0 
 14 11  1  0  0  0  0 
M  END
> <InChI>
InChI=1S/C8H19O2PS3/c1-4-9-11(12,10-5-2)14-8-7-13-6-3/h4-8H2,1-3H3

> <NAME>
Disulfoton

> <BioTransformer_Predictions>
M01	M02

> <Meteor_Nexus_Predictions_EQUIVOCAL>
M01	M02

> <Meteor_Nexus_Predictions_PLAUSIBLE>
M01	M02

> <Meteor_Nexus_Predictions_PROBABLE>
M02

> <Reported_Metabolites>
M01
NAME: Demeton-S
PUBCHEM_CID: 24723
INCHI: InChI=1S/C8H19O3PS2/c1-4-10-12(9,11-5-2)14-8-7-13-6-3/h4-8H2,1-3H3

M02
NAME: Disulfoton-sulfoxide
PUBCHEM_CID: 17242
INCHI: InChI=1S/C8H19O3PS3/c1-4-10-12(13,11-5-2)14-7-8-15(9)6-3/h4-8H2,1-3H3


> <References>


$$$$

  CDK     08101821052D

 14 14  0  0  0  0  0  0  0  0999 V2000
   -4.7899    4.2679    0.0000 C   0  0  0  0  0  0  0  0  0  0  0  0
   -2.5399    5.5669    0.0000 C   0  0  0  0  0  0  0  0  0  0  0  0
   -1.0408    0.3703    0.0000 C   0  0  0  0  0  0  0  0  0  0  0  0
   -0.2908   -0.9288    0.0000 C   0  0  0  0  0  0  0  0  0  0  0  0
    1.2109    1.6703    0.0000 C   0  0  0  0  0  0  0  0  0  0  0  0
   -0.2899    1.6698    0.0000 C   0  0  0  0  0  0  0  0  0  0  0  0
    1.2101   -0.9283    0.0000 C   0  0  0  0  0  0  0  0  0  0  0  0
    1.9609    0.3712    0.0000 C   0  0  0  0  0  0  0  0  0  0  0  0
   -2.5399    2.9688    0.0000 C   0  0  0  0  0  0  0  0  0  0  0  0
    1.9601   -2.2273    0.0000 Cl  0  0  0  0  0  0  0  0  0  0  0  0
    3.4609    0.3710    0.0000 Cl  0  0  0  0  0  0  0  0  0  0  0  0
   -1.0399    2.9688    0.0000 N   0  0  0  0  0  0  0  0  0  0  0  0
   -3.2899    4.2679    0.0000 N   0  0  0  0  0  0  0  0  0  0  0  0
   -3.2899    1.6698    0.0000 O   0  0  0  0  0  0  0  0  0  0  0  0
  4  3  2  0  0  0  0 
  6  3  1  0  0  0  0 
  6  5  2  0  0  0  0 
  7  4  1  0  0  0  0 
  8  5  1  0  0  0  0 
  8  7  2  0  0  0  0 
 10  7  1  0  0  0  0 
 11  8  1  0  0  0  0 
 12  6  1  0  0  0  0 
 12  9  2  0  0  0  0 
 13  1  1  0  0  0  0 
 13  2  1  0  0  0  0 
 13  9  1  0  0  0  0 
 14  9  1  4  0  0  0 
M  END
> <InChI>
InChI=1S/C9H10Cl2N2O/c1-13(2)9(14)12-6-3-4-7(10)8(11)5-6/h3-5H,1-2H3,(H,12,14)

> <NAME>
Diuron

> <BioTransformer_Predictions>
M01	M02

> <Meteor_Nexus_Predictions_EQUIVOCAL>
M01

> <Meteor_Nexus_Predictions_PLAUSIBLE>
M01

> <Meteor_Nexus_Predictions_PROBABLE>
M01

> <Reported_Metabolites>
M01
NAME: N-Demethoxylinuron
PUBCHEM_CID: 19113
INCHI: InChI=1S/C8H8Cl2N2O/c1-11-8(13)12-5-2-3-6(9)7(10)4-5/h2-4H,1H3,(H2,11,12,13)

M02
NAME: Urea, N'-(3,4-dichlorophenyl)-N-(hydroxymethyl)-N-methyl-
PUBCHEM_CID: 14299444
INCHI: InChI=1S/C9H10Cl2N2O2/c1-13(5-14)9(15)12-6-2-3-7(10)8(11)4-6/h2-4,14H,5H2,1H3,(H,12,15)


> <References>
Abass, K. et. al. (2007); Characterization of Diuron N-Demethylation by Mammalian Hepatic Microsomes and cDNA-Expressed Human Cytochrome P450 Enzymes; Drug Metab Dispos.; 35(9):1634-41; PMID:17576805; DOI:10.1124/dmd.107.016295
Ohkawa, H. and Inui, H. (2014); Metabolism of agrochemicals and related environmental chemicals based on cytochrome P450s in mammals and plants; Pest Manag Sci 2015; 71: 824–828; DOI 10.1002/ps.3871

$$$$

  CDK     08101821052D

 28 31  0  0  0  0  0  0  0  0999 V2000
   -4.9081    0.7504    0.0000 C   0  0  0  0  0  0  0  0  0  0  0  0
   -4.9081   -0.7504    0.0000 C   0  0  0  0  0  0  0  0  0  0  0  0
   11.6000    5.1962    0.0000 C   0  0  0  0  0  0  0  0  0  0  0  0
   10.8500    6.4962    0.0000 C   0  0  0  0  0  0  0  0  0  0  0  0
   10.8500    3.8962    0.0000 C   0  0  0  0  0  0  0  0  0  0  0  0
    9.3500    6.4962    0.0000 C   0  0  0  0  0  0  0  0  0  0  0  0
    9.3500    3.8962    0.0000 C   0  0  0  0  0  0  0  0  0  0  0  0
    6.3508    1.2986    0.0000 C   0  0  0  0  0  0  0  0  0  0  0  0
    4.0992    2.5986    0.0000 C   0  0  0  0  0  0  0  0  0  0  0  0
    7.1008    2.5976    0.0000 C   0  0  0  0  0  0  0  0  0  0  0  0
    4.8492    3.8976    0.0000 C   0  0  0  0  0  0  0  0  0  0  0  0
    4.1000   -0.0000    0.0000 C   0  0  0  0  0  0  0  0  0  0  0  0
    1.7200    1.2100    0.0000 C   0  0  0  0  0  0  0  0  0  0  0  0
   -1.0100    1.5000    0.0000 C   0  0  0  0  0  0  0  0  0  0  0  0
   -1.0100   -1.5000    0.0000 C   0  0  0  0  0  0  0  0  0  0  0  0
    7.1000    5.1962    0.0000 C   0  0  0  0  0  0  0  0  0  0  0  0
    4.8500    1.2990    0.0000 C   0  0  0  0  0  0  0  0  0  0  0  0
    8.6000    5.1962    0.0000 C   0  0  0  0  0  0  0  0  0  0  0  0
    0.2900    0.7500    0.0000 C   0  0  0  0  0  0  0  0  0  0  0  0
    2.6000    0.0000    0.0000 C   0  0  0  0  0  0  0  0  0  0  0  0
    0.2900   -0.7500    0.0000 C   0  0  0  0  0  0  0  0  0  0  0  0
   -2.3100    0.7500    0.0000 C   0  0  0  0  0  0  0  0  0  0  0  0
   -2.3100   -0.7500    0.0000 C   0  0  0  0  0  0  0  0  0  0  0  0
    1.7200   -1.2100    0.0000 C   0  0  0  0  0  0  0  0  0  0  0  0
    6.3500    3.8971    0.0000 N   0  0  0  0  0  0  0  0  0  0  0  0
    2.1853   -2.6360    0.0000 O   0  0  0  0  0  0  0  0  0  0  0  0
   -3.6089    1.5002    0.0000 O   0  0  0  0  0  0  0  0  0  0  0  0
   -3.6089   -1.5002    0.0000 O   0  0  0  0  0  0  0  0  0  0  0  0
  4  3  2  0  0  0  0 
  5  3  1  0  0  0  0 
  6  4  1  0  0  0  0 
  7  5  2  0  0  0  0 
 10  8  1  0  0  0  0 
 11  9  1  0  0  0  0 
 17  8  1  0  0  0  0 
 17  9  1  0  0  0  0 
 17 12  1  0  0  0  0 
 18  6  2  0  0  0  0 
 18  7  1  0  0  0  0 
 18 16  1  0  0  0  0 
 19 13  1  0  0  0  0 
 19 14  2  0  0  0  0 
 20 12  1  0  0  0  0 
 20 13  1  0  0  0  0 
 21 15  2  0  0  0  0 
 21 19  1  0  0  0  0 
 22 14  1  0  0  0  0 
 23 15  1  0  0  0  0 
 23 22  2  0  0  0  0 
 24 20  1  0  0  0  0 
 24 21  1  0  0  0  0 
 25 10  1  0  0  0  0 
 25 11  1  0  0  0  0 
 25 16  1  0  0  0  0 
 26 24  2  0  0  0  0 
 27  1  1  0  0  0  0 
 27 22  1  0  0  0  0 
 28  2  1  0  0  0  0 
 28 23  1  0  0  0  0 
M  END
> <InChI>
InChI=1/C24H29NO3/c1-27-22-14-19-13-20(24(26)21(19)15-23(22)28-2)12-17-8-10-25(11-9-17)16-18-6-4-3-5-7-18/h3-7,14-15,17,20H,8-13,16H2,1-2H3

> <NAME>
Donepezil

> <BioTransformer_Predictions>
M01	M02	M03	M04	M05	M06

> <Meteor_Nexus_Predictions_EQUIVOCAL>
M01	M02	M03	M04	M05	M06

> <Meteor_Nexus_Predictions_PLAUSIBLE>
M01	M02	M03	M05	M06

> <Meteor_Nexus_Predictions_PROBABLE>
M01	M02	M05	M06

> <Reported_Metabolites>
M01
NAME: 5,6-Dimethoxy-2-(piperidin-4-ylmethyl)-2,3-dihydro-1H-inden-1-one
PUBCHEM_CID: 10446897
INCHI: InChI=1S/C17H23NO3/c1-20-15-9-12-8-13(7-11-3-5-18-6-4-11)17(19)14(12)10-16(15)21-2/h9-11,13,18H,3-8H2,1-2H3

M02
NAME: benzaldehyde
PUBCHEM_CID: 240
INCHI: InChI=1S/C7H6O/c8-6-7-4-2-1-3-5-7/h1-6H

M03
NAME: 
PUBCHEM_CID: NULL
INCHI: InChI=1S/C24H29NO4/c1-28-22-13-18-12-19(24(27)21(18)14-23(22)29-2)11-16-7-9-25(10-8-16)15-17-3-5-20(26)6-4-17/h3-6,13-14,16,19,26H,7-12,15H2,1-2H3

M04
NAME: Donepezil N-Oxide
PUBCHEM_CID: 11188628
INCHI: InChI=1S/C24H29NO4/c1-28-22-14-19-13-20(24(26)21(19)15-23(22)29-2)12-17-8-10-25(27,11-9-17)16-18-6-4-3-5-7-18/h3-7,14-15,17,20H,8-13,16H2,1-2H3

M05
NAME: 6-O-Desmethyl Donepezil
PUBCHEM_CID: 14553555
INCHI: InChI=1S/C23H27NO3/c1-27-22-13-18-12-19(23(26)20(18)14-21(22)25)11-16-7-9-24(10-8-16)15-17-5-3-2-4-6-17/h2-6,13-14,16,19,25H,7-12,15H2,1H3

M06
NAME: 5-O-Desmethyl Donepezil
PUBCHEM_CID: 11503234
INCHI: InChI=1S/C23H27NO3/c1-27-22-14-20-18(13-21(22)25)12-19(23(20)26)11-16-7-9-24(10-8-16)15-17-5-3-2-4-6-17/h2-6,13-14,16,19,25H,7-12,15H2,1H3


> <References>
(Chapter 23 - Substrates of Human CYP2D6; p178)
Zhou, S.F. et al. (2009); Substrates, Inducers, Inhibitors and Structure-Activity Relationships of Human Cytochrome P450 2C9 and Implications in Drug Development; Current Medicinal Chemistry, 2009, 16, 3480-3675

$$$$

  CDK     08101821052D

 21 23  0  0  1  0  0  0  0  0999 V2000
   -1.8531   -6.4255    0.0000 C   0  0  0  0  0  0  0  0  0  0  0  0
   -3.0023   -5.4614    0.0000 C   0  0  0  0  0  0  0  0  0  0  0  0
   -2.6000    0.7500    0.0000 C   0  0  0  0  0  0  0  0  0  0  0  0
   -1.3000    1.5000    0.0000 C   0  0  0  0  0  0  0  0  0  0  0  0
   -0.6281   -3.7983    0.0000 C   0  0  0  0  0  0  0  0  0  0  0  0
    0.3359   -2.6492    0.0000 C   0  0  0  0  0  0  0  0  0  0  0  0
   -1.3000   -1.5000    0.0000 C   0  0  0  0  0  0  0  0  0  0  0  0
   -1.5922   -4.9475    0.0000 C   0  0  0  0  0  0  0  0  0  0  0  0
   -2.6000   -0.7500    0.0000 C   0  0  0  0  0  0  0  0  0  0  0  0
    0.0000   -0.7500    0.0000 C   0  0  0  0  0  0  0  0  0  0  0  0
    0.0000    0.7500    0.0000 C   0  0  0  0  0  0  0  0  0  0  0  0
    2.6000    0.7500    0.0000 C   0  0  0  0  0  0  0  0  0  0  0  0
    1.3000   -1.5000    0.0000 C   0  0  2  0  0  0  0  0  0  0  0  0
    2.2641   -2.6492    0.0000 C   0  0  0  0  0  0  0  0  0  0  0  0
   -3.8989   -1.5002    0.0000 Cl  0  0  0  0  0  0  0  0  0  0  0  0
    3.7413   -2.3889    0.0000 F   0  0  0  0  0  0  0  0  0  0  0  0
    0.9649   -3.3990    0.0000 F   0  0  0  0  0  0  0  0  0  0  0  0
    2.7769   -4.0588    0.0000 F   0  0  0  0  0  0  0  0  0  0  0  0
    1.3000    1.5000    0.0000 N   0  0  0  0  0  0  0  0  0  0  0  0
    3.8989    1.5002    0.0000 O   0  0  0  0  0  0  0  0  0  0  0  0
    2.6000   -0.7500    0.0000 O   0  0  0  0  0  0  0  0  0  0  0  0
  2  1  1  0  0  0  0 
  4  3  2  0  0  0  0 
  6  5  3  0  0  0  0 
  8  1  1  0  0  0  0 
  8  2  1  0  0  0  0 
  8  5  1  0  0  0  0 
  9  3  1  0  0  0  0 
  9  7  2  0  0  0  0 
 10  7  1  0  0  0  0 
 11  4  1  0  0  0  0 
 11 10  2  0  0  0  0 
 13  6  1  1  0  0  0 
 13 10  1  6  0  0  0 
 14 13  1  0  0  0  0 
 15  9  1  0  0  0  0 
 16 14  1  0  0  0  0 
 17 14  1  0  0  0  0 
 18 14  1  0  0  0  0 
 19 11  1  0  0  0  0 
 19 12  2  0  0  0  0 
 20 12  1  0  0  0  0 
 21 12  1  0  0  0  0 
 21 13  1  0  0  0  0 
M  END
> <InChI>
InChI=1S/C14H9ClF3NO2/c15-9-3-4-11-10(7-9)13(14(16,17)18,21-12(20)19-11)6-5-8-1-2-8/h3-4,7-8H,1-2H2,(H,19,20)/t13-/m0/s1

> <NAME>
Efavirenz

> <BioTransformer_Predictions>
M01	M02

> <Meteor_Nexus_Predictions_EQUIVOCAL>
M01	M02	M03

> <Meteor_Nexus_Predictions_PLAUSIBLE>


> <Meteor_Nexus_Predictions_PROBABLE>


> <Reported_Metabolites>
M01
NAME: 7-Hydroxyefavirenz
PUBCHEM_CID: 40621976
INCHI: InChI=1S/C14H9ClF3NO3/c15-9-5-8-10(6-11(9)20)19-12(21)22-13(8,14(16,17)18)4-3-7-1-2-7/h5-7,20H,1-2H2,(H,19,21)/t13-/m0/s1

M02
NAME: 8-Hydroxyefavirenz
PUBCHEM_CID: 487643
INCHI: InChI=1S/C14H9ClF3NO3/c15-8-5-9-11(10(20)6-8)19-12(21)22-13(9,14(16,17)18)4-3-7-1-2-7/h5-7,20H,1-2H2,(H,19,21)/t13-/m0/s1

M03
NAME: Efivavirenz, N-glucuronide
PUBCHEM_CID: NULL
INCHI: InChI=1S/C20H17ClF3NO8/c21-9-3-4-11-10(7-9)19(20(22,23)24,6-5-8-1-2-8)33-18(31)25(11)16-14(28)12(26)13(27)15(32-16)17(29)30/h3-4,7-8,12-16,26-28H,1-2H2,(H,29,30)/t12?,13?,14?,15?,16?,19-/m0/s1


> <References>
Zhou, S.F. et al. (2009); Substrates, Inducers, Inhibitors and Structure-Activity Relationships of Human Cytochrome P450 2C9 and Implications in Drug Development; Current Medicinal Chemistry, 2009, 16, 3480-3675
Bumpus, NN. et al. (2006); Metabolism of Efavirenz and 8-Hydroxyefavirenz by P450 2B6 Leads to Inactivation by Two Distinct Mechanisms; J Pharmacol Exp Ther. 2006 Jul;318(1):345-51; PMID:16611850 DOI: 0.1124/jpet.106.102525

$$$$

  CDK     08101821052D

 22 24  0  0  0  0  0  0  0  0999 V2000
  -12.8117   -2.5966    0.0000 C   0  0  0  0  0  0  0  0  0  0  0  0
    2.3100    0.0000    0.0000 C   0  0  0  0  0  0  0  0  0  0  0  0
    1.4300    1.2100    0.0000 C   0  0  0  0  0  0  0  0  0  0  0  0
    1.4300   -1.2100    0.0000 C   0  0  0  0  0  0  0  0  0  0  0  0
  -10.5610   -3.8963    0.0000 C   0  0  0  0  0  0  0  0  0  0  0  0
  -10.5615   -1.2977    0.0000 C   0  0  0  0  0  0  0  0  0  0  0  0
   -9.0602   -3.8970    0.0000 C   0  0  0  0  0  0  0  0  0  0  0  0
   -9.0606   -1.2984    0.0000 C   0  0  0  0  0  0  0  0  0  0  0  0
   -1.4300    1.2100    0.0000 C   0  0  0  0  0  0  0  0  0  0  0  0
   -1.4300   -1.2100    0.0000 C   0  0  0  0  0  0  0  0  0  0  0  0
  -11.3117   -2.5966    0.0000 C   0  0  0  0  0  0  0  0  0  0  0  0
    0.0000    0.7500    0.0000 C   0  0  0  0  0  0  0  0  0  0  0  0
    0.0000   -0.7500    0.0000 C   0  0  0  0  0  0  0  0  0  0  0  0
   -8.3100   -2.5981    0.0000 C   0  0  0  0  0  0  0  0  0  0  0  0
   -4.5600   -1.2990    0.0000 C   0  0  0  0  0  0  0  0  0  0  0  0
   -3.8100    0.0000    0.0000 N   0  0  0  0  0  0  0  0  0  0  0  0
   -6.0600   -1.2990    0.0000 N   0  0  0  0  0  0  0  0  0  0  0  0
   -2.3100    0.0000    0.0000 N   0  0  0  0  0  0  0  0  0  0  0  0
   -3.8100   -2.5981    0.0000 O   0  0  0  0  0  0  0  0  0  0  0  0
   -7.0705   -4.0753    0.0000 O   0  0  0  0  0  0  0  0  0  0  0  0
   -5.4005   -3.1111    0.0000 O   0  0  0  0  0  0  0  0  0  0  0  0
   -6.8100   -2.5981    0.0000 S   0  0  0  0  0  0  0  0  0  0  0  0
  3  2  1  0  0  0  0 
  4  2  1  0  0  0  0 
  7  5  1  0  0  0  0 
  8  6  2  0  0  0  0 
 11  1  1  0  0  0  0 
 11  5  2  0  0  0  0 
 11  6  1  0  0  0  0 
 12  3  1  0  0  0  0 
 12  9  1  0  0  0  0 
 13  4  1  0  0  0  0 
 13 10  1  0  0  0  0 
 13 12  1  0  0  0  0 
 14  7  2  0  0  0  0 
 14  8  1  0  0  0  0 
 16 15  2  0  0  0  0 
 17 15  1  0  0  0  0 
 18  9  1  0  0  0  0 
 18 10  1  0  0  0  0 
 18 16  1  0  0  0  0 
 19 15  1  4  0  0  0 
 22 14  1  0  0  0  0 
 22 17  1  0  0  0  0 
 22 20  2  0  0  0  0 
 22 21  2  0  0  0  0 
M  END
> <InChI>
InChI=1/C15H21N3O3S/c1-11-5-7-14(8-6-11)22(20,21)17-15(19)16-18-9-12-3-2-4-13(12)10-18/h5-8,12-13H,2-4,9-10H2,1H3,(H2,16,17,19)

> <NAME>
Gliclazide

> <BioTransformer_Predictions>
M01	M02	M03

> <Meteor_Nexus_Predictions_EQUIVOCAL>
M01	M02	M03

> <Meteor_Nexus_Predictions_PLAUSIBLE>
M01

> <Meteor_Nexus_Predictions_PROBABLE>


> <Reported_Metabolites>
M01
NAME: Methylhydroxygliclazide
PUBCHEM_CID: 192219
INCHI: InChI=1S/C15H21N3O4S/c19-10-11-4-6-14(7-5-11)23(21,22)17-15(20)16-18-8-12-2-1-3-13(12)9-18/h4-7,12-13,19H,1-3,8-10H2,(H2,16,17,20)

M02
NAME: 6-Hydroxygliclazide
PUBCHEM_CID: 75051323
INCHI: InChI=1S/C15H21N3O4S/c1-10-2-5-12(6-3-10)23(21,22)17-15(20)16-18-8-11-4-7-14(19)13(11)9-18/h2-3,5-6,11,13-14,19H,4,7-9H2,1H3,(H2,16,17,20)

M03
NAME: 7-Hydroxygliclazide
PUBCHEM_CID: 131750725
INCHI: InChI=1S/C15H21N3O4S/c1-10-2-4-14(5-3-10)23(21,22)17-15(20)16-18-8-11-6-13(19)7-12(11)9-18/h2-5,11-13,19H,6-9H2,1H3,(H2,16,17,20)


> <References>
Zhou, S.F. et al. (2009); Substrates, Inducers, Inhibitors and Structure-Activity Relationships of Human Cytochrome P450 2C9 and Implications in Drug Development; Current Medicinal Chemistry, 2009, 16, 3480-3675

$$$$

  CDK     08101821052D

 14 14  0  0  0  0  0  0  0  0999 V2000
    6.1826   -0.4727    0.0000 C   0  0  0  0  0  0  0  0  0  0  0  0
   -0.3359   -2.6012    0.0000 C   0  0  0  0  0  0  0  0  0  0  0  0
    2.2839    1.7775    0.0000 C   0  0  0  0  0  0  0  0  0  0  0  0
    1.1413   -2.8616    0.0000 C   0  0  0  0  0  0  0  0  0  0  0  0
    4.8826    0.2773    0.0000 C   0  0  0  0  0  0  0  0  0  0  0  0
    2.2837    0.2775    0.0000 C   0  0  0  0  0  0  0  0  0  0  0  0
    6.1826   -1.9727    0.0000 C   0  0  0  0  0  0  0  0  0  0  0  0
   -1.3000   -3.7504    0.0000 Cl  0  0  0  0  0  0  0  0  0  0  0  0
    0.9850    2.5277    0.0000 Cl  0  0  0  0  0  0  0  0  0  0  0  0
    2.1054   -1.7124    0.0000 N   0  0  0  0  0  0  0  0  0  0  0  0
    3.5826   -0.4727    0.0000 N   0  0  0  0  0  0  0  0  0  0  0  0
    3.0699   -3.3824    0.0000 O   0  0  0  0  0  0  0  0  0  0  0  0
    4.8826   -2.7227    0.0000 O   0  0  0  0  0  0  0  0  0  0  0  0
    3.5826   -1.9727    0.0000 P   0  0  0  0  0  0  0  0  0  0  0  0
  4  2  1  0  0  0  0 
  5  1  1  0  0  0  0 
  6  3  1  0  0  0  0 
  7  1  1  0  0  0  0 
  8  2  1  0  0  0  0 
  9  3  1  0  0  0  0 
 10  4  1  0  0  0  0 
 11  5  1  0  0  0  0 
 11  6  1  0  0  0  0 
 13  7  1  0  0  0  0 
 14 10  1  0  0  0  0 
 14 11  1  0  0  0  0 
 14 12  2  0  0  0  0 
 14 13  1  0  0  0  0 
M  END
> <InChI>
InChI=1/C7H15Cl2N2O2P/c8-2-4-10-14(12)11(6-3-9)5-1-7-13-14/h1-7H2,(H,10,12)

> <NAME>
Ifosfamide

> <BioTransformer_Predictions>
M01	M02	M03	M04

> <Meteor_Nexus_Predictions_EQUIVOCAL>
M02	M03	M04

> <Meteor_Nexus_Predictions_PLAUSIBLE>
M02	M03	M04

> <Meteor_Nexus_Predictions_PROBABLE>


> <Reported_Metabolites>
M01
NAME: 4-Hydroxyifosfamide
PUBCHEM_CID: 308171
INCHI: InChI=1S/C7H15Cl2N2O3P/c8-2-4-10-15(13)11(5-3-9)7(12)1-6-14-15/h7,12H,1-6H2,(H,10,13)

M02
NAME: Dechloroethylcyclophosphamide
PUBCHEM_CID: 114861
INCHI: InChI=1S/C5H12ClN2O2P/c6-2-4-8-11(9)7-3-1-5-10-11/h1-5H2,(H2,7,8,9)

M03
NAME: 2-chloroacetaldehyde
PUBCHEM_CID: 33
INCHI: InChI=1S/C2H3ClO/c3-1-2-4/h2H,1H2

M04
NAME: 2-Dechloroethylifosfamide
PUBCHEM_CID: 119105
INCHI: InChI=1S/C5H12ClN2O2P/c6-2-4-8-3-1-5-10-11(8,7)9/h1-5H2,(H2,7,9)


> <References>


$$$$

  CDK     08101821052D

 17 18  0  0  0  0  0  0  0  0999 V2000
   -0.5282    3.7919    0.0000 C   0  0  0  0  0  0  0  0  0  0  0  0
   -2.0207    3.9502    0.0000 C   0  0  0  0  0  0  0  0  0  0  0  0
    2.4328   -1.5148    0.0000 C   0  0  0  0  0  0  0  0  0  0  0  0
    1.4330   -0.4064    0.0000 C   0  0  0  0  0  0  0  0  0  0  0  0
   -0.8006    1.2077    0.0000 C   0  0  0  0  0  0  0  0  0  0  0  0
    1.5735    2.2632    0.0000 C   0  0  0  0  0  0  0  0  0  0  0  0
    0.0818    2.4207    0.0000 C   0  0  0  0  0  0  0  0  0  0  0  0
   -2.9031    2.7372    0.0000 C   0  0  0  0  0  0  0  0  0  0  0  0
    3.6428    0.5810    0.0000 C   0  0  0  0  0  0  0  0  0  0  0  0
   -4.3948    2.8946    0.0000 Cl  0  0  0  0  0  0  0  0  0  0  0  0
    3.8086   -0.9119    0.0000 N   0  0  0  0  0  0  0  0  0  0  0  0
   -2.2930    1.3659    0.0000 N   0  0  0  0  0  0  0  0  0  0  0  0
    4.7550    1.5875    0.0000 N   0  0  0  0  0  0  0  0  0  0  0  0
    2.1830    0.8926    0.0000 N   0  0  0  0  0  0  0  0  0  0  0  0
    6.1827    1.1275    0.0000 N   0  0  0  0  0  0  0  0  0  0  0  0
    7.2950    2.1340    0.0000 O   0  0  0  0  0  0  0  0  0  0  0  0
    6.4983   -0.3390    0.0000 O   0  0  0  0  0  0  0  0  0  0  0  0
  2  1  2  0  0  0  0 
  4  3  1  0  0  0  0 
  7  1  1  0  0  0  0 
  7  5  2  0  0  0  0 
  7  6  1  0  0  0  0 
  8  2  1  0  0  0  0 
 10  8  1  0  0  0  0 
 11  3  1  0  0  0  0 
 11  9  2  0  0  0  0 
 12  5  1  0  0  0  0 
 12  8  2  0  0  0  0 
 13  9  1  0  0  0  0 
 14  4  1  0  0  0  0 
 14  6  1  0  0  0  0 
 14  9  1  0  0  0  0 
 15 13  1  0  0  0  0 
 16 15  2  0  0  0  0 
 17 15  2  0  0  0  0 
M  END
> <InChI>
InChI=1S/C9H10ClN5O2/c10-8-2-1-7(5-12-8)6-14-4-3-11-9(14)13-15(16)17/h1-2,5H,3-4,6H2,(H,11,13)

> <NAME>
Imidacloprid

> <BioTransformer_Predictions>
M01	M02	M03

> <Meteor_Nexus_Predictions_EQUIVOCAL>
M04	M05

> <Meteor_Nexus_Predictions_PLAUSIBLE>


> <Meteor_Nexus_Predictions_PROBABLE>


> <Reported_Metabolites>
M01
NAME: 5-HYDROXYIMIDACLOPRID
PUBCHEM_CID: 19417551
INCHI: InChI=1S/C9H10ClN5O3/c10-7-2-1-6(3-11-7)5-14-8(16)4-12-9(14)13-15(17)18/h1-3,8,16H,4-5H2,(H,12,13)

M02
NAME: 4-HYDROXYIMIDACLOPRID
PUBCHEM_CID: NULL
INCHI: InChI=1S/C9H10ClN5O3/c10-7-2-1-6(3-11-7)4-14-5-8(16)12-9(14)13-15(17)18/h1-3,8,16H,4-5H2,(H,12,13)

M03
NAME: 1H-Imidazol-2-amine, 1-((6-chloro-3-pyridinyl)methyl)-4,5-dihydro-N-nitroso-
PUBCHEM_CID: NULL
INCHI: InChI=1S/C9H10ClN5O/c10-8-2-1-7(5-12-8)6-15-4-3-11-9(15)13-14-16/h1-2,5H,3-4,6H2,(H,11,13,16)

M04
NAME: 
PUBCHEM_CID: NULL
INCHI: InChI=1S/C3H6N4O2/c8-7(9)6-3-4-1-2-5-3/h1-2H2,(H2,4,5,6)

M05
NAME: 
PUBCHEM_CID: NULL
INCHI: InChI=1S/C6H4ClNO/c7-6-2-1-5(4-9)3-8-6/h1-4H


> <References>
http://www.inchem.org/documents/jmpr/jmpmono/2001pr07.htm#2.1.2

$$$$

  CDK     08101821052D

 31 33  0  0  0  0  0  0  0  0999 V2000
    7.4140   -2.1468    0.0000 C   0  0  0  0  0  0  0  0  0  0  0  0
    6.2632   -0.1598    0.0000 C   0  0  0  0  0  0  0  0  0  0  0  0
   -8.4794   -3.1429    0.0000 C   0  0  0  0  0  0  0  0  0  0  0  0
   -8.4817   -1.6429    0.0000 C   0  0  0  0  0  0  0  0  0  0  0  0
   -7.1783   -3.8909    0.0000 C   0  0  0  0  0  0  0  0  0  0  0  0
   -1.9801   -3.8767    0.0000 C   0  0  0  0  0  0  0  0  0  0  0  0
   -0.6855   -3.1346    0.0000 C   0  0  0  0  0  0  0  0  0  0  0  0
   -7.1828   -0.8909    0.0000 C   0  0  0  0  0  0  0  0  0  0  0  0
   -5.8794   -3.1389    0.0000 C   0  0  0  0  0  0  0  0  0  0  0  0
   -3.2791   -3.1267    0.0000 C   0  0  0  0  0  0  0  0  0  0  0  0
   -1.9841   -0.8837    0.0000 C   0  0  0  0  0  0  0  0  0  0  0  0
    5.2672   -4.4326    0.0000 C   0  0  0  0  0  0  0  0  0  0  0  0
    0.6143    0.6161    0.0000 C   0  0  0  0  0  0  0  0  0  0  0  0
   -0.6851   -1.6337    0.0000 C   0  0  0  0  0  0  0  0  0  0  0  0
   -5.8817   -1.6389    0.0000 C   0  0  0  0  0  0  0  0  0  0  0  0
   -3.2836   -1.6346    0.0000 C   0  0  0  0  0  0  0  0  0  0  0  0
    5.2629   -2.9326    0.0000 C   0  0  0  0  0  0  0  0  0  0  0  0
    0.6141   -0.8839    0.0000 C   0  0  0  0  0  0  0  0  0  0  0  0
    6.5683   -5.1789    0.0000 C   0  0  0  0  0  0  0  0  0  0  0  0
    4.5111   -1.6346    0.0000 C   0  0  0  0  0  0  0  0  0  0  0  0
    3.2122   -0.8844    0.0000 C   0  0  0  0  0  0  0  0  0  0  0  0
    6.0033   -1.6371    0.0000 C   0  0  0  0  0  0  0  0  0  0  0  0
    6.5726   -6.6789    0.0000 C   0  0  0  0  0  0  0  0  0  0  0  0
    7.8652   -4.4251    0.0000 Cl  0  0  0  0  0  0  0  0  0  0  0  0
    7.8738   -7.4251    0.0000 F   0  0  0  0  0  0  0  0  0  0  0  0
    5.0947   -6.4226    0.0000 F   0  0  0  0  0  0  0  0  0  0  0  0
    6.0637   -8.0899    0.0000 F   0  0  0  0  0  0  0  0  0  0  0  0
    0.6146    2.1161    0.0000 N   0  0  0  0  0  0  0  0  0  0  0  0
    3.2124    0.6156    0.0000 O   0  0  0  0  0  0  0  0  0  0  0  0
   -4.5839   -0.8867    0.0000 O   0  0  0  0  0  0  0  0  0  0  0  0
    1.9130   -1.6342    0.0000 O   0  0  0  0  0  0  0  0  0  0  0  0
  4  3  2  0  0  0  0 
  5  3  1  0  0  0  0 
  7  6  2  0  0  0  0 
  8  4  1  0  0  0  0 
  9  5  2  0  0  0  0 
 10  6  1  0  0  0  0 
 14  7  1  0  0  0  0 
 14 11  2  0  0  0  0 
 15  8  2  0  0  0  0 
 15  9  1  0  0  0  0 
 16 10  2  0  0  0  0 
 16 11  1  0  0  0  0 
 17 12  1  0  0  0  0 
 18 13  1  0  0  0  0 
 18 14  1  0  0  0  0 
 12 19  2  0  0  0  0 
 20 17  1  0  0  0  0 
 21 20  1  0  0  0  0 
 22  1  1  0  0  0  0 
 22  2  1  0  0  0  0 
 22 17  1  0  0  0  0 
 22 20  1  0  0  0  0 
 23 19  1  0  0  0  0 
 24 19  1  0  0  0  0 
 25 23  1  0  0  0  0 
 26 23  1  0  0  0  0 
 27 23  1  0  0  0  0 
 28 13  3  0  0  0  0 
 29 21  2  0  0  0  0 
 30 15  1  0  0  0  0 
 30 16  1  0  0  0  0 
 31 18  1  0  0  0  0 
 31 21  1  0  0  0  0 
M  END
> <InChI>
InChI=1/C23H19ClF3NO3/c1-22(2)17(12-19(24)23(25,26)27)20(22)21(29)31-18(13-28)14-7-6-10-16(11-14)30-15-8-4-3-5-9-15/h3-12,17-18,20H,1-2H3/b19-12-

> <NAME>
Lambda-cyhalothrin

> <BioTransformer_Predictions>
M01	M02

> <Meteor_Nexus_Predictions_EQUIVOCAL>
M01	M02

> <Meteor_Nexus_Predictions_PLAUSIBLE>
M01	M02

> <Meteor_Nexus_Predictions_PROBABLE>


> <Reported_Metabolites>
M01
NAME: 3-(2-chloro-3,3,3-trifluoroprop-1-en-1-yl)-2,2-dimethylcyclopropanecarboxylic acid
PUBCHEM_CID: 6440522
INCHI: InChI=1S/C9H10ClF3O2/c1-8(2)4(6(8)7(14)15)3-5(10)9(11,12)13/h3-4,6H,1-2H3,(H,14,15)/b5-3-

M02
NAME: 2-hydroxy-2-(3-phenoxyphenyl)acetonitrile 3-Phenoxybenzaldehyde cyanohydrin
PUBCHEM_CID: NULL
INCHI: InChI=1S/C14H11NO2/c15-10-14(16)11-5-4-8-13(9-11)17-12-6-2-1-3-7-12/h1-9,14,16H


> <References>
http://www.inchem.org/documents/ehc/ehc/ehc99.htm

$$$$

  CDK     08101821052D

 17 17  0  0  0  0  0  0  0  0999 V2000
   -1.8800   -0.4185    0.0000 C   0  0  0  0  0  0  0  0  0  0  0  0
   -0.5813   -2.6688    0.0000 C   0  0  0  0  0  0  0  0  0  0  0  0
    4.6153   -2.6700    0.0000 C   0  0  0  0  0  0  0  0  0  0  0  0
    7.2142    1.8302    0.0000 C   0  0  0  0  0  0  0  0  0  0  0  0
   -0.5808    0.3312    0.0000 C   0  0  0  0  0  0  0  0  0  0  0  0
    0.7178   -1.9190    0.0000 C   0  0  0  0  0  0  0  0  0  0  0  0
    8.5142   -1.9198    0.0000 C   0  0  0  0  0  0  0  0  0  0  0  0
    7.2142   -2.6698    0.0000 C   0  0  0  0  0  0  0  0  0  0  0  0
    8.5142   -0.4198    0.0000 C   0  0  0  0  0  0  0  0  0  0  0  0
    2.0172    0.3308    0.0000 C   0  0  0  0  0  0  0  0  0  0  0  0
    5.9142   -1.9198    0.0000 C   0  0  0  0  0  0  0  0  0  0  0  0
    7.2142    0.3302    0.0000 C   0  0  0  0  0  0  0  0  0  0  0  0
    3.3162   -0.4194    0.0000 C   0  0  0  0  0  0  0  0  0  0  0  0
    5.9142   -0.4198    0.0000 C   0  0  0  0  0  0  0  0  0  0  0  0
    4.6153    0.3304    0.0000 N   0  0  0  0  0  0  0  0  0  0  0  0
    0.7181   -0.4190    0.0000 N   0  0  0  0  0  0  0  0  0  0  0  0
    3.3159   -1.9194    0.0000 O   0  0  0  0  0  0  0  0  0  0  0  0
  5  1  1  0  0  0  0 
  6  2  1  0  0  0  0 
  8  7  2  0  0  0  0 
  9  7  1  0  0  0  0 
 11  3  1  0  0  0  0 
 11  8  1  0  0  0  0 
 12  4  1  0  0  0  0 
 12  9  2  0  0  0  0 
 13 10  1  0  0  0  0 
 14 11  2  0  0  0  0 
 14 12  1  0  0  0  0 
 15 13  2  0  0  0  0 
 15 14  1  0  0  0  0 
 16  5  1  0  0  0  0 
 16  6  1  0  0  0  0 
 16 10  1  0  0  0  0 
 17 13  1  4  0  0  0 
M  END
> <InChI>
InChI=1S/C14H22N2O/c1-5-16(6-2)10-13(17)15-14-11(3)8-7-9-12(14)4/h7-9H,5-6,10H2,1-4H3,(H,15,17)

> <NAME>
Lidocaine

> <BioTransformer_Predictions>
M01	M02	M03	M04	M05

> <Meteor_Nexus_Predictions_EQUIVOCAL>
M02	M03	M04	M05	M06	M07

> <Meteor_Nexus_Predictions_PLAUSIBLE>
M04	M05	M06	M07

> <Meteor_Nexus_Predictions_PROBABLE>


> <Reported_Metabolites>
M01
NAME: 3-Hydroxylidocaine
PUBCHEM_CID: 161824
INCHI: InChI=1S/C14H22N2O2/c1-5-16(6-2)9-13(18)15-14-10(3)7-8-12(17)11(14)4/h7-8,17H,5-6,9H2,1-4H3,(H,15,18)

M02
NAME: Lidocaine N-oxide
PUBCHEM_CID: 3036923
INCHI: InChI=1S/C14H22N2O2/c1-5-16(18,6-2)10-13(17)15-14-11(3)8-7-9-12(14)4/h7-9H,5-6,10H2,1-4H3,(H,15,17)

M03
NAME: Acetamide, 2-(diethylamino)-N-(4-hydroxy-2,6-dimethylphenyl)- 4-Hydroxylidocaine   (OR 4-Hydroxylidocaine)
PUBCHEM_CID: 13932575
INCHI: InChI=1S/C14H22N2O2/c1-5-16(6-2)9-13(18)15-14-10(3)7-12(17)8-11(14)4/h7-8,17H,5-6,9H2,1-4H3,(H,15,18)

M04
NAME: Monoethylglycinexylidide
PUBCHEM_CID: 24415
INCHI: InChI=1S/C12H18N2O/c1-4-13-8-11(15)14-12-9(2)6-5-7-10(12)3/h5-7,13H,4,8H2,1-3H3,(H,14,15)

M05
NAME: acetaldehyde
PUBCHEM_CID: 177
INCHI: InChI=1S/C2H4O/c1-2-3/h2H,1H3

M06
NAME: 2,6-Dimethylaniline
PUBCHEM_CID: NULL
INCHI: InChI=1S/C8H11N/c1-6-4-3-5-7(2)8(6)9/h3-5H,9H2,1-2H3

M07
NAME: 
PUBCHEM_CID: NULL
INCHI: InChI=1S/C6H13NO2/c1-3-7(4-2)5-6(8)9/h3-5H2,1-2H3,(H,8,9)


> <References>
Wang, B. and Zhou, S.-F. (2009); Synthetic and Natural Compounds that Interact with Human Cytochrome P450 1A2 and Implications in Drug Development; Current Medicinal Chemistry, 2009, 16, 4066-4218

$$$$

  CDK     08101821052D

 20 19  0  0  0  0  0  0  0  0999 V2000
    7.4695   -1.6875    0.0000 C   0  0  0  0  0  0  0  0  0  0  0  0
    8.7685   -0.9375    0.0000 C   0  0  0  0  0  0  0  0  0  0  0  0
    8.7685    0.5625    0.0000 C   0  0  0  0  0  0  0  0  0  0  0  0
   10.0675    1.3125    0.0000 C   0  0  0  0  0  0  0  0  0  0  0  0
   10.0675    2.8125    0.0000 C   0  0  0  0  0  0  0  0  0  0  0  0
   11.3666    3.5625    0.0000 C   0  0  0  0  0  0  0  0  0  0  0  0
   11.3666    5.0625    0.0000 C   0  0  0  0  0  0  0  0  0  0  0  0
   10.0675    5.8125    0.0000 C   0  0  0  0  0  0  0  0  0  0  0  0
   10.0675    7.3125    0.0000 C   0  0  0  0  0  0  0  0  0  0  0  0
    8.7685    8.0625    0.0000 C   0  0  0  0  0  0  0  0  0  0  0  0
    7.4695    7.3125    0.0000 C   0  0  0  0  0  0  0  0  0  0  0  0
    6.1704    8.0625    0.0000 C   0  0  0  0  0  0  0  0  0  0  0  0
    4.8714    7.3125    0.0000 C   0  0  0  0  0  0  0  0  0  0  0  0
    3.5724    8.0625    0.0000 C   0  0  0  0  0  0  0  0  0  0  0  0
    2.2733    7.3125    0.0000 C   0  0  0  0  0  0  0  0  0  0  0  0
    0.9743    8.0625    0.0000 C   0  0  0  0  0  0  0  0  0  0  0  0
   -0.3248    7.3125    0.0000 C   0  0  0  0  0  0  0  0  0  0  0  0
   -1.6238    8.0625    0.0000 C   0  0  0  0  0  0  0  0  0  0  0  0
   -1.6238    9.5625    0.0000 O   0  0  0  0  0  0  0  0  0  0  0  0
   -2.9228    7.3125    0.0000 O   0  0  0  0  0  0  0  0  0  0  0  0
  2  1  1  0  0  0  0 
  3  2  1  0  0  0  0 
  4  3  1  0  0  0  0 
  5  4  1  0  0  0  0 
  6  5  1  0  0  0  0 
  6  7  2  0  0  0  0 
  8  7  1  0  0  0  0 
  9  8  1  0  0  0  0 
  9 10  2  0  0  0  0 
 11 10  1  0  0  0  0 
 12 11  1  0  0  0  0 
 13 12  1  0  0  0  0 
 14 13  1  0  0  0  0 
 15 14  1  0  0  0  0 
 16 15  1  0  0  0  0 
 17 16  1  0  0  0  0 
 18 17  1  0  0  0  0 
 19 18  2  0  0  0  0 
 20 18  1  0  0  0  0 
M  END
> <InChI>
InChI=1S/C18H32O2/c1-2-3-4-5-6-7-8-9-10-11-12-13-14-15-16-17-18(19)20/h6-7,9-10H,2-5,8,11-17H2,1H3,(H,19,20)/b7-6-,10-9-

> <NAME>
Linoleic acid

> <BioTransformer_Predictions>
M01	M02	M03	M04	M05	M06	M07	M08	M09	M10	M11

> <Meteor_Nexus_Predictions_EQUIVOCAL>
M03	M04	M08	M09	M10	M11

> <Meteor_Nexus_Predictions_PLAUSIBLE>
M03	M04	M08	M09	M10	M11

> <Meteor_Nexus_Predictions_PROBABLE>


> <Reported_Metabolites>
M01
NAME: 1-(9Z,12Z)-octadecadienoylglycerone 3-phosphate
PUBCHEM_CID: 86289258
INCHI: InChI=1S/C21H37O7P/c1-2-3-4-5-6-7-8-9-10-11-12-13-14-15-16-17-21(23)27-18-20(22)19-28-29(24,25)26/h6-7,9-10H,2-5,8,11-19H2,1H3,(H2,24,25,26)/p-2/b7-6-,10-9-

M02
NAME: lineoyl-CoA
PUBCHEM_CID: NULL
INCHI: InChI=1S/C39H66N7O17P3S/c1-4-5-6-7-8-9-10-11-12-13-14-15-16-17-18-19-30(48)67-23-22-41-29(47)20-21-42-37(51)34(50)39(2,3)25-60-66(57,58)63-65(55,56)59-24-28-33(62-64(52,53)54)32(49)38(61-28)46-27-45-31-35(40)43-26-44-36(31)46/h8-9,11-12,26-28,32-34,38,49-50H,4-7,10,13-25H2,1-3H3,(H,41,47)(H,42,51)(H,55,56)(H,57,58)(H2,40,43,44)(H2,52,53,54)/b9-8-,12-11-

M03
NAME: 
PUBCHEM_CID: NULL
INCHI: InChI=1S/C24H40O8/c1-2-3-4-5-6-7-8-9-10-11-12-13-14-15-16-17-18(25)31-24-21(28)19(26)20(27)22(32-24)23(29)30/h6-7,9-10,19-22,24,26-28H,2-5,8,11-17H2,1H3,(H,29,30)/b7-6-,10-9-

M04
NAME: 8-HODE
PUBCHEM_CID: NULL
INCHI: InChI=1S/C18H32O3/c1-2-3-4-5-6-7-8-11-14-17(19)15-12-9-10-13-16-18(20)21/h6-7,11,14,17,19H,2-5,8-10,12-13,15-16H2,1H3,(H,20,21)/b7-6-,14-11-

M05
NAME: 11-HODE
PUBCHEM_CID: NULL
INCHI: InChI=1S/C18H32O3/c1-2-3-4-8-11-14-17(19)15-12-9-6-5-7-10-13-16-18(20)21/h11-12,14-15,17,19H,2-10,13,16H2,1H3,(H,20,21)/b14-11-,15-12-

M06
NAME: 13-HODE
PUBCHEM_CID: NULL
INCHI: InChI=1S/C18H32O3/c1-2-3-11-14-17(19)15-12-9-7-5-4-6-8-10-13-16-18(20)21/h7,9,12,15,17,19H,2-6,8,10-11,13-14,16H2,1H3,(H,20,21)/b9-7-,15-12+

M07
NAME: 9-HODE
PUBCHEM_CID: NULL
INCHI: InChI=1S/C18H32O3/c1-2-3-4-5-6-8-11-14-17(19)15-12-9-7-10-13-16-18(20)21/h6,8,11,14,17,19H,2-5,7,9-10,12-13,15-16H2,1H3,(H,20,21)/b8-6-,14-11?

M08
NAME: 17-HODE
PUBCHEM_CID: NULL
INCHI: InChI=1S/C18H32O3/c1-17(19)15-13-11-9-7-5-3-2-4-6-8-10-12-14-16-18(20)21/h2-3,7,9,17,19H,4-6,8,10-16H2,1H3,(H,20,21)/b3-2-,9-7-

M09
NAME: Leukotoxin
PUBCHEM_CID: NULL
INCHI: InChI=1S/C18H32O2/c1-2-3-4-5-6-7-8-9-10-11-12-13-14-15-16-17-18(19)20/h6-7,9-10H,2-5,8,11-17H2,1H3,(H,19,20)/b7-6-,10-9-

M10
NAME: Isoleukotoxin
PUBCHEM_CID: NULL
INCHI: InChI=1S/C18H32O3/c1-2-3-10-13-16-17(21-16)14-11-8-6-4-5-7-9-12-15-18(19)20/h8,11,16-17H,2-7,9-10,12-15H2,1H3,(H,19,20)/b11-8-

M11
NAME: 18-HODE
PUBCHEM_CID: NULL
INCHI: InChI=1S/C18H32O3/c19-17-15-13-11-9-7-5-3-1-2-4-6-8-10-12-14-16-18(20)21/h1-2,5,7,19H,3-4,6,8-17H2,(H,20,21)/b2-1-,7-5-


> <References>
Turgeon D et al. (2003); Glucuronidation of arachidonic and linoleic acid metabolites by human UDP-glucuronosyltransferases; J Lipid Res. 2003 Jun;44(6):1182-91. Epub 2003 Mar 16
Zhou, S.F. et al. (2009); Substrates, Inducers, Inhibitors and Structure-Activity Relationships of Human Cytochrome P450 2C9 and Implications in Drug Development; Current Medicinal Chemistry, 2009, 16, 3480-3675

$$$$

  CDK     08101821052D

 23 25  0  0  0  0  0  0  0  0999 V2000
    5.1983   -0.7496    0.0000 C   0  0  0  0  0  0  0  0  0  0  0  0
    1.3000   -3.0000    0.0000 C   0  0  0  0  0  0  0  0  0  0  0  0
    9.0948    3.0010    0.0000 C   0  0  0  0  0  0  0  0  0  0  0  0
    7.7952    3.7517    0.0000 C   0  0  0  0  0  0  0  0  0  0  0  0
    9.0956    1.5002    0.0000 C   0  0  0  0  0  0  0  0  0  0  0  0
   -2.6000    0.7500    0.0000 C   0  0  0  0  0  0  0  0  0  0  0  0
   -2.6000   -0.7500    0.0000 C   0  0  0  0  0  0  0  0  0  0  0  0
    6.4963    3.0015    0.0000 C   0  0  0  0  0  0  0  0  0  0  0  0
    7.7966    0.7500    0.0000 C   0  0  0  0  0  0  0  0  0  0  0  0
   -1.3000    1.5000    0.0000 C   0  0  0  0  0  0  0  0  0  0  0  0
   -1.3000   -1.5000    0.0000 C   0  0  0  0  0  0  0  0  0  0  0  0
    6.4970    1.5006    0.0000 C   0  0  0  0  0  0  0  0  0  0  0  0
   -0.0000    0.7500    0.0000 C   0  0  0  0  0  0  0  0  0  0  0  0
   -0.0000   -0.7500    0.0000 C   0  0  0  0  0  0  0  0  0  0  0  0
    2.6000    0.7500    0.0000 C   0  0  0  0  0  0  0  0  0  0  0  0
    1.3000    1.5000    0.0000 C   0  0  0  0  0  0  0  0  0  0  0  0
    3.8989    1.5002    0.0000 C   0  0  0  0  0  0  0  0  0  0  0  0
    2.6000   -0.7500    0.0000 C   0  0  0  0  0  0  0  0  0  0  0  0
    5.1981    0.7504    0.0000 N   0  0  0  0  0  0  0  0  0  0  0  0
    1.3000   -1.5000    0.0000 N   0  0  0  0  0  0  0  0  0  0  0  0
    1.3000    3.0000    0.0000 O   0  0  0  0  0  0  0  0  0  0  0  0
    3.8987    3.0002    0.0000 O   0  0  0  0  0  0  0  0  0  0  0  0
    3.8989   -1.5002    0.0000 O   0  0  0  0  0  0  0  0  0  0  0  0
  4  3  2  0  0  0  0 
  5  3  1  0  0  0  0 
  7  6  2  0  0  0  0 
  8  4  1  0  0  0  0 
  9  5  2  0  0  0  0 
 10  6  1  0  0  0  0 
 11  7  1  0  0  0  0 
 12  8  2  0  0  0  0 
 12  9  1  0  0  0  0 
 13 10  2  0  0  0  0 
 14 11  2  0  0  0  0 
 14 13  1  0  0  0  0 
 16 13  1  0  0  0  0 
 16 15  2  0  0  0  0 
 17 15  1  0  0  0  0 
 18 15  1  0  0  0  0 
 19  1  1  0  0  0  0 
 19 12  1  0  0  0  0 
 19 17  1  0  0  0  0 
 20  2  1  0  0  0  0 
 20 14  1  0  0  0  0 
 20 18  1  0  0  0  0 
 21 16  1  0  0  0  0 
 22 17  2  0  0  0  0 
 23 18  2  0  0  0  0 
M  END
> <InChI>
InChI=1S/C18H16N2O3/c1-19(12-8-4-3-5-9-12)17(22)15-16(21)13-10-6-7-11-14(13)20(2)18(15)23/h3-11,21H,1-2H3

> <NAME>
Linomide

> <BioTransformer_Predictions>
M01	M02	M03	M04	M05	M06	M07

> <Meteor_Nexus_Predictions_EQUIVOCAL>
M02	M04	M05	M06	M07

> <Meteor_Nexus_Predictions_PLAUSIBLE>
M04	M06	M07

> <Meteor_Nexus_Predictions_PROBABLE>


> <Reported_Metabolites>
M01
NAME: linomide O-glucuronide
PUBCHEM_CID: NULL
INCHI: InChI=1S/C24H24N2O9/c1-25(12-8-4-3-5-9-12)21(30)15-19(13-10-6-7-11-14(13)26(2)22(15)31)34-24-18(29)16(27)17(28)20(35-24)23(32)33/h3-11,16-18,20,24,27-29H,1-2H3,(H,32,33)

M02
NAME: 
PUBCHEM_CID: NULL
INCHI: InChI=1S/C18H16N2O4/c1-19(11-6-4-3-5-7-11)17(23)15-16(22)13-9-8-12(21)10-14(13)20(2)18(15)24/h3-10,21-22H,1-2H3

M03
NAME: 
PUBCHEM_CID: 54717876
INCHI: InChI=1S/C18H16N2O4/c1-19(11-6-4-3-5-7-11)17(23)15-16(22)13-10-12(21)8-9-14(13)20(2)18(15)24/h3-10,21-22H,1-2H3

M04
NAME: 
PUBCHEM_CID: 54717849
INCHI: InChI=1S/C18H16N2O4/c1-19(11-7-9-12(21)10-8-11)17(23)15-16(22)13-5-3-4-6-14(13)20(2)18(15)24/h3-10,21-22H,1-2H3

M05
NAME: 
PUBCHEM_CID: 121391236
INCHI: InChI=1S/C18H16N2O4/c1-19(11-7-4-3-5-8-11)17(23)14-16(22)12-9-6-10-13(21)15(12)20(2)18(14)24/h3-10,21-22H,1-2H3

M06
NAME: 2-hydroxy-1-methyl-4-oxo-N-phenylquinoline-3-carboxamide
PUBCHEM_CID: 54676449
INCHI: InChI=1S/C17H14N2O3/c1-19-13-10-6-5-9-12(13)15(20)14(17(19)22)16(21)18-11-7-3-2-4-8-11/h2-10,20H,1H3,(H,18,21)

M07
NAME: N-methyl-N-phenyl-1,2-dihydro-4-hydroxy-2-oxo-quinoline-3-carboxamide
PUBCHEM_CID: 54682853
INCHI: InChI=1S/C17H14N2O3/c1-19(11-7-3-2-4-8-11)17(22)14-15(20)12-9-5-6-10-13(12)18-16(14)21/h2-10H,1H3,(H2,18,20,21)


> <References>
Dorwald, FZ. (2013); Lead Optimization for Medicinal Chemists: Pharmacokinetic Properties of Functional Groups and Organic Compounds; ISBN: 978-3-527-64565-7; p. 461
Tuvesson,H. et al.(2000) Identification of cytochrome P4503A as the major subfamily responsible for the metabolismof roquinimex in man, Xenobiotica, 30:9, 905-914, DOI: 10.1080/004982500433327

$$$$

  CDK     08101821052D

 20 20  0  0  0  0  0  0  0  0999 V2000
    3.3162   -5.6706    0.0000 C   0  0  0  0  0  0  0  0  0  0  0  0
    5.9151   -1.1704    0.0000 C   0  0  0  0  0  0  0  0  0  0  0  0
    4.6156   -0.4204    0.0000 C   0  0  0  0  0  0  0  0  0  0  0  0
   -1.8800   -2.6694    0.0000 C   0  0  0  0  0  0  0  0  0  0  0  0
    0.7188    1.8302    0.0000 C   0  0  0  0  0  0  0  0  0  0  0  0
    7.2151   -4.9204    0.0000 C   0  0  0  0  0  0  0  0  0  0  0  0
    5.9151   -5.6704    0.0000 C   0  0  0  0  0  0  0  0  0  0  0  0
    7.2151   -3.4204    0.0000 C   0  0  0  0  0  0  0  0  0  0  0  0
    0.7181   -2.6698    0.0000 C   0  0  0  0  0  0  0  0  0  0  0  0
    4.6151   -4.9204    0.0000 C   0  0  0  0  0  0  0  0  0  0  0  0
    5.9151   -2.6704    0.0000 C   0  0  0  0  0  0  0  0  0  0  0  0
    3.3164   -1.1702    0.0000 C   0  0  0  0  0  0  0  0  0  0  0  0
    2.0170   -3.4200    0.0000 C   0  0  0  0  0  0  0  0  0  0  0  0
    4.6151   -3.4204    0.0000 C   0  0  0  0  0  0  0  0  0  0  0  0
    2.0175   -0.4200    0.0000 C   0  0  0  0  0  0  0  0  0  0  0  0
    3.3162   -2.6702    0.0000 N   0  0  0  0  0  0  0  0  0  0  0  0
    2.0168   -4.9200    0.0000 O   0  0  0  0  0  0  0  0  0  0  0  0
    0.7183   -1.1698    0.0000 O   0  0  0  0  0  0  0  0  0  0  0  0
   -0.5811   -3.4196    0.0000 O   0  0  0  0  0  0  0  0  0  0  0  0
    2.0177    1.0800    0.0000 O   0  0  0  0  0  0  0  0  0  0  0  0
  7  6  2  0  0  0  0 
  8  6  1  0  0  0  0 
 10  1  1  0  0  0  0 
 10  7  1  0  0  0  0 
 11  2  1  0  0  0  0 
 11  8  2  0  0  0  0 
 12  3  1  0  0  0  0 
 13  9  1  0  0  0  0 
 14 10  2  0  0  0  0 
 14 11  1  0  0  0  0 
 15 12  1  0  0  0  0 
 16 12  1  0  0  0  0 
 16 13  1  0  0  0  0 
 16 14  1  0  0  0  0 
 17 13  2  0  0  0  0 
 18 15  2  0  0  0  0 
 19  4  1  0  0  0  0 
 19  9  1  0  0  0  0 
 20  5  1  0  0  0  0 
 20 15  1  0  0  0  0 
M  END
> <InChI>
InChI=1/C15H21NO4/c1-10-7-6-8-11(2)14(10)16(13(17)9-19-4)12(3)15(18)20-5/h6-8,12H,9H2,1-5H3

> <NAME>
Metalaxyl

> <BioTransformer_Predictions>
M01	M02	M03	M04	M05

> <Meteor_Nexus_Predictions_EQUIVOCAL>
M01	M02	M03	M04

> <Meteor_Nexus_Predictions_PLAUSIBLE>
M01	M02	M03	M04

> <Meteor_Nexus_Predictions_PROBABLE>


> <Reported_Metabolites>
M01
NAME: Metalaxyl acid
PUBCHEM_CID: 13073467
INCHI: InChI=1S/C14H19NO4/c1-9-6-5-7-10(2)13(9)15(11(3)14(17)18)12(16)8-19-4/h5-7,11H,8H2,1-4H3,(H,17,18)

M02
NAME: methanol
PUBCHEM_CID: 887
INCHI: InChI=1S/CH4O/c1-2/h2H,1H3

M03
NAME: Methyl N-(2-(hydroxymethyl)-6-methylphenyl)-N-(methoxyacetyl)-DL-alanine
PUBCHEM_CID: 20055269
INCHI: InChI=1S/C15H21NO5/c1-10-6-5-7-12(8-17)14(10)16(13(18)9-20-3)11(2)15(19)21-4/h5-7,11,17H,8-9H2,1-4H3

M04
NAME: 
PUBCHEM_CID: 76543038
INCHI: InChI=1S/C15H21NO5/c1-9-6-7-12(17)10(2)14(9)16(13(18)8-20-4)11(3)15(19)21-5/h6-7,11,17H,8H2,1-5H3

M05
NAME: 
PUBCHEM_CID: 12878837
INCHI: InChI=1S/C14H19NO4/c1-9-6-5-7-10(2)13(9)15(12(17)8-16)11(3)14(18)19-4/h5-7,11,16H,8H2,1-4H3


> <References>
Abass, K. et al. (2007); In vitro metabolism and interactions of the fungicide metalaxyl in human liver preparations; Environ Toxicol Pharmacol.; 23(1):39-47. doi: 10.1016/j.etap.2006.06.004

$$$$

  CDK     08101821052D

  9  8  0  0  0  0  0  0  0  0999 V2000
    0.0000    0.0000    0.0000 C   0  0  0  0  0  0  0  0  0  0  0  0
    1.2990   -2.2500    0.0000 C   0  0  0  0  0  0  0  0  0  0  0  0
    5.1962   -0.0000    0.0000 C   0  0  0  0  0  0  0  0  0  0  0  0
    2.5981   -0.0000    0.0000 C   0  0  0  0  0  0  0  0  0  0  0  0
    5.1962    1.5000    0.0000 N   0  0  0  0  0  0  0  0  0  0  0  0
    6.4952   -0.7500    0.0000 N   0  0  0  0  0  0  0  0  0  0  0  0
    2.5981    1.5000    0.0000 N   0  0  0  0  0  0  0  0  0  0  0  0
    3.8971   -0.7500    0.0000 N   0  0  0  0  0  0  0  0  0  0  0  0
    1.2990   -0.7500    0.0000 N   0  0  0  0  0  0  0  0  0  0  0  0
  5  3  2  0  0  0  0 
  6  3  1  0  0  0  0 
  7  4  2  0  0  0  0 
  8  3  1  0  0  0  0 
  8  4  1  0  0  0  0 
  9  1  1  0  0  0  0 
  9  2  1  0  0  0  0 
  9  4  1  0  0  0  0 
M  END
> <InChI>
InChI=1S/C4H11N5/c1-9(2)4(7)8-3(5)6/h1-2H3,(H5,5,6,7,8)

> <NAME>
METFORMIN

> <BioTransformer_Predictions>


> <Meteor_Nexus_Predictions_EQUIVOCAL>


> <Meteor_Nexus_Predictions_PLAUSIBLE>


> <Meteor_Nexus_Predictions_PROBABLE>


> <Reported_Metabolites>


> <References>


$$$$

  CDK     08101821052D

 14 14  0  0  1  0  0  0  0  0999 V2000
   -1.3437   -1.9282    0.0000 C   0  0  0  0  0  0  0  0  0  0  0  0
   -2.6428   -1.1782    0.0000 C   0  0  0  0  0  0  0  0  0  0  0  0
   -0.0452    0.3226    0.0000 C   0  0  0  0  0  0  0  0  0  0  0  0
    0.2904   -3.0779    0.0000 C   0  0  0  0  0  0  0  0  0  0  0  0
    1.2548   -1.9291    0.0000 C   0  0  2  0  0  0  0  0  0  0  0  0
    1.2539    1.0726    0.0000 C   0  0  1  0  0  0  0  0  0  0  0  0
    2.5539   -1.1791    0.0000 C   0  0  2  0  0  0  0  0  0  0  0  0
    2.5534    0.3218    0.0000 C   0  0  2  0  0  0  0  0  0  0  0  0
   -0.0447   -1.1782    0.0000 N   0  0  0  0  0  0  0  0  0  0  0  0
   -3.9418   -1.9282    0.0000 O   0  0  0  0  0  0  0  0  0  0  0  0
    0.8031   -4.4876    0.0000 O   0  0  0  0  0  0  0  0  0  0  0  0
    2.2183    2.2215    0.0000 O   0  0  0  0  0  0  0  0  0  0  0  0
    3.0671   -2.5885    0.0000 O   0  0  0  0  0  0  0  0  0  0  0  0
    4.0306    0.0615    0.0000 O   0  0  0  0  0  0  0  0  0  0  0  0
  2  1  1  0  0  0  0 
  5  4  1  1  0  0  0 
  6  3  1  0  0  0  0 
  7  5  1  0  0  0  0 
  8  6  1  0  0  0  0 
  8  7  1  0  0  0  0 
  9  1  1  0  0  0  0 
  9  3  1  0  0  0  0 
  9  5  1  0  0  0  0 
 10  2  1  0  0  0  0 
 11  4  1  0  0  0  0 
  6 12  1  6  0  0  0 
  7 13  1  6  0  0  0 
  8 14  1  1  0  0  0 
M  END
> <InChI>
InChI=1S/C8H17NO5/c10-2-1-9-3-6(12)8(14)7(13)5(9)4-11/h5-8,10-14H,1-4H2/t5-,6+,7-,8-/m1/s1

> <NAME>
MITIGOL

> <BioTransformer_Predictions>


> <Meteor_Nexus_Predictions_EQUIVOCAL>


> <Meteor_Nexus_Predictions_PLAUSIBLE>


> <Meteor_Nexus_Predictions_PROBABLE>


> <Reported_Metabolites>


> <References>


$$$$

  CDK     08101821052D

 21 25  0  0  1  0  0  0  0  0999 V2000
    2.7534   -3.4563    0.0000 C   0  0  0  0  0  0  0  0  0  0  0  0
   -0.5301    2.3980    0.0000 C   0  0  0  0  0  0  0  0  0  0  0  0
   -0.4801   -3.6220    0.0000 C   0  0  0  0  0  0  0  0  0  0  0  0
   -1.8301    3.1380    0.0000 C   0  0  0  0  0  0  0  0  0  0  0  0
   -1.7801   -4.3720    0.0000 C   0  0  0  0  0  0  0  0  0  0  0  0
   -0.5101   -0.5920    0.0000 C   0  0  0  0  0  0  0  0  0  0  0  0
    2.0999   -0.5820    0.0000 C   0  0  0  0  0  0  0  0  0  0  0  0
    0.7999    0.1480    0.0000 C   0  0  0  0  0  0  0  0  0  0  0  0
   -0.5101    0.8980    0.0000 C   0  0  0  0  0  0  0  0  0  0  0  0
   -0.4801   -2.1220    0.0000 C   0  0  1  0  0  0  0  0  0  0  0  0
    0.8099   -1.3520    0.0000 C   0  0  2  0  0  0  0  0  0  0  0  0
   -3.1201    2.3680    0.0000 C   0  0  0  0  0  0  0  0  0  0  0  0
   -3.0801   -3.6220    0.0000 C   0  0  1  0  0  0  0  0  0  0  0  0
   -1.8001    0.1280    0.0000 C   0  0  0  0  0  0  0  0  0  0  0  0
   -3.1101    0.8680    0.0000 C   0  0  0  0  0  0  0  0  0  0  0  0
   -3.0801   -2.1220    0.0000 C   0  0  1  0  0  0  0  0  0  0  0  0
   -1.7801   -1.3720    0.0000 C   0  0  2  0  0  0  0  0  0  0  0  0
    2.1299   -2.0920    0.0000 N   0  0  0  0  0  0  0  0  0  0  0  0
   -4.4270    3.1042    0.0000 O   0  0  0  0  0  0  0  0  0  0  0  0
   -4.5573   -3.3617    0.0000 O   0  0  0  0  0  0  0  0  0  0  0  0
   -4.5901   -0.5320    0.0000 O   0  0  0  0  0  0  0  0  0  0  0  0
  4  2  2  0  0  0  0 
  5  3  2  0  0  0  0 
  7  6  1  0  0  0  0 
  9  2  1  0  0  0  0 
  9  8  1  0  0  0  0 
 10  3  1  0  0  0  0 
 11  8  1  0  0  0  0 
 11 10  1  0  0  0  0 
 12  4  1  0  0  0  0 
 13  5  1  0  0  0  0 
 14  9  2  0  0  0  0 
 15 12  2  0  0  0  0 
 15 14  1  0  0  0  0 
 16 13  1  0  0  0  0 
 17  6  1  1  0  0  0 
 17 10  1  0  0  0  0 
 17 14  1  6  0  0  0 
 17 16  1  0  0  0  0 
 18  1  1  0  0  0  0 
 18  7  1  0  0  0  0 
 18 11  1  0  0  0  0 
 19 12  1  0  0  0  0 
 13 20  1  6  0  0  0 
 21 15  1  0  0  0  0 
 21 16  1  0  0  0  0 
M  END
> <InChI>
InChI=1S/C17H19NO3/c1-18-7-6-17-10-3-5-13(20)16(17)21-15-12(19)4-2-9(14(15)17)8-11(10)18/h2-5,10-11,13,16,19-20H,6-8H2,1H3/t10-,11+,13-,16-,17-/m0/s1

> <NAME>
Morphine

> <BioTransformer_Predictions>
M01	M02	M03

> <Meteor_Nexus_Predictions_EQUIVOCAL>
M01	M02	M03

> <Meteor_Nexus_Predictions_PLAUSIBLE>


> <Meteor_Nexus_Predictions_PROBABLE>


> <Reported_Metabolites>
M01
NAME: Morphine-3-glucuronide
PUBCHEM_CID: NULL
INCHI: InChI=1S/C23H27NO9/c1-24-7-6-23-10-3-4-12(25)20(23)32-18-13(5-2-9(14(18)23)8-11(10)24)31-22-17(28)15(26)16(27)19(33-22)21(29)30/h2-5,10-12,15-17,19-20,22,25-28H,6-8H2,1H3,(H,29,30)/t10?,11?,12?,15?,16?,17?,19?,20?,22?,23-/m0/s1

M02
NAME: Morphine-N-oxide
PUBCHEM_CID: 5362459 (ONLY SAME CONNECTIVITY)
INCHI: InChI=1S/C17H19NO4/c1-18(21)7-6-17-10-3-5-13(20)16(17)22-15-12(19)4-2-9(14(15)17)8-11(10)18/h2-5,10-11,13,16,19-20H,6-8H2,1H3/t10?,11?,13?,16?,17-,18?/m0/s1

M03
NAME: Normorphine
PUBCHEM_CID: NULL
INCHI: InChI=1S/C16H17NO3/c18-11-3-1-8-7-10-9-2-4-12(19)15-16(9,5-6-17-10)13(8)14(11)20-15/h1-4,9-10,12,15,17-19H,5-7H2/t9?,10?,12?,15?,16-/m0/s1

M04
NAME: morphine-6-glucuronide
PUBCHEM_CID: NULL
INCHI: NULL

M05
NAME: Morphine6-O-sulfate
PUBCHEM_CID: NULL
INCHI: NULL


> <References>
https://www.pharmgkb.org/pathway/PA146123006

$$$$

  CDK     08101821052D

 12 13  0  0  0  0  0  0  0  0999 V2000
    1.6616   -1.7100    0.0000 C   0  0  0  0  0  0  0  0  0  0  0  0
    4.6097    1.5414    0.0000 C   0  0  0  0  0  0  0  0  0  0  0  0
   -1.6700    0.2836    0.0000 C   0  0  0  0  0  0  0  0  0  0  0  0
    3.3097    0.7914    0.0000 C   0  0  0  0  0  0  0  0  0  0  0  0
   -0.6665    1.3985    0.0000 C   0  0  0  0  0  0  0  0  0  0  0  0
    4.6097    3.0414    0.0000 C   0  0  0  0  0  0  0  0  0  0  0  0
   -0.9149   -1.0150    0.0000 C   0  0  0  0  0  0  0  0  0  0  0  0
    2.0097    3.0414    0.0000 C   0  0  0  0  0  0  0  0  0  0  0  0
    2.0097    1.5414    0.0000 C   0  0  0  0  0  0  0  0  0  0  0  0
    0.7108    0.7912    0.0000 C   0  0  0  0  0  0  0  0  0  0  0  0
    3.3097    3.7914    0.0000 N   0  0  0  0  0  0  0  0  0  0  0  0
    0.5487   -0.7043    0.0000 N   0  0  0  0  0  0  0  0  0  0  0  0
  4  2  2  0  0  0  0 
  5  3  1  0  0  0  0 
  6  2  1  0  0  0  0 
  7  3  1  0  0  0  0 
  9  4  1  0  0  0  0 
  9  8  2  0  0  0  0 
 10  5  1  0  0  0  0 
 10  9  1  0  0  0  0 
 11  6  2  0  0  0  0 
 11  8  1  0  0  0  0 
 12  1  1  0  0  0  0 
 12  7  1  0  0  0  0 
 12 10  1  0  0  0  0 
M  END
> <InChI>
InChI=1/C10H14N2/c1-12-7-3-5-10(12)9-4-2-6-11-8-9/h2,4,6,8,10H,3,5,7H2,1H3

> <NAME>
Nicotine

> <BioTransformer_Predictions>
M01	M02	M03	M04	M05

> <Meteor_Nexus_Predictions_EQUIVOCAL>
M01	M02	M03

> <Meteor_Nexus_Predictions_PLAUSIBLE>
M01	M03

> <Meteor_Nexus_Predictions_PROBABLE>


> <Reported_Metabolites>
M01
NAME: Nicotine N-glucuronide
PUBCHEM_CID: NULL
INCHI: InChI=1S/C16H22N2O6/c1-17-6-3-5-10(17)9-4-2-7-18(8-9)15-13(21)11(19)12(20)14(24-15)16(22)23/h2,4,7-8,10-15,19-21H,3,5-6H2,1H3/p+1

M02
NAME: nicotine-1'-N-oxide
PUBCHEM_CID: 409
INCHI: InChI=1S/C10H14N2O/c1-12(13)7-3-5-10(12)9-4-2-6-11-8-9/h2,4,6,8,10H,3,5,7H2,1H3

M03
NAME: Nornicotine
PUBCHEM_CID: 412
INCHI: InChI=1S/C9H12N2/c1-3-8(7-10-5-1)9-4-2-6-11-9/h1,3,5,7,9,11H,2,4,6H2

M04
NAME: Nicotine delta-iminium
PUBCHEM_CID: 431
INCHI: InChI=1S/C10H13N2/c1-12-7-3-5-10(12)9-4-2-6-11-8-9/h2,4,6-8,10H,3,5H2,1H3/q+1

M05
NAME: 2'-hydroxynicotine
PUBCHEM_CID: 432
INCHI: InChI=1S/C10H14N2O/c1-12-7-3-5-10(12,13)9-4-2-6-11-8-9/h2,4,6,8,13H,3,5,7H2,1H3


> <References>
Hukkanen,J. et al. (2005); Metabolism and Disposition Kinetics of Nicotine; Pharmacological Reviews March 2005, 57 (1) 79-115; DOI: https://doi.org/10.1124/pr.57.1.3

$$$$

  CDK     08101821052D

 24 26  0  0  0  0  0  0  0  0999 V2000
   10.8517   -1.2976    0.0000 C   0  0  0  0  0  0  0  0  0  0  0  0
    6.3506   -3.8972    0.0000 C   0  0  0  0  0  0  0  0  0  0  0  0
   -4.9081    0.7504    0.0000 C   0  0  0  0  0  0  0  0  0  0  0  0
   10.8512   -3.8959    0.0000 C   0  0  0  0  0  0  0  0  0  0  0  0
   -2.3100   -0.7500    0.0000 C   0  0  0  0  0  0  0  0  0  0  0  0
   -1.0100   -1.5000    0.0000 C   0  0  0  0  0  0  0  0  0  0  0  0
   -1.0100    1.5000    0.0000 C   0  0  0  0  0  0  0  0  0  0  0  0
    8.6015    0.0013    0.0000 C   0  0  0  0  0  0  0  0  0  0  0  0
    4.8500   -1.2990    0.0000 C   0  0  0  0  0  0  0  0  0  0  0  0
    9.3517   -1.2976    0.0000 C   0  0  0  0  0  0  0  0  0  0  0  0
    7.1002   -2.5980    0.0000 C   0  0  0  0  0  0  0  0  0  0  0  0
   -2.3100    0.7500    0.0000 C   0  0  0  0  0  0  0  0  0  0  0  0
    0.2900   -0.7500    0.0000 C   0  0  0  0  0  0  0  0  0  0  0  0
    0.2900    0.7500    0.0000 C   0  0  0  0  0  0  0  0  0  0  0  0
    6.3500   -1.2990    0.0000 C   0  0  0  0  0  0  0  0  0  0  0  0
    8.6010   -2.5972    0.0000 C   0  0  0  0  0  0  0  0  0  0  0  0
    2.6000    0.0000    0.0000 C   0  0  0  0  0  0  0  0  0  0  0  0
    7.1006    0.0006    0.0000 N   0  0  0  0  0  0  0  0  0  0  0  0
    1.7200   -1.2100    0.0000 N   0  0  0  0  0  0  0  0  0  0  0  0
    1.7200    1.2100    0.0000 N   0  0  0  0  0  0  0  0  0  0  0  0
    4.8500    1.2990    0.0000 O   0  0  0  0  0  0  0  0  0  0  0  0
   -3.6089    1.5002    0.0000 O   0  0  0  0  0  0  0  0  0  0  0  0
    9.3512   -3.8962    0.0000 O   0  0  0  0  0  0  0  0  0  0  0  0
    4.1000   -0.0000    0.0000 S   0  0  0  0  0  0  0  0  0  0  0  0
  6  5  2  0  0  0  0 
 10  1  1  0  0  0  0 
 10  8  1  0  0  0  0 
 11  2  1  0  0  0  0 
 12  5  1  0  0  0  0 
 12  7  2  0  0  0  0 
 13  6  1  0  0  0  0 
 14  7  1  0  0  0  0 
 14 13  2  0  0  0  0 
 15  9  1  0  0  0  0 
 15 11  2  0  0  0  0 
 16 10  2  0  0  0  0 
 16 11  1  0  0  0  0 
 18  8  2  0  0  0  0 
 18 15  1  0  0  0  0 
 19 13  1  0  0  0  0 
 19 17  2  0  0  0  0 
 20 14  1  0  0  0  0 
 20 17  1  0  0  0  0 
 22  3  1  0  0  0  0 
 22 12  1  0  0  0  0 
 23  4  1  0  0  0  0 
 23 16  1  0  0  0  0 
 24  9  1  0  0  0  0 
 24 17  1  0  0  0  0 
 24 21  2  0  0  0  0 
M  END
> <InChI>
InChI=1/C17H19N3O3S/c1-10-8-18-15(11(2)16(10)23-4)9-24(21)17-19-13-6-5-12(22-3)7-14(13)20-17/h5-8H,9H2,1-4H3,(H,19,20)

> <NAME>
Omeprazole

> <BioTransformer_Predictions>
M01	M02	M03	M04

> <Meteor_Nexus_Predictions_EQUIVOCAL>
M01	M02	M03	M04

> <Meteor_Nexus_Predictions_PLAUSIBLE>
M01	M02	M03	M04

> <Meteor_Nexus_Predictions_PROBABLE>
M02	M03	M04

> <Reported_Metabolites>
M01
NAME: UFIPRAZOLE
PUBCHEM_CID: 155794
INCHI: InChI=1/C17H19N3O2S/c1-10-8-18-15(11(2)16(10)22-4)9-23-17-19-13-6-5-12(21-3)7-14(13)20-17/h5-8H,9H2,1-4H3,(H,19,20)/f/h20H

M02
NAME: 3-Hydroxyomeprazole
PUBCHEM_CID: 71587579
INCHI: InChI=1S/C17H19N3O4S/c1-10-7-18-15(12(8-21)16(10)24-3)9-25(22)17-19-13-5-4-11(23-2)6-14(13)20-17/h4-7,21H,8-9H2,1-3H3,(H,19,20)

M03
NAME: 5-Hydroxyomeprazole
PUBCHEM_CID: 119560
INCHI: InChI=1S/C17H19N3O3S/c1-10-8-18-15(11(2)16(10)23-4)9-24(21)17-19-13-6-5-12(22-3)7-14(13)20-17/h5-8H,9H2,1-4H3,(H,19,20)

M04
NAME: Omeprazole sulfone
PUBCHEM_CID: 145900
INCHI: InChI=1S/C17H19N3O4S/c1-10-8-18-15(11(2)16(10)24-4)9-25(21,22)17-19-13-6-5-12(23-3)7-14(13)20-17/h5-8H,9H2,1-4H3,(H,19,20)


> <References>
C-G Regårdh, M Gabrielsson, K-J Hoffman, I Löfberg & I. Skånberg (1985) Pharmacokinetics and metabolism of omeprazole in animals and man - an overview, Scandinavian Journal of Gastroenterology, 20:sup108, 79-94, DOI: 10.3109/00365528509095821
Zhou, S.F. et al. (2009); Substrates, Inducers, Inhibitors and Structure-Activity Relationships of Human Cytochrome P450 2C9 and Implications in Drug Development; Current Medicinal Chemistry, 2009, 16, 3480-3675

$$$$

  CDK     08101821052D

 22 25  0  0  0  0  0  0  0  0999 V2000
    5.5436    0.5889    0.0000 C   0  0  0  0  0  0  0  0  0  0  0  0
    0.0000    3.3400    0.0000 C   0  0  0  0  0  0  0  0  0  0  0  0
   -3.2200   -1.2700    0.0000 C   0  0  0  0  0  0  0  0  0  0  0  0
   -3.6800    0.1600    0.0000 C   0  0  0  0  0  0  0  0  0  0  0  0
   -1.7500   -1.5800    0.0000 C   0  0  0  0  0  0  0  0  0  0  0  0
   -2.6800    1.2700    0.0000 C   0  0  0  0  0  0  0  0  0  0  0  0
    3.6800    0.1600    0.0000 C   0  0  0  0  0  0  0  0  0  0  0  0
    2.6800    1.2700    0.0000 C   0  0  0  0  0  0  0  0  0  0  0  0
    8.0985   -2.3248    0.0000 C   0  0  0  0  0  0  0  0  0  0  0  0
    6.8073   -3.0737    0.0000 C   0  0  0  0  0  0  0  0  0  0  0  0
    4.2244   -2.3840    0.0000 C   0  0  0  0  0  0  0  0  0  0  0  0
    6.2983   -0.7075    0.0000 C   0  0  0  0  0  0  0  0  0  0  0  0
    3.2200   -1.2700    0.0000 C   0  0  0  0  0  0  0  0  0  0  0  0
   -0.7500   -0.4700    0.0000 C   0  0  0  0  0  0  0  0  0  0  0  0
   -1.2100    0.9600    0.0000 C   0  0  0  0  0  0  0  0  0  0  0  0
    1.2100    0.9600    0.0000 C   0  0  0  0  0  0  0  0  0  0  0  0
    0.7500   -0.4700    0.0000 C   0  0  0  0  0  0  0  0  0  0  0  0
    1.7500   -1.5800    0.0000 C   0  0  0  0  0  0  0  0  0  0  0  0
    7.7932   -0.8541    0.0000 N   0  0  0  0  0  0  0  0  0  0  0  0
   -0.0000    1.8400    0.0000 N   0  0  0  0  0  0  0  0  0  0  0  0
    5.6915   -2.0712    0.0000 N   0  0  0  0  0  0  0  0  0  0  0  0
    1.2855   -3.0063    0.0000 O   0  0  0  0  0  0  0  0  0  0  0  0
  4  3  2  0  0  0  0 
  5  3  1  0  0  0  0 
  6  4  1  0  0  0  0 
  8  7  1  0  0  0  0 
 10  9  2  0  0  0  0 
 12  1  1  0  0  0  0 
 13  7  1  0  0  0  0 
 13 11  1  0  0  0  0 
 14  5  2  0  0  0  0 
 15  6  2  0  0  0  0 
 15 14  1  0  0  0  0 
 16  8  1  0  0  0  0 
 17 14  1  0  0  0  0 
 17 16  2  0  0  0  0 
 18 13  1  0  0  0  0 
 18 17  1  0  0  0  0 
 19  9  1  0  0  0  0 
 19 12  2  0  0  0  0 
 20  2  1  0  0  0  0 
 20 15  1  0  0  0  0 
 20 16  1  0  0  0  0 
 21 10  1  0  0  0  0 
 21 11  1  0  0  0  0 
 21 12  1  0  0  0  0 
 22 18  2  0  0  0  0 
M  END
> <InChI>
InChI=1/C18H19N3O/c1-12-19-9-10-21(12)11-13-7-8-16-17(18(13)22)14-5-3-4-6-15(14)20(16)2/h3-6,9-10,13H,7-8,11H2,1-2H3

> <NAME>
Ondansetron

> <BioTransformer_Predictions>
M01	M02	M03

> <Meteor_Nexus_Predictions_EQUIVOCAL>
M01	M02	M03

> <Meteor_Nexus_Predictions_PLAUSIBLE>
M03

> <Meteor_Nexus_Predictions_PROBABLE>
M03

> <Reported_Metabolites>
M01
NAME: 7-Hydroxyondansetron
PUBCHEM_CID: 71749264
INCHI: InChI=1S/C18H19N3O2/c1-11-19-7-8-21(11)10-12-3-6-15-17(18(12)23)14-5-4-13(22)9-16(14)20(15)2/h4-5,7-9,12,22H,3,6,10H2,1-2H3

M02
NAME: 6-Hydroxy Ondansetron
PUBCHEM_CID: 20152440
INCHI: InChI=1S/C18H19N3O2/c1-11-19-7-8-21(11)10-12-3-5-16-17(18(12)23)14-9-13(22)4-6-15(14)20(16)2/h4,6-9,12,22H,3,5,10H2,1-2H3

M03
NAME: 8-Hydroxy Ondansetron
PUBCHEM_CID: 19734439
INCHI: InChI=1S/C18H19N3O2/c1-11-19-8-9-21(11)10-12-6-7-14-16(18(12)23)13-4-3-5-15(22)17(13)20(14)2/h3-5,8-9,12,22H,6-7,10H2,1-2H3

M04
NAME: 
PUBCHEM_CID: NULL
INCHI: InChI=1/C17H17N3O/c1-11-18-8-9-20(11)10-12-6-7-15-16(17(12)21)13-4-2-3-5-14(13)19-15/h2-5,8-9,12,19H,6-7,10H2,1H3


> <References>
Wang, B. and Zhou, S.-F. (2009); Synthetic and Natural Compounds that Interact with Human Cytochrome P450 1A2 and Implications in Drug Development; Current Medicinal Chemistry, 2009, 16, 4066-4218

$$$$

  CDK     08101821052D

 18 18  0  0  0  0  0  0  0  0999 V2000
   -3.8981   -3.0002    0.0000 C   0  0  0  0  0  0  0  0  0  0  0  0
   -1.0276    0.5693    0.0000 C   0  0  0  0  0  0  0  0  0  0  0  0
   -2.5992   -2.2500    0.0000 C   0  0  0  0  0  0  0  0  0  0  0  0
    0.4497    0.3091    0.0000 C   0  0  0  0  0  0  0  0  0  0  0  0
    5.1970   -2.2492    0.0000 C   0  0  0  0  0  0  0  0  0  0  0  0
    3.8970    0.0008    0.0000 C   0  0  0  0  0  0  0  0  0  0  0  0
    3.8970   -2.9992    0.0000 C   0  0  0  0  0  0  0  0  0  0  0  0
    2.5970   -0.7492    0.0000 C   0  0  0  0  0  0  0  0  0  0  0  0
    5.1970   -0.7492    0.0000 C   0  0  0  0  0  0  0  0  0  0  0  0
    2.5970   -2.2492    0.0000 C   0  0  0  0  0  0  0  0  0  0  0  0
    6.4959    0.0010    0.0000 N   0  0  0  0  0  0  0  0  0  0  0  0
    7.7951   -0.7488    0.0000 O   0  0  0  0  0  0  0  0  0  0  0  0
    6.4957    1.5010    0.0000 O   0  0  0  0  0  0  0  0  0  0  0  0
   -1.3000   -2.9998    0.0000 O   0  0  0  0  0  0  0  0  0  0  0  0
    0.9629   -1.1004    0.0000 O   0  0  0  0  0  0  0  0  0  0  0  0
    1.2981   -2.9994    0.0000 O   0  0  0  0  0  0  0  0  0  0  0  0
   -0.0011   -2.2496    0.0000 P   0  0  0  0  0  0  0  0  0  0  0  0
   -0.9654   -1.1007    0.0000 S   0  0  0  0  0  0  0  0  0  0  0  0
  3  1  1  0  0  0  0 
  4  2  1  0  0  0  0 
  7  5  1  0  0  0  0 
  8  6  2  0  0  0  0 
  9  5  2  0  0  0  0 
  9  6  1  0  0  0  0 
 10  7  2  0  0  0  0 
 10  8  1  0  0  0  0 
 11  9  1  0  0  0  0 
 12 11  2  0  0  0  0 
 13 11  2  0  0  0  0 
 14  3  1  0  0  0  0 
 15  4  1  0  0  0  0 
 16 10  1  0  0  0  0 
 17 14  1  0  0  0  0 
 17 15  1  0  0  0  0 
 17 16  1  0  0  0  0 
 18 17  2  0  0  0  0 
M  END
> <InChI>
InChI=1S/C10H14NO5PS/c1-3-14-17(18,15-4-2)16-10-7-5-9(6-8-10)11(12)13/h5-8H,3-4H2,1-2H3

> <NAME>
Parathion

> <BioTransformer_Predictions>
M01	M02	M03	M04

> <Meteor_Nexus_Predictions_EQUIVOCAL>
M01	M02	M03	M04

> <Meteor_Nexus_Predictions_PLAUSIBLE>
M01	M02	M03	M04

> <Meteor_Nexus_Predictions_PROBABLE>
M02	M03

> <Reported_Metabolites>
M01
NAME: Phosphorothioic acid O,O-diethyl O-[4-(hydroxyamino)phenyl] ester
PUBCHEM_CID: 85843561
INCHI: InChI=1S/C10H16NO4PS/c1-3-13-16(17,14-4-2)15-10-7-5-9(11-12)6-8-10/h5-8,11-12H,3-4H2,1-2H3

M02
NAME: Phosphorothioic acid O,O-diethyl
PUBCHEM_CID: NULL
INCHI: InChI=1S/C4H11O3PS/c1-3-6-8(5,9)7-4-2/h3-4H2,1-2H3,(H,5,9)

M03
NAME: 4-Nitrophenol
PUBCHEM_CID: 980
INCHI: InChI=1S/C6H5NO3/c8-6-3-1-5(2-4-6)7(9)10/h1-4,8H

M04
NAME: PARAOXON
PUBCHEM_CID: 9395
INCHI: InChI=1S/C10H14NO6P/c1-3-15-18(14,16-4-2)17-10-7-5-9(6-8-10)11(12)13/h5-8H,3-4H2,1-2H3


> <References>
http://www.inchem.org/documents/jmpr/jmpmono/v95pr13.htm
Neal, R.A. (1967) Studies on the metabolism of diethyl 4-nitrophenyl phosphorothionate (parathion) in vitro. Biochem. J., 103, 183-191
Kamataki, T. & Neal, R.A. (1976) Metabolism of diethyl A-nitrophenyl phosphorothionate (parathion) by a reconstituted mixed-function oxidase enzyme system: Studies of covalent binding of the sulfer atom. Mol. Pharmacol., 12, 933-944

$$$$

  CDK     08101821052D

 18 20  0  0  0  0  0  0  0  0999 V2000
    4.4317   -1.7891    0.0000 C   0  0  0  0  0  0  0  0  0  0  0  0
   -1.9285   -4.8702    0.0000 C   0  0  0  0  0  0  0  0  0  0  0  0
   -0.0000    1.9300    0.0000 C   0  0  0  0  0  0  0  0  0  0  0  0
    3.4675   -0.6389    0.0000 C   0  0  0  0  0  0  0  0  0  0  0  0
    3.9187   -3.1995    0.0000 C   0  0  0  0  0  0  0  0  0  0  0  0
   -2.4415   -3.4598    0.0000 C   0  0  0  0  0  0  0  0  0  0  0  0
   -0.4512   -5.1305    0.0000 C   0  0  0  0  0  0  0  0  0  0  0  0
   -1.3000    1.1800    0.0000 C   0  0  0  0  0  0  0  0  0  0  0  0
    1.3000    1.1800    0.0000 C   0  0  0  0  0  0  0  0  0  0  0  0
    1.9903   -0.8993    0.0000 C   0  0  0  0  0  0  0  0  0  0  0  0
    2.4415   -3.4598    0.0000 C   0  0  0  0  0  0  0  0  0  0  0  0
   -1.4772   -2.3097    0.0000 C   0  0  0  0  0  0  0  0  0  0  0  0
    0.5130   -3.9804    0.0000 C   0  0  0  0  0  0  0  0  0  0  0  0
   -1.3000   -0.3200    0.0000 C   0  0  0  0  0  0  0  0  0  0  0  0
    1.3000   -0.3200    0.0000 C   0  0  0  0  0  0  0  0  0  0  0  0
    1.4772   -2.3097    0.0000 C   0  0  0  0  0  0  0  0  0  0  0  0
    0.0000   -2.5700    0.0000 C   0  0  0  0  0  0  0  0  0  0  0  0
    0.0000   -1.0700    0.0000 N   0  0  0  0  0  0  0  0  0  0  0  0
  4  1  2  0  0  0  0 
  5  1  1  0  0  0  0 
  6  2  1  0  0  0  0 
  7  2  1  0  0  0  0 
  8  3  1  0  0  0  0 
  9  3  1  0  0  0  0 
 10  4  1  0  0  0  0 
 11  5  2  0  0  0  0 
 12  6  1  0  0  0  0 
 13  7  1  0  0  0  0 
 14  8  1  0  0  0  0 
 15  9  1  0  0  0  0 
 16 10  2  0  0  0  0 
 16 11  1  0  0  0  0 
 17 12  1  0  0  0  0 
 17 13  1  0  0  0  0 
 17 16  1  0  0  0  0 
 18 14  1  0  0  0  0 
 18 15  1  0  0  0  0 
 18 17  1  0  0  0  0 
M  END
> <InChI>
InChI=1S/C17H25N/c1-4-10-16(11-5-1)17(12-6-2-7-13-17)18-14-8-3-9-15-18/h1,4-5,10-11H,2-3,6-9,12-15H2

> <NAME>
Phenncyclidine

> <BioTransformer_Predictions>
M01	M02	M03

> <Meteor_Nexus_Predictions_EQUIVOCAL>
M01	M02	M04

> <Meteor_Nexus_Predictions_PLAUSIBLE>
M01	M02	M04

> <Meteor_Nexus_Predictions_PROBABLE>


> <Reported_Metabolites>
M01
NAME: 4-Phenyl-4-piperidinocyclohexanol
PUBCHEM_CID: 162171
INCHI: InChI=1S/C17H25NO/c19-16-9-11-17(12-10-16,15-7-3-1-4-8-15)18-13-5-2-6-14-18/h1,3-4,7-8,16,19H,2,5-6,9-14H2

M02
NAME: 5-(1-Phenylcyclohexylamino)valeric acid
PUBCHEM_CID: 173576
INCHI: InChI=1S/C17H25NO2/c19-16(20)11-5-8-14-18-17(12-6-2-7-13-17)15-9-3-1-4-10-15/h1,3-4,9-10,18H,2,5-8,11-14H2,(H,19,20)

M03
NAME: 1-(1-Phenylcyclohexyl)-2,3,4,5-tetrahydropyridinium
PUBCHEM_CID: 53846933
INCHI: InChI=1S/C17H24N/c1-4-10-16(11-5-1)17(12-6-2-7-13-17)18-14-8-3-9-15-18/h1,4-5,10-11,14H,2-3,6-9,12-13,15H2/q+1

M04
NAME: 
PUBCHEM_CID: NULL
INCHI: InChI=1S/C17H25NO/c19-16-9-13-18(14-10-16)17(11-5-2-6-12-17)15-7-3-1-4-8-15/h1,3-4,7-8,16,19H,2,5-6,9-14H2


> <References>


$$$$

  CDK     08101821052D

 23 26  0  0  1  0  0  0  0  0999 V2000
    5.0433    4.3199    0.0000 C   0  0  0  0  0  0  0  0  0  0  0  0
   -1.6125    0.9400    0.0000 C   0  0  0  0  0  0  0  0  0  0  0  0
    2.4507    3.1203    0.0000 C   0  0  0  0  0  0  0  0  0  0  0  0
   -0.3200   -2.8400    0.0000 C   0  0  0  0  0  0  0  0  0  0  0  0
    1.0100   -2.0900    0.0000 C   0  0  0  0  0  0  0  0  0  0  0  0
    4.5500    0.8800    0.0000 C   0  0  0  0  0  0  0  0  0  0  0  0
    3.7100   -0.3100    0.0000 C   0  0  0  0  0  0  0  0  0  0  0  0
   -4.2000   -0.5600    0.0000 C   0  0  0  0  0  0  0  0  0  0  0  0
   -0.3200    1.6300    0.0000 C   0  0  0  0  0  0  0  0  0  0  0  0
   -2.8900    0.1600    0.0000 C   0  0  0  0  0  0  0  0  0  0  0  0
    1.0100    2.3900    0.0000 C   0  0  0  0  0  0  0  0  0  0  0  0
   -2.8900   -2.8400    0.0000 C   0  0  0  0  0  0  0  0  0  0  0  0
    5.0204    2.8200    0.0000 C   0  0  0  0  0  0  0  0  0  0  0  0
   -1.6200   -2.0900    0.0000 C   0  0  0  0  0  0  0  0  0  0  0  0
   -4.2000   -2.0900    0.0000 C   0  0  0  0  0  0  0  0  0  0  0  0
    1.0100   -0.5600    0.0000 C   0  0  1  0  0  0  0  0  0  0  0  0
    3.7100    2.0900    0.0000 C   0  0  2  0  0  0  0  0  0  0  0  0
    2.2800    0.1600    0.0000 C   0  0  1  0  0  0  0  0  0  0  0  0
   -0.3200    0.1600    0.0000 C   0  0  1  0  0  0  0  0  0  0  0  0
   -1.6200   -0.5600    0.0000 C   0  0  2  0  0  0  0  0  0  0  0  0
    2.2800    1.6300    0.0000 C   0  0  1  0  0  0  0  0  0  0  0  0
    6.3078    2.0502    0.0000 O   0  0  0  0  0  0  0  0  0  0  0  0
   -5.4977   -2.8424    0.0000 O   0  0  0  0  0  0  0  0  0  0  0  0
  5  4  1  0  0  0  0 
  7  6  1  0  0  0  0 
 10  8  1  0  0  0  0 
 11  9  1  0  0  0  0 
 13  1  1  0  0  0  0 
 14  4  1  0  0  0  0 
 14 12  2  0  0  0  0 
 15  8  1  0  0  0  0 
 15 12  1  0  0  0  0 
 16  5  1  0  0  0  0 
 17  6  1  1  0  0  0 
 17 13  1  0  0  0  0 
 18  7  1  0  0  0  0 
 18 16  1  0  0  0  0 
 19  9  1  0  0  0  0 
 19 16  1  0  0  0  0 
 20  2  1  1  0  0  0 
 20 10  1  0  0  0  0 
 20 14  1  0  0  0  0 
 20 19  1  0  0  0  0 
 21  3  1  1  0  0  0 
 21 11  1  0  0  0  0 
 21 17  1  0  0  0  0 
 21 18  1  0  0  0  0 
 22 13  2  0  0  0  0 
 23 15  2  0  0  0  0 
M  END
> <InChI>
InChI=1S/C21H30O2/c1-13(22)17-6-7-18-16-5-4-14-12-15(23)8-10-20(14,2)19(16)9-11-21(17,18)3/h12,16-19H,4-11H2,1-3H3/t16-,17+,18-,19-,20-,21+/m0/s1

> <NAME>
Progesterone

> <BioTransformer_Predictions>
M01	M02	M03	M04	M05	M06	M07	M08	M09	M10	M11

> <Meteor_Nexus_Predictions_EQUIVOCAL>
M01	M02	M03	M06	M07	M08	M09	M10	M11

> <Meteor_Nexus_Predictions_PLAUSIBLE>
M01	M10	M11

> <Meteor_Nexus_Predictions_PROBABLE>


> <Reported_Metabolites>
M01
NAME: 5beta-pregnane-3,20-dione
PUBCHEM_CID: NULL
INCHI: InChI=1S/C21H32O2/c1-13(22)17-6-7-18-16-5-4-14-12-15(23)8-10-20(14,2)19(16)9-11-21(17,18)3/h14,16-19H,4-12H2,1-3H3/t14?,16?,17?,18?,19?,20-,21+/m0/s1

M02
NAME: 21-OH-progesterone
PUBCHEM_CID: NULL
INCHI: InChI=1S/C21H30O3/c1-20-9-7-14(23)11-13(20)3-4-15-16-5-6-18(19(24)12-22)21(16,2)10-8-17(15)20/h11,15-18,22H,3-10,12H2,1-2H3/t15?,16?,17?,18?,20-,21-/m0/s1

M03
NAME: 17-OH-hydroxy progesterone
PUBCHEM_CID: NULL
INCHI: InChI=1S/C21H30O3/c1-13(22)21(24)11-8-18-16-5-4-14-12-15(23)6-9-19(14,2)17(16)7-10-20(18,21)3/h12,16-18,24H,4-11H2,1-3H3/t16?,17?,18?,19-,20-,21?/m0/s1

M04
NAME: acetic acid
PUBCHEM_CID: 21980959
INCHI: InChI=1S/C2H4O2/c1-2(3)4/h1H3,(H,3,4)

M05
NAME: [1beta-3H] androstenedione
PUBCHEM_CID: 6432604
INCHI: InChI=1S/C19H26O2/c1-18-9-7-13(20)11-12(18)3-4-14-15-5-6-17(21)19(15,2)10-8-16(14)18/h11,14-16H,3-10H2,1-2H3/t14?,15?,16?,18-,19-/m0/s1

M06
NAME: 
PUBCHEM_CID: NULL
INCHI: InChI=1S/C21H30O3/c1-12(22)15-4-5-16-19-17(7-9-21(15,16)3)20(2)8-6-14(23)10-13(20)11-18(19)24/h10,15-19,24H,4-9,11H2,1-3H3/t15?,16?,17?,18?,19?,20-,21+/m0/s1

M07
NAME: 11-beta-Hydroxyprogesterone
PUBCHEM_CID: 44135599
INCHI: InChI=1S/C21H30O3/c1-12(22)16-6-7-17-15-5-4-13-10-14(23)8-9-20(13,2)19(15)18(24)11-21(16,17)3/h10,15-19,24H,4-9,11H2,1-3H3/t15?,16?,17?,18?,19?,20-,21+/m0/s1

M08
NAME: 16alpha-OH-progesterone
PUBCHEM_CID: NULL
INCHI: InChI=1S/C21H30O3/c1-12(22)19-18(24)11-17-15-5-4-13-10-14(23)6-8-20(13,2)16(15)7-9-21(17,19)3/h10,15-19,24H,4-9,11H2,1-3H3/t15?,16?,17?,18?,19?,20-,21-/m0/s1

M09
NAME: 2beta-OH-progesterone
PUBCHEM_CID: NULL
INCHI: InChI=1S/C21H30O3/c1-12(22)15-6-7-16-14-5-4-13-10-18(23)19(24)11-21(13,3)17(14)8-9-20(15,16)2/h10,14-17,19,24H,4-9,11H2,1-3H3/t14?,15?,16?,17?,19?,20-,21+/m1/s1

M10
NAME: 6-OH-progesterone
PUBCHEM_CID: NULL
INCHI: InChI=1S/C21H30O3/c1-12(22)15-4-5-16-14-11-19(24)18-10-13(23)6-8-21(18,3)17(14)7-9-20(15,16)2/h10,14-17,19,24H,4-9,11H2,1-3H3/t14?,15?,16?,17?,19?,20-,21-/m1/s1

M11
NAME: 20-Dihydroprogesterone
PUBCHEM_CID: NULL
INCHI: InChI=1S/C21H32O2/c1-13(22)17-6-7-18-16-5-4-14-12-15(23)8-10-20(14,2)19(16)9-11-21(17,18)3/h12-13,16-19,22H,4-11H2,1-3H3/t13?,16?,17?,18?,19?,20-,21+/m0/s1

M12
NAME: 15alpha-OH-progesterone
PUBCHEM_CID: NULL
INCHI: InChI=1S/C21H30O4/c1-12(22)21(25)11-17(24)18-15-5-4-13-10-14(23)6-8-19(13,2)16(15)7-9-20(18,21)3/h10,15-18,24-25H,4-9,11H2,1-3H3/t15?,16?,17-,18?,19-,20-,21?/m0/s1


> <References>
PMID:685271
Zhou, S.F. et al. (2009); Substrates, Inducers, Inhibitors and Structure-Activity Relationships of Human Cytochrome P450 2C9 and Implications in Drug Development; Current Medicinal Chemistry, 2009, 16, 3480-3675
Muhammad Akhtar et al. (2011); A review of mechanistic studies on aromatase (CYP19) and 17 -hydroxylase-17,20-lyase (CYP17); Journal of Steroid Biochemistry & Molecular Biology 125 (2011) 2–12; doi:10.1016/j.jsbmb.2010.11.003
PMID:725981
Storbeck KH, Swart P, Africander D, Conradie R, Louw R, Swart AC (2011). 16α-hydroxyprogesterone: origin, biosynthesis and receptor interaction. Mol. Cell. Endocrinol. 336 (1-2): 92–101. PMID 21095220. doi:10.1016/j.mce.2010.11.016
PMID:655220

$$$$

  CDK     08101821052D

 15 15  0  0  1  0  0  0  0  0999 V2000
   -5.2505    1.1357    0.0000 C   0  0  0  0  0  0  0  0  0  0  0  0
   -3.0441    2.5076    0.0000 C   0  0  0  0  0  0  0  0  0  0  0  0
    4.3512    0.6479    0.0000 C   0  0  0  0  0  0  0  0  0  0  0  0
   -0.7100   -1.2800    0.0000 C   0  0  0  0  0  0  0  0  0  0  0  0
   -0.7700    1.2900    0.0000 C   0  0  0  0  0  0  0  0  0  0  0  0
    0.7700   -1.2900    0.0000 C   0  0  0  0  0  0  0  0  0  0  0  0
    0.7100    1.2800    0.0000 C   0  0  0  0  0  0  0  0  0  0  0  0
   -2.9592   -0.0890    0.0000 C   0  0  0  0  0  0  0  0  0  0  0  0
   -3.7513    1.1848    0.0000 C   0  0  0  0  0  0  0  0  0  0  0  0
    2.9592    0.0890    0.0000 C   0  0  1  0  0  0  0  0  0  0  0  0
   -1.4600   -0.0400    0.0000 C   0  0  0  0  0  0  0  0  0  0  0  0
    1.4600    0.0400    0.0000 C   0  0  0  0  0  0  0  0  0  0  0  0
    3.7513   -1.1848    0.0000 C   0  0  0  0  0  0  0  0  0  0  0  0
    3.0441   -2.5076    0.0000 O   0  0  0  0  0  0  0  0  0  0  0  0
    5.2505   -1.1357    0.0000 O   0  0  0  0  0  0  0  0  0  0  0  0
  6  4  1  0  0  0  0 
  7  5  2  0  0  0  0 
  9  1  1  0  0  0  0 
  9  2  1  0  0  0  0 
  9  8  1  0  0  0  0 
 10  3  1  6  0  0  0 
 11  4  2  0  0  0  0 
 11  5  1  0  0  0  0 
 11  8  1  0  0  0  0 
 12  6  2  0  0  0  0 
 12  7  1  0  0  0  0 
 12 10  1  0  0  0  0 
 13 10  1  0  0  0  0 
 14 13  2  0  0  0  0 
 15 13  1  0  0  0  0 
M  END
> <InChI>
InChI=1/C13H18O2/c1-9(2)8-11-4-6-12(7-5-11)10(3)13(14)15/h4-7,9-10H,8H2,1-3H3,(H,14,15)/t10-/s2

> <NAME>
R-Ibuprofen

> <BioTransformer_Predictions>
M01	M02	M03	M04

> <Meteor_Nexus_Predictions_EQUIVOCAL>
M01	M02	M03	M04

> <Meteor_Nexus_Predictions_PLAUSIBLE>
M01	M02	M04

> <Meteor_Nexus_Predictions_PROBABLE>


> <Reported_Metabolites>
M01
NAME: R-Ibuprofen glucuronide
PUBCHEM_CID: NULL
INCHI: InChI=1S/C19H26O8/c1-9(2)8-11-4-6-12(7-5-11)10(3)18(25)27-19-15(22)13(20)14(21)16(26-19)17(23)24/h4-7,9-10,13-16,19-22H,8H2,1-3H3,(H,23,24)

M02
NAME: 1-Hydroxyibuprofen
PUBCHEM_CID: 45117195
INCHI: InChI=1S/C13H18O3/c1-8(2)12(14)11-6-4-10(5-7-11)9(3)13(15)16/h4-9,12,14H,1-3H3,(H,15,16)

M03
NAME: 2-Hydroxyibuprofen
PUBCHEM_CID: 10443535
INCHI: InChI=1S/C13H18O3/c1-9(12(14)15)11-6-4-10(5-7-11)8-13(2,3)16/h4-7,9,16H,8H2,1-3H3,(H,14,15)

M04
NAME: 3-Hydroxyibuprofen
PUBCHEM_CID: 71312545
INCHI: InChI=1S/C13H18O3/c1-9(8-14)7-11-3-5-12(6-4-11)10(2)13(15)16/h3-6,9-10,14H,7-8H2,1-2H3,(H,15,16)


> <References>
Neunzig, I. et al. (2012); Production and NMR analysis of the human ibuprofen metabolite 3-hydroxyibuprofen; J Biotechnol. 2012 Feb 10;157(3):417-20. doi: 10.1016/j.jbiotec.2011.12.016; PMID: 22226725
Zhou, S.F. et al. (2009); Substrates, Inducers, Inhibitors and Structure-Activity Relationships of Human Cytochrome P450 2C9 and Implications in Drug Development; Current Medicinal Chemistry, 2009, 16, 3480-3675

$$$$

  CDK     08101821052D

 15 16  0  0  0  0  0  0  0  0999 V2000
   -2.3100   -0.7500    0.0000 C   0  0  0  0  0  0  0  0  0  0  0  0
   -1.0100   -1.5000    0.0000 C   0  0  0  0  0  0  0  0  0  0  0  0
   -1.0100    1.5000    0.0000 C   0  0  0  0  0  0  0  0  0  0  0  0
   -2.3100    0.7500    0.0000 C   0  0  0  0  0  0  0  0  0  0  0  0
    0.2900   -0.7500    0.0000 C   0  0  0  0  0  0  0  0  0  0  0  0
    0.2900    0.7500    0.0000 C   0  0  0  0  0  0  0  0  0  0  0  0
    2.6000    0.0000    0.0000 C   0  0  0  0  0  0  0  0  0  0  0  0
   -4.9081    0.7504    0.0000 C   0  0  0  0  0  0  0  0  0  0  0  0
   -6.2070    1.5006    0.0000 F   0  0  0  0  0  0  0  0  0  0  0  0
   -5.8724   -0.3985    0.0000 F   0  0  0  0  0  0  0  0  0  0  0  0
   -3.9441   -0.3988    0.0000 F   0  0  0  0  0  0  0  0  0  0  0  0
    4.1000   -0.0000    0.0000 N   0  0  0  0  0  0  0  0  0  0  0  0
    1.7200   -1.2100    0.0000 N   0  0  0  0  0  0  0  0  0  0  0  0
   -3.6089    1.5002    0.0000 O   0  0  0  0  0  0  0  0  0  0  0  0
    1.7200    1.2100    0.0000 S   0  0  0  0  0  0  0  0  0  0  0  0
  2  1  2  0  0  0  0 
  4  1  1  0  0  0  0 
  4  3  2  0  0  0  0 
  5  2  1  0  0  0  0 
  6  3  1  0  0  0  0 
  6  5  2  0  0  0  0 
  9  8  1  0  0  0  0 
 10  8  1  0  0  0  0 
 11  8  1  0  0  0  0 
 12  7  2  0  0  0  0 
 13  5  1  0  0  0  0 
 13  7  1  0  0  0  0 
 14  4  1  0  0  0  0 
 14  8  1  0  0  0  0 
 15  6  1  0  0  0  0 
 15  7  1  0  0  0  0 
M  END
> <InChI>
InChI=1S/C8H5F3N2OS/c9-8(10,11)14-4-1-2-5-6(3-4)15-7(12)13-5/h1-3H,(H2,12,13)

> <NAME>
Riluzole

> <BioTransformer_Predictions>
M01	M02	M03

> <Meteor_Nexus_Predictions_EQUIVOCAL>
M01	M02	M03

> <Meteor_Nexus_Predictions_PLAUSIBLE>
M03

> <Meteor_Nexus_Predictions_PROBABLE>
M03

> <Reported_Metabolites>
M01
NAME: 2-Amino-6-trifluoromethoxybenzothiazol-5-ol
PUBCHEM_CID: NULL
INCHI: InChI=1S/C14H13F3N2O7S/c15-14(16,17)26-4-1-2-5-6(3-4)27-13(18-5)19-11-9(22)7(20)8(21)10(25-11)12(23)24/h1-3,7-11,20-22H,(H,18,19)(H,23,24)

M02
NAME: 
PUBCHEM_CID: 19063893
INCHI: InChI=1S/C8H5F3N2O2S/c9-8(10,11)15-5-2-6-3(1-4(5)14)13-7(12)16-6/h1-2,14H,(H2,12,13)

M03
NAME: N-Hydroxy Riluzole
PUBCHEM_CID: 9859774
INCHI: InChI=1S/C8H5F3N2O2S/c9-8(10,11)15-4-1-2-5-6(3-4)16-7(12-5)13-14/h1-3,14H,(H,12,13)

M04
NAME: 4-OH-riluzole
PUBCHEM_CID: NULL
INCHI: InChI=1S/C8H5F3N2O2S/c9-8(10,11)15-3-1-4(14)6-5(2-3)16-7(12)13-6/h1-2,14H,(H2,12,13)

M05
NAME: 7-OH-riluzole
PUBCHEM_CID: NULL
INCHI: InChI=1S/C8H5F3N2O2S/c9-8(10,11)15-4-2-1-3-6(5(4)14)16-7(12)13-3/h1-2,14H,(H2,12,13)


> <References>
Wang, B. and Zhou, S.F. (2009); Synthetic and Natural Compounds that Interact with Human Cytochrome P450 1A2 and Implications in Drug Development; Current Medicinal Chemistry; Vol. 16, No. 31; PMID:19754423
Sanderink, GJ. et al. (1997); Involvement of human CYP1A isoenzymes in the metabolism and drug interactions of riluzole in vitro; J Pharmacol Exp Ther.;282(3):1465-72; PMID:9316860

$$$$

  CDK     08101821052D

 17 20  0  0  1  0  0  0  0  0999 V2000
   -4.4700    0.7100    0.0000 C   0  0  0  0  0  0  0  0  0  0  0  0
    4.3900   -0.7700    0.0000 C   0  0  0  0  0  0  0  0  0  0  0  0
   -4.4600   -0.7900    0.0000 C   0  0  0  0  0  0  0  0  0  0  0  0
    4.3700    0.7200    0.0000 C   0  0  0  0  0  0  0  0  0  0  0  0
   -3.1800    1.4700    0.0000 C   0  0  0  0  0  0  0  0  0  0  0  0
    3.1000   -1.5300    0.0000 C   0  0  0  0  0  0  0  0  0  0  0  0
   -3.1500   -1.5300    0.0000 C   0  0  0  0  0  0  0  0  0  0  0  0
    3.0600    1.4600    0.0000 C   0  0  0  0  0  0  0  0  0  0  0  0
    0.6800    0.5200    0.0000 C   0  0  0  0  0  0  0  0  0  0  0  0
    0.7300    1.7700    0.0000 C   0  0  0  0  0  0  0  0  0  0  0  0
   -0.8100   -1.8300    0.0000 C   0  0  0  0  0  0  0  0  0  0  0  0
   -0.7700    1.7800    0.0000 C   0  0  1  0  0  0  0  0  0  0  0  0
    0.6800   -1.8500    0.0000 C   0  0  1  0  0  0  0  0  0  0  0  0
   -1.8600    0.7400    0.0000 C   0  0  1  0  0  0  0  0  0  0  0  0
    1.7700   -0.8000    0.0000 C   0  0  2  0  0  0  0  0  0  0  0  0
   -1.8600   -0.7600    0.0000 N   0  0  0  0  0  0  0  0  0  0  0  0
    1.7700    0.7000    0.0000 N   0  0  0  0  0  0  0  0  0  0  0  0
  3  1  1  0  0  0  0 
  4  2  1  0  0  0  0 
  5  1  1  0  0  0  0 
  6  2  1  0  0  0  0 
  7  3  1  0  0  0  0 
  8  4  1  0  0  0  0 
 12  9  1  0  0  0  0 
 12 10  1  0  0  0  0 
 13  9  1  0  0  0  0 
 13 11  1  0  0  0  0 
 14  5  1  0  0  0  0 
 14 12  1  0  0  0  0 
 15  6  1  0  0  0  0 
 15 13  1  0  0  0  0 
 16  7  1  0  0  0  0 
 16 11  1  0  0  0  0 
 16 14  1  0  0  0  0 
 17  8  1  0  0  0  0 
 17 10  1  0  0  0  0 
 17 15  1  0  0  0  0 
M  END
> <InChI>
InChI=1S/C15H26N2/c1-3-7-16-11-13-9-12(14(16)5-1)10-17-8-4-2-6-15(13)17/h12-15H,1-11H2/t12-,13-,14-,15+/m0/s1

> <NAME>
Sparteine

> <BioTransformer_Predictions>
M01

> <Meteor_Nexus_Predictions_EQUIVOCAL>
M01

> <Meteor_Nexus_Predictions_PLAUSIBLE>


> <Meteor_Nexus_Predictions_PROBABLE>


> <Reported_Metabolites>
M01
NAME: Sparteine N-oxide
PUBCHEM_CID: NULL
INCHI: InChI=1S/C15H26N2O/c18-17-8-4-2-6-15(17)12-9-13(11-17)14-5-1-3-7-16(14)10-12/h12-15H,1-11H2

M02
NAME: 5-Dihydrosparteine
PUBCHEM_CID: NULL
INCHI: InChI=1/C15H24N2/c1-3-7-16-11-13-9-12(14(16)5-1)10-17-8-4-2-6-15(13)17/h5,12-13,15H,1-4,6-11H2/t12-,13-,15-/s2


> <References>
Ebner, T et al. (1995); Mechanism of cytochrome P450 2D6-catalyzed sparteine metabolism in humans; Mol Pharmacol. 1995 Dec;48(6):1078-86; PMID:8848008
Zhou, SF. (2009); Clin Pharmacokinet ; 48 (12): 761-804

$$$$

  CDK     08101821052D

 17 18  0  0  0  0  0  0  0  0999 V2000
   -3.8549    1.9661    0.0000 C   0  0  0  0  0  0  0  0  0  0  0  0
    5.5026    4.3380    0.0000 C   0  0  0  0  0  0  0  0  0  0  0  0
    6.5588    1.9638    0.0000 C   0  0  0  0  0  0  0  0  0  0  0  0
    4.1309    3.7288    0.0000 C   0  0  0  0  0  0  0  0  0  0  0  0
    5.1872    1.3546    0.0000 C   0  0  0  0  0  0  0  0  0  0  0  0
   -1.2801    2.6504    0.0000 C   0  0  0  0  0  0  0  0  0  0  0  0
   -2.3885    1.6506    0.0000 C   0  0  0  0  0  0  0  0  0  0  0  0
    6.7165    3.4555    0.0000 C   0  0  0  0  0  0  0  0  0  0  0  0
    3.9732    2.2372    0.0000 C   0  0  0  0  0  0  0  0  0  0  0  0
    0.0189    1.9004    0.0000 C   0  0  0  0  0  0  0  0  0  0  0  0
    8.0871    4.0650    0.0000 N   0  0  0  0  0  0  0  0  0  0  0  0
   -0.2927    0.4406    0.0000 N   0  0  0  0  0  0  0  0  0  0  0  0
    1.3895    2.5099    0.0000 N   0  0  0  0  0  0  0  0  0  0  0  0
    1.5232    0.5861    0.0000 O   0  0  0  0  0  0  0  0  0  0  0  0
    3.4409    0.3837    0.0000 O   0  0  0  0  0  0  0  0  0  0  0  0
   -1.7856    0.2748    0.0000 O   0  0  0  0  0  0  0  0  0  0  0  0
    2.6027    1.6277    0.0000 S   0  0  0  0  0  0  0  0  0  0  0  0
  4  2  1  0  0  0  0 
  5  3  2  0  0  0  0 
  7  1  1  0  0  0  0 
  7  6  2  0  0  0  0 
  8  2  2  0  0  0  0 
  8  3  1  0  0  0  0 
  9  4  2  0  0  0  0 
  9  5  1  0  0  0  0 
 10  6  1  0  0  0  0 
 11  8  1  0  0  0  0 
 12 10  2  0  0  0  0 
 13 10  1  0  0  0  0 
 16  7  1  0  0  0  0 
 16 12  1  0  0  0  0 
 17  9  1  0  0  0  0 
 17 13  1  0  0  0  0 
 17 14  2  0  0  0  0 
 17 15  2  0  0  0  0 
M  END
> <InChI>
InChI=1S/C10H11N3O3S/c1-7-6-10(12-16-7)13-17(14,15)9-4-2-8(11)3-5-9/h2-6H,11H2,1H3,(H,12,13)

> <NAME>
Sulfamethoxazole

> <BioTransformer_Predictions>
M01	M02	M03	M04

> <Meteor_Nexus_Predictions_EQUIVOCAL>
M01	M02	M03	M04

> <Meteor_Nexus_Predictions_PLAUSIBLE>
M03	M04

> <Meteor_Nexus_Predictions_PROBABLE>


> <Reported_Metabolites>
M01
NAME: N4-Acetylsulfamethoxazole
PUBCHEM_CID: 65280
INCHI: InChI=1S/C12H13N3O4S/c1-8-7-12(14-19-8)15-20(17,18)11-5-3-10(4-6-11)13-9(2)16/h3-7H,1-2H3,(H,13,16)(H,14,15)

M02
NAME: Sulfamethoxazole N1-glucuronide
PUBCHEM_CID: NULL
INCHI: InChI=1S/C16H19N3O9S/c1-7-6-10(18-28-7)19-29(25,26)9-4-2-8(3-5-9)17-15-13(22)11(20)12(21)14(27-15)16(23)24/h2-6,11-15,17,20-22H,1H3,(H,18,19)(H,23,24)

M03
NAME: N-[5-(Hydroxymethyl)isoxazol-3-yl]-4-aminobenzenesulfonamide
PUBCHEM_CID: 10355717
INCHI: InChI=1S/C10H11N3O4S/c11-7-1-3-9(4-2-7)18(15,16)13-10-5-8(6-14)17-12-10/h1-5,14H,6,11H2,(H,12,13)

M04
NAME: Sulfamethoxazole hydroxylamine
PUBCHEM_CID: 114821
INCHI: InChI=1S/C10H11N3O4S/c1-7-6-10(12-17-7)13-18(15,16)9-4-2-8(11-14)3-5-9/h2-6,11,14H,1H3,(H,12,13)


> <References>
Zhou, S.F. et al. (2009); Substrates, Inducers, Inhibitors and Structure-Activity Relationships of Human Cytochrome P450 2C9 and Implications in Drug Development; Current Medicinal Chemistry, 2009, 16, 3480-3675

$$$$

  CDK     08101821052D

 21 23  0  0  0  0  0  0  0  0999 V2000
   -0.5568   -3.1525    0.0000 C   0  0  0  0  0  0  0  0  0  0  0  0
    0.1096    6.0776    0.0000 C   0  0  0  0  0  0  0  0  0  0  0  0
   -1.3245    5.6351    0.0000 C   0  0  0  0  0  0  0  0  0  0  0  0
    1.2106    5.0575    0.0000 C   0  0  0  0  0  0  0  0  0  0  0  0
   -1.6577    4.1726    0.0000 C   0  0  0  0  0  0  0  0  0  0  0  0
    0.8773    3.5950    0.0000 C   0  0  0  0  0  0  0  0  0  0  0  0
    2.8800   -0.7500    0.0000 C   0  0  0  0  0  0  0  0  0  0  0  0
    1.5800   -1.5000    0.0000 C   0  0  0  0  0  0  0  0  0  0  0  0
    1.5800    1.5000    0.0000 C   0  0  0  0  0  0  0  0  0  0  0  0
   -0.5568    3.1525    0.0000 C   0  0  0  0  0  0  0  0  0  0  0  0
    2.8800    0.7500    0.0000 C   0  0  0  0  0  0  0  0  0  0  0  0
    0.2800    0.7500    0.0000 C   0  0  0  0  0  0  0  0  0  0  0  0
    0.2800   -0.7500    0.0000 C   0  0  0  0  0  0  0  0  0  0  0  0
   -0.8900    1.6900    0.0000 C   0  0  0  0  0  0  0  0  0  0  0  0
   -3.0000    0.0000    0.0000 C   0  0  0  0  0  0  0  0  0  0  0  0
   -2.3500   -1.3500    0.0000 C   0  0  0  0  0  0  0  0  0  0  0  0
    4.1789    1.5002    0.0000 Cl  0  0  0  0  0  0  0  0  0  0  0  0
   -2.3500    1.3500    0.0000 N   0  0  0  0  0  0  0  0  0  0  0  0
   -0.8900   -1.6900    0.0000 N   0  0  0  0  0  0  0  0  0  0  0  0
   -4.5000    0.0000    0.0000 O   0  0  0  0  0  0  0  0  0  0  0  0
   -3.2879   -2.5207    0.0000 O   0  0  0  0  0  0  0  0  0  0  0  0
  3  2  2  0  0  0  0 
  4  2  1  0  0  0  0 
  5  3  1  0  0  0  0 
  6  4  2  0  0  0  0 
  8  7  2  0  0  0  0 
 10  5  2  0  0  0  0 
 10  6  1  0  0  0  0 
 11  7  1  0  0  0  0 
 11  9  2  0  0  0  0 
 12  9  1  0  0  0  0 
 13  8  1  0  0  0  0 
 13 12  2  0  0  0  0 
 14 10  1  0  0  0  0 
 14 12  1  0  0  0  0 
 16 15  1  0  0  0  0 
 17 11  1  0  0  0  0 
 18 14  2  0  0  0  0 
 18 15  1  0  0  0  0 
 19  1  1  0  0  0  0 
 19 13  1  0  0  0  0 
 19 16  1  0  0  0  0 
 20 15  1  0  0  0  0 
 21 16  2  0  0  0  0 
M  END
> <InChI>
InChI=1S/C16H13ClN2O2/c1-19-13-8-7-11(17)9-12(13)14(18-15(20)16(19)21)10-5-3-2-4-6-10/h2-9,15,20H,1H3

> <NAME>
Temazepam

> <BioTransformer_Predictions>
M01

> <Meteor_Nexus_Predictions_EQUIVOCAL>
M01

> <Meteor_Nexus_Predictions_PLAUSIBLE>
M01

> <Meteor_Nexus_Predictions_PROBABLE>
M01

> <Reported_Metabolites>
M01
NAME: Tazepam
PUBCHEM_CID: NULL
INCHI: InChI=1S/C15H11ClN2O2/c16-10-6-7-12-11(8-10)13(9-4-2-1-3-5-9)18-15(20)14(19)17-12/h1-8,15,20H,(H,17,19)

M02
NAME: Temazepam O-glucuronide
PUBCHEM_CID: NULL
INCHI: NULL


> <References>
Zhou, S.F. et al. (2009); Substrates, Inducers, Inhibitors and Structure-Activity Relationships of Human Cytochrome P450 2C9 and Implications in Drug Development; Current Medicinal Chemistry, 2009, 16, 3480-3675

$$$$

  CDK     08101821052D

 11 11  0  0  0  0  0  0  0  0999 V2000
   -3.5376   -0.2051    0.0000 C   0  0  0  0  0  0  0  0  0  0  0  0
   -2.2386   -2.4551    0.0000 C   0  0  0  0  0  0  0  0  0  0  0  0
    2.9576    2.0449    0.0000 C   0  0  0  0  0  0  0  0  0  0  0  0
    0.3590    2.0458    0.0000 C   0  0  0  0  0  0  0  0  0  0  0  0
   -0.9400    1.2958    0.0000 C   0  0  0  0  0  0  0  0  0  0  0  0
    1.6590   -0.2059    0.0000 C   0  0  0  0  0  0  0  0  0  0  0  0
   -2.2386   -0.9551    0.0000 C   0  0  0  0  0  0  0  0  0  0  0  0
    1.6585    1.2949    0.0000 C   0  0  0  0  0  0  0  0  0  0  0  0
   -0.9395   -0.2051    0.0000 C   0  0  0  0  0  0  0  0  0  0  0  0
    0.3600   -0.9559    0.0000 C   0  0  0  0  0  0  0  0  0  0  0  0
    0.3597   -2.4559    0.0000 O   0  0  0  0  0  0  0  0  0  0  0  0
  5  4  2  0  0  0  0 
  7  1  1  0  0  0  0 
  7  2  1  0  0  0  0 
  8  3  1  0  0  0  0 
  8  4  1  0  0  0  0 
  8  6  2  0  0  0  0 
  9  5  1  0  0  0  0 
  9  7  1  0  0  0  0 
 10  6  1  0  0  0  0 
 10  9  2  0  0  0  0 
 11 10  1  0  0  0  0 
M  END
> <InChI>
InChI=1S/C10H14O/c1-7(2)9-5-4-8(3)6-10(9)11/h4-7,11H,1-3H3

> <NAME>
Thymol

> <BioTransformer_Predictions>
M01	M02	M03	M04	M05	M06	M07	M08

> <Meteor_Nexus_Predictions_EQUIVOCAL>
M01	M02	M03	M05	M07

> <Meteor_Nexus_Predictions_PLAUSIBLE>
M03	M05	M07

> <Meteor_Nexus_Predictions_PROBABLE>
M03	M05

> <Reported_Metabolites>
M01
NAME: thymol O-glucuronide
PUBCHEM_CID: 346530
INCHI: InChI=1S/C16H22O7/c1-7(2)9-5-4-8(3)6-10(9)22-16-13(19)11(17)12(18)14(23-16)15(20)21/h4-7,11-14,16-19H,1-3H3,(H,20,21)

M02
NAME: thymol O-sulfate
PUBCHEM_CID: 12456386
INCHI: InChI=1S/C10H14O4S/c1-7(2)9-5-4-8(3)6-10(9)14-15(11,12)13/h4-7H,1-3H3,(H,11,12,13)

M03
NAME: p-Cymene-3,8-diol
PUBCHEM_CID: NULL
INCHI: InChI=1S/C10H14O2/c1-7-4-5-8(9(11)6-7)10(2,3)12/h4-6,11-12H,1-3H3

M04
NAME: Thymoquinol
PUBCHEM_CID: NULL
INCHI: InChI=1S/C10H14O2/c1-6(2)8-5-9(11)7(3)4-10(8)12/h4-6,11-12H,1-3H3

M05
NAME: 7-Hydroxythymol
PUBCHEM_CID: 14002478
INCHI: InChI=1S/C10H14O2/c1-7(2)9-4-3-8(6-11)5-10(9)12/h3-5,7,11-12H,6H2,1-2H3

M06
NAME: p-Cymene-2,3-diol
PUBCHEM_CID: 95873
INCHI: InChI=1S/C10H14O2/c1-6(2)8-5-4-7(3)9(11)10(8)12/h4-6,11-12H,1-3H3

M07
NAME: 9-Hydroxythymol
PUBCHEM_CID: 14432748
INCHI: InChI=1S/C10H14O2/c1-7-3-4-9(8(2)6-11)10(12)5-7/h3-5,8,11-12H,6H2,1-2H3

M08
NAME: p-Cymen-8-en-3-ol
PUBCHEM_CID: 6429037
INCHI: InChI=1S/C10H12O/c1-7(2)9-5-4-8(3)6-10(9)11/h4-6,11H,1H2,2-3H3


> <References>
Walter Jäger and Martina Höferl; Metabolism of Terpenoids in Animal Models and Humans; p. 265; in Handbook of Essential Oils: Science, Technology, and Applications

$$$$

  CDK     08101821052D

 21 24  0  0  1  0  0  0  0  0999 V2000
   -1.6300    0.9100    0.0000 C   0  0  0  0  0  0  0  0  0  0  0  0
    2.4272    3.1517    0.0000 C   0  0  0  0  0  0  0  0  0  0  0  0
   -0.3300   -2.8400    0.0000 C   0  0  0  0  0  0  0  0  0  0  0  0
    0.9700   -2.0900    0.0000 C   0  0  0  0  0  0  0  0  0  0  0  0
    3.6900   -0.3000    0.0000 C   0  0  0  0  0  0  0  0  0  0  0  0
    4.5700    0.9100    0.0000 C   0  0  0  0  0  0  0  0  0  0  0  0
   -4.2300   -0.5900    0.0000 C   0  0  0  0  0  0  0  0  0  0  0  0
   -0.3300    1.6600    0.0000 C   0  0  0  0  0  0  0  0  0  0  0  0
   -2.9300    0.1600    0.0000 C   0  0  0  0  0  0  0  0  0  0  0  0
    0.9700    2.4100    0.0000 C   0  0  0  0  0  0  0  0  0  0  0  0
   -2.9300   -2.8400    0.0000 C   0  0  0  0  0  0  0  0  0  0  0  0
   -1.6300   -2.0900    0.0000 C   0  0  0  0  0  0  0  0  0  0  0  0
   -4.2300   -2.0900    0.0000 C   0  0  0  0  0  0  0  0  0  0  0  0
    0.9700   -0.5900    0.0000 C   0  0  1  0  0  0  0  0  0  0  0  0
    2.2700    0.1600    0.0000 C   0  0  1  0  0  0  0  0  0  0  0  0
   -0.3300    0.1600    0.0000 C   0  0  1  0  0  0  0  0  0  0  0  0
    3.6900    2.1200    0.0000 C   0  0  1  0  0  0  0  0  0  0  0  0
   -1.6300   -0.5900    0.0000 C   0  0  2  0  0  0  0  0  0  0  0  0
    2.2700    1.6600    0.0000 C   0  0  2  0  0  0  0  0  0  0  0  0
   -5.5289   -2.8402    0.0000 O   0  0  0  0  0  0  0  0  0  0  0  0
    4.9890    2.8700    0.0000 O   0  0  0  0  0  0  0  0  0  0  0  0
  4  3  1  0  0  0  0 
  6  5  1  0  0  0  0 
  9  7  1  0  0  0  0 
 10  8  1  0  0  0  0 
 12  3  1  0  0  0  0 
 12 11  2  0  0  0  0 
 13  7  1  0  0  0  0 
 13 11  1  0  0  0  0 
 14  4  1  0  0  0  0 
 15  5  1  0  0  0  0 
 15 14  1  0  0  0  0 
 16  8  1  0  0  0  0 
 16 14  1  0  0  0  0 
 17  6  1  1  0  0  0 
 18  1  1  1  0  0  0 
 18  9  1  0  0  0  0 
 18 12  1  0  0  0  0 
 18 16  1  0  0  0  0 
 19  2  1  1  0  0  0 
 19 10  1  0  0  0  0 
 19 15  1  0  0  0  0 
 19 17  1  0  0  0  0 
 20 13  2  0  0  0  0 
 21 17  1  0  0  0  0 
M  END
> <InChI>
InChI=1S/C19H28O2/c1-18-9-7-13(20)11-12(18)3-4-14-15-5-6-17(21)19(15,2)10-8-16(14)18/h11,14-17,21H,3-10H2,1-2H3/t14-,15-,16-,17-,18-,19-/m0/s1

> <NAME>
Testosterone

> <BioTransformer_Predictions>
M01	M02	M03	M04	M05	M06	M07	M08	M09

> <Meteor_Nexus_Predictions_EQUIVOCAL>
M01	M02	M03	M06	M08	M09	M10

> <Meteor_Nexus_Predictions_PLAUSIBLE>
M01	M02	M03	M08

> <Meteor_Nexus_Predictions_PROBABLE>
M03

> <Reported_Metabolites>
M01
NAME: 5-Dihydrotestosterone
PUBCHEM_CID: NULL
INCHI: InChI=1S/C19H30O2/c1-18-9-7-13(20)11-12(18)3-4-14-15-5-6-17(21)19(15,2)10-8-16(14)18/h12,14-17,21H,3-11H2,1-2H3/t12?,14?,15?,16?,17?,18-,19-/m0/s1

M02
NAME: 5-Androstenediol
PUBCHEM_CID: 44358133
INCHI: InChI=1S/C19H30O2/c1-18-9-7-13(20)11-12(18)3-4-14-15-5-6-17(21)19(15,2)10-8-16(14)18/h11,13-17,20-21H,3-10H2,1-2H3/t13?,14?,15?,16?,17?,18-,19-/m0/s1

M03
NAME: 17-Ketotestosterone (Androstenedione)
PUBCHEM_CID: NULL
INCHI: InChI=1S/C19H27O2/c1-18-9-7-13(20)11-12(18)3-4-14-15-5-6-17(21)19(15,2)10-8-16(14)18/h11,14-17H,3-10H2,1-2H3/t14?,15?,16?,18-,19-/m0/s1

M04
NAME: Estradiol
PUBCHEM_CID: 43912931
INCHI: InChI=1S/C18H24O2/c1-18-9-8-14-13-5-3-12(19)10-11(13)2-4-15(14)16(18)6-7-17(18)20/h3,5,10,14-17,19-20H,2,4,6-9H2,1H3/t14?,15?,16?,17?,18-/m0/s1

M05
NAME: methanol
PUBCHEM_CID: NULL
INCHI: InChI=1S/CH4O/c1-2/h2H,1H3

M06
NAME: 11-OH-testosterone
PUBCHEM_CID: 68057362
INCHI: InChI=1S/C19H28O3/c1-18-8-7-12(20)9-11(18)3-4-13-14-5-6-16(22)19(14,2)10-15(21)17(13)18/h9,13-17,21-22H,3-8,10H2,1-2H3/t13?,14?,15?,16?,17?,18-,19-/m0/s1

M07
NAME: Testosterone 17-O-glucuronide
PUBCHEM_CID: NULL
INCHI: InChI=1S/C25H36O8/c1-24-9-7-13(26)11-12(24)3-4-14-15-5-6-17(25(15,2)10-8-16(14)24)32-23-20(29)18(27)19(28)21(33-23)22(30)31/h11,14-21,23,27-29H,3-10H2,1-2H3,(H,30,31)/t14?,15?,16?,17?,18?,19?,20?,21?,23?,24-,25-/m0/s1

M08
NAME: 6-Hydroxytestosterone
PUBCHEM_CID: NULL
INCHI: InChI=1S/C19H28O3/c1-18-7-5-11(20)9-15(18)16(21)10-12-13-3-4-17(22)19(13,2)8-6-14(12)18/h9,12-14,16-17,21-22H,3-8,10H2,1-2H3/t12?,13?,14?,16?,17?,18-,19+/m1/s1

M09
NAME: 2-Hydroxytestosterone
PUBCHEM_CID: NULL
INCHI: InChI=1S/C19H28O3/c1-18-8-7-14-12(13(18)5-6-17(18)22)4-3-11-9-15(20)16(21)10-19(11,14)2/h9,12-14,16-17,21-22H,3-8,10H2,1-2H3/t12?,13?,14?,16?,17?,18-,19-/m0/s1

M10
NAME: 15-OH-testosterone
PUBCHEM_CID: NULL
INCHI: InChI=1S/C19H28O3/c1-18-7-5-12(20)9-11(18)3-4-13-14(18)6-8-19(2)16(22)10-15(21)17(13)19/h9,13-17,21-22H,3-8,10H2,1-2H3/t13-,14+,15?,16+,17-,18+,19-/m1/s1

M11
NAME: 1-Hydroxytestosterone
PUBCHEM_CID: NULL
INCHI: InChI=1S/C19H28O3/c1-18-8-7-15-13(14(18)5-6-16(18)21)4-3-11-9-12(20)10-17(22)19(11,15)2/h9,13-17,21-22H,3-8,10H2,1-2H3/t13-,14-,15-,16-,17?,18-,19-/m0/s1


> <References>
Zhou, S.F. et al. (2009); Substrates, Inducers, Inhibitors and Structure-Activity Relationships of Human Cytochrome P450 2C9 and Implications in Drug Development; Current Medicinal Chemistry, 2009, 16, 3480-3675
Sten, T. et al. (2009); UDP-glucuronosyltransferases (UGTs) 2B7 and UGT2B17 display converse specificity in testosterone and epitestosterone glucuronidation, whereas UGT2A1 conjugates both androgens similarly; Drug Metab Dispos. 2009 Feb;37(2):417-23. doi: 10.1124/dmd.108.024844; PMID:19022937

$$$$

  CDK     08101821052D

 10  9  0  0  0  0  0  0  0  0999 V2000
    0.0000    0.0000    0.0000 C   0  0  0  0  0  0  0  0  0  0  0  0
    7.7942   -0.0000    0.0000 C   0  0  0  0  0  0  0  0  0  0  0  0
    1.2990   -0.7500    0.0000 C   0  0  0  0  0  0  0  0  0  0  0  0
    6.4952   -0.7500    0.0000 C   0  0  0  0  0  0  0  0  0  0  0  0
    2.5981   -0.0000    0.0000 C   0  0  0  0  0  0  0  0  0  0  0  0
    5.1962   -0.0000    0.0000 C   0  0  0  0  0  0  0  0  0  0  0  0
    3.8971   -0.7500    0.0000 C   0  0  0  0  0  0  0  0  0  0  0  0
    3.8971   -2.2500    0.0000 C   0  0  0  0  0  0  0  0  0  0  0  0
    2.5981   -3.0000    0.0000 O   0  0  0  0  0  0  0  0  0  0  0  0
    5.1962   -3.0000    0.0000 O   0  0  0  0  0  0  0  0  0  0  0  0
  3  1  1  0  0  0  0 
  4  2  1  0  0  0  0 
  5  3  1  0  0  0  0 
  6  4  1  0  0  0  0 
  7  5  1  0  0  0  0 
  7  6  1  0  0  0  0 
  8  7  1  0  0  0  0 
  9  8  2  0  0  0  0 
 10  8  1  0  0  0  0 
M  END
> <InChI>
InChI=1S/C8H16O2/c1-3-5-7(6-4-2)8(9)10/h7H,3-6H2,1-2H3,(H,9,10)

> <NAME>
Valproic acid

> <BioTransformer_Predictions>
M01	M02	M03	M04

> <Meteor_Nexus_Predictions_EQUIVOCAL>
M01	M02	M03	M05

> <Meteor_Nexus_Predictions_PLAUSIBLE>
M01	M02	M03

> <Meteor_Nexus_Predictions_PROBABLE>


> <Reported_Metabolites>
M01
NAME: Valproic Acid beta-D-Glucuronide
PUBCHEM_CID: 20982145
INCHI: InChI=1S/C14H24O8/c1-3-5-7(6-4-2)13(20)22-14-10(17)8(15)9(16)11(21-14)12(18)19/h7-11,14-17H,3-6H2,1-2H3,(H,18,19)

M02
NAME: 4-Hydroxyvalproic acid
PUBCHEM_CID: 134467
INCHI: InChI=1S/C8H16O3/c1-3-4-7(8(10)11)5-6(2)9/h6-7,9H,3-5H2,1-2H3,(H,10,11)

M03
NAME: 5-Hydroxyvalproic acid
PUBCHEM_CID: 135244
INCHI: InChI=1S/C8H16O3/c1-2-4-7(8(10)11)5-3-6-9/h7,9H,2-6H2,1H3,(H,10,11)

M04
NAME: 2-Propyl-4-pentenoic acid
PUBCHEM_CID: 104896
INCHI: InChI=1S/C8H14O2/c1-3-5-7(6-4-2)8(9)10/h3,7H,1,4-6H2,2H3,(H,9,10)

M05
NAME: 3-OH-VPA
PUBCHEM_CID: NULL
INCHI: NULL


> <References>
Zhou, S.F. et al. (2009); Substrates, Inducers, Inhibitors and Structure-Activity Relationships of Human Cytochrome P450 2C9 and Implications in Drug Development; Current Medicinal Chemistry, 2009, 16, 3480-3675
Brown, C.M. et al. (2008); Cytochromes P450: A Structure-Based Summary of Biotransformations Using Representative Substrates; Drug Metabolism Reviews, 40:1, 1-100, DOI: 10.1080/03602530701836662; PMID:18259985; PMID:18259985

$$$$

  CDK     08101821052D

 21 23  0  0  0  0  0  0  0  0999 V2000
   -6.0756   -2.0181    0.0000 C   0  0  0  0  0  0  0  0  0  0  0  0
    4.2400   -0.3000    0.0000 C   0  0  0  0  0  0  0  0  0  0  0  0
    3.9400    1.2100    0.0000 C   0  0  0  0  0  0  0  0  0  0  0  0
    3.1100   -1.2800    0.0000 C   0  0  0  0  0  0  0  0  0  0  0  0
    2.5100    1.6600    0.0000 C   0  0  0  0  0  0  0  0  0  0  0  0
   -3.8900    1.2800    0.0000 C   0  0  0  0  0  0  0  0  0  0  0  0
   -2.4600    1.7300    0.0000 C   0  0  0  0  0  0  0  0  0  0  0  0
   -3.1400   -1.2100    0.0000 C   0  0  0  0  0  0  0  0  0  0  0  0
   -0.8000   -1.9600    0.0000 C   0  0  0  0  0  0  0  0  0  0  0  0
   -5.7121   -0.5628    0.0000 C   0  0  0  0  0  0  0  0  0  0  0  0
   -4.2700   -0.1500    0.0000 C   0  0  0  0  0  0  0  0  0  0  0  0
   -1.7100   -0.7500    0.0000 C   0  0  0  0  0  0  0  0  0  0  0  0
    1.6800   -0.8300    0.0000 C   0  0  0  0  0  0  0  0  0  0  0  0
    0.7000   -1.9600    0.0000 C   0  0  0  0  0  0  0  0  0  0  0  0
   -1.3300    0.6800    0.0000 C   0  0  0  0  0  0  0  0  0  0  0  0
    1.3800    0.6000    0.0000 C   0  0  0  0  0  0  0  0  0  0  0  0
   -6.7906    0.4796    0.0000 C   0  0  0  0  0  0  0  0  0  0  0  0
    1.3228   -3.3246    0.0000 O   0  0  0  0  0  0  0  0  0  0  0  0
   -6.4271    1.9349    0.0000 O   0  0  0  0  0  0  0  0  0  0  0  0
   -8.2327    0.0668    0.0000 O   0  0  0  0  0  0  0  0  0  0  0  0
    0.0300    1.2800    0.0000 S   0  0  0  0  0  0  0  0  0  0  0  0
  3  2  2  0  0  0  0 
  4  2  1  0  0  0  0 
  5  3  1  0  0  0  0 
  7  6  2  0  0  0  0 
 10  1  1  0  0  0  0 
 11  6  1  0  0  0  0 
 11  8  2  0  0  0  0 
 11 10  1  0  0  0  0 
 12  8  1  0  0  0  0 
 12  9  1  0  0  0  0 
 13  4  2  0  0  0  0 
 14  9  1  0  0  0  0 
 14 13  1  0  0  0  0 
 15  7  1  0  0  0  0 
 15 12  2  0  0  0  0 
 16  5  2  0  0  0  0 
 16 13  1  0  0  0  0 
 17 10  1  0  0  0  0 
 18 14  2  0  0  0  0 
 19 17  2  0  0  0  0 
 20 17  1  0  0  0  0 
 21 15  1  0  0  0  0 
 21 16  1  0  0  0  0 
M  END
> <InChI>
InChI=1/C17H14O3S/c1-10(17(19)20)11-6-7-15-12(8-11)9-14(18)13-4-2-3-5-16(13)21-15/h2-8,10H,9H2,1H3,(H,19,20)

> <NAME>
Zaltoprofen

> <BioTransformer_Predictions>
M01	M02	M03

> <Meteor_Nexus_Predictions_EQUIVOCAL>
M01	M02	M03

> <Meteor_Nexus_Predictions_PLAUSIBLE>
M01	M02	M03

> <Meteor_Nexus_Predictions_PROBABLE>
M03

> <Reported_Metabolites>
M01
NAME: 
PUBCHEM_CID: 69583459
INCHI: InChI=1S/C17H16O3S/c1-10(17(19)20)11-6-7-15-12(8-11)9-14(18)13-4-2-3-5-16(13)21-15/h2-8,10,14,18H,9H2,1H3,(H,19,20)

M02
NAME: 
PUBCHEM_CID: NULL
INCHI: InChI=1S/C23H22O9S/c1-10(22(30)32-23-19(27)17(25)18(26)20(31-23)21(28)29)11-6-7-15-12(8-11)9-14(24)13-4-2-3-5-16(13)33-15/h2-8,10,17-20,23,25-27H,9H2,1H3,(H,28,29)

M03
NAME: 
PUBCHEM_CID: NULL
INCHI: InChI=1S/C17H14O4S/c1-10(17(19)20)11-6-7-15-12(8-11)9-14(18)13-4-2-3-5-16(13)22(15)21/h2-8,10H,9H2,1H3,(H,19,20)


> <References>
Zhou, S.F. et al. (2009); Substrates, Inducers, Inhibitors and Structure-Activity Relationships of Human Cytochrome P450 2C9 and Implications in Drug Development; Current Medicinal Chemistry, 2009, 16, 3480-3675

$$$$

  CDK     08101821052D

 23 23  0  0  1  0  0  0  0  0999 V2000
    5.2185    1.3785    0.0000 C   0  0  0  0  0  0  0  0  0  0  0  0
   -1.3000    0.7500    0.0000 C   0  0  0  0  0  0  0  0  0  0  0  0
    4.2543   -1.2716    0.0000 C   0  0  0  0  0  0  0  0  0  0  0  0
    3.7413    1.6389    0.0000 C   0  0  0  0  0  0  0  0  0  0  0  0
   -0.0000    1.5000    0.0000 C   0  0  1  0  0  0  0  0  0  0  0  0
    3.2899   -2.4204    0.0000 C   0  0  2  0  0  0  0  0  0  0  0  0
   -1.3000   -0.7500    0.0000 C   0  0  0  0  0  0  0  0  0  0  0  0
    1.3000    0.7500    0.0000 C   0  0  2  0  0  0  0  0  0  0  0  0
    1.8127   -2.1596    0.0000 C   0  0  2  0  0  0  0  0  0  0  0  0
    1.3000   -0.7500    0.0000 C   0  0  2  0  0  0  0  0  0  0  0  0
   -2.5989   -1.5002    0.0000 C   0  0  0  0  0  0  0  0  0  0  0  0
    0.4509    4.0587    0.0000 C   0  0  0  0  0  0  0  0  0  0  0  0
   -1.0264    4.3190    0.0000 N   0  0  0  0  0  0  0  0  0  0  0  0
    1.4149    5.2078    0.0000 N   0  0  0  0  0  0  0  0  0  0  0  0
    2.7772    0.4897    0.0000 N   0  0  0  0  0  0  0  0  0  0  0  0
    0.9641    2.6492    0.0000 N   0  0  0  0  0  0  0  0  0  0  0  0
    5.7315   -1.5324    0.0000 O   0  0  0  0  0  0  0  0  0  0  0  0
    3.2281    3.0483    0.0000 O   0  0  0  0  0  0  0  0  0  0  0  0
    4.5888   -3.1707    0.0000 O   0  0  0  0  0  0  0  0  0  0  0  0
    0.3355   -2.4198    0.0000 O   0  0  0  0  0  0  0  0  0  0  0  0
   -2.5987   -3.0002    0.0000 O   0  0  0  0  0  0  0  0  0  0  0  0
   -3.8981   -0.7504    0.0000 O   0  0  0  0  0  0  0  0  0  0  0  0
   -0.0000   -1.5000    0.0000 O   0  0  0  0  0  0  0  0  0  0  0  0
  4  1  1  0  0  0  0 
  5  2  1  0  0  0  0 
  6  3  1  0  0  0  0 
  7  2  2  0  0  0  0 
  8  5  1  0  0  0  0 
  9  6  1  0  0  0  0 
 10  8  1  0  0  0  0 
 10  9  1  6  0  0  0 
 11  7  1  0  0  0  0 
 13 12  2  0  0  0  0 
 14 12  1  0  0  0  0 
 15  4  2  0  0  0  0 
  8 15  1  1  0  0  0 
  5 16  1  6  0  0  0 
 16 12  1  0  0  0  0 
 17  3  1  0  0  0  0 
 18  4  1  4  0  0  0 
  6 19  1  1  0  0  0 
  9 20  1  1  0  0  0 
 21 11  2  0  0  0  0 
 22 11  1  0  0  0  0 
 23  7  1  0  0  0  0 
 23 10  1  0  0  0  0 
M  END
> <InChI>
InChI=1S/C12H20N4O7/c1-4(18)15-8-5(16-12(13)14)2-7(11(21)22)23-10(8)9(20)6(19)3-17/h2,5-6,8-10,17,19-20H,3H2,1H3,(H,15,18)(H,21,22)(H4,13,14,16)/t5-,6+,8+,9+,10+/m0/s1

> <NAME>
Zanamivir

> <BioTransformer_Predictions>


> <Meteor_Nexus_Predictions_EQUIVOCAL>


> <Meteor_Nexus_Predictions_PLAUSIBLE>


> <Meteor_Nexus_Predictions_PROBABLE>


> <Reported_Metabolites>


> <References>


$$$$
