# Supplementary material for: BioTransformer: a comprehensive computational tool for small molecule metabolism prediction and metabolite identification
Source: J Cheminform. 2019 Jan 5;11:2. doi: 10.1186/s13321-018-0324-5 (PMC6689873; doi:10.1186/s13321-018-0324-5)
Supplement: Supplementary file 5 — Additional file 5. BioTransformer—human and human gut microbial metabolism. [file 13321_2018_324_MOESM5_ESM.sdf]

  CDK     0807181207

  4  3  0  0  0  0  0  0  0  0999 V2000
    0.0000    0.0000    0.0000 C   0  0  0  0  0  0  0  0  0  0  0  0
    0.0000    0.0000    0.0000 C   0  0  0  0  0  0  0  0  0  0  0  0
    0.0000    0.0000    0.0000 Cl  0  0  0  0  0  0  0  0  0  0  0  0
    0.0000    0.0000    0.0000 Cl  0  0  0  0  0  0  0  0  0  0  0  0
  2  1  1  0  0  0  0 
  3  1  1  0  0  0  0 
  4  2  1  0  0  0  0 
M  END
> <InChI>
InChI=1S/C2H4Cl2/c3-1-2-4/h1-2H2

> <NAME>
1,2-dichloroethane

> <BioTransformer_Predictions>
M01	M02

> <Reported_Metabolites>
M01
NAME: S-(2-chloroethyl)glutathione
PUBCHEM_CID: NULL
INCHI: InChI=1S/C12H20ClN3O6S/c13-3-4-23-6-8(11(20)15-5-10(18)19)16-9(17)2-1-7(14)12(21)22/h7-8H,1-6,14H2,(H,15,20)(H,16,17)(H,18,19)(H,21,22)

M02
NAME: 1,2-dichloroethanol
PUBCHEM_CID: NULL
INCHI: InChI=1S/C2H4Cl2O/c3-1-2(4)5/h2,5H,1H2


> <References>
7.19. Halogenated Hydrocarbons; H M Mehendale

$$$$

  CDK     0807181207

 11 12  0  0  0  0  0  0  0  0999 V2000
    0.0000    0.0000    0.0000 C   0  0  0  0  0  0  0  0  0  0  0  0
    0.0000    0.0000    0.0000 C   0  0  0  0  0  0  0  0  0  0  0  0
    0.0000    0.0000    0.0000 C   0  0  0  0  0  0  0  0  0  0  0  0
    0.0000    0.0000    0.0000 C   0  0  0  0  0  0  0  0  0  0  0  0
    0.0000    0.0000    0.0000 C   0  0  0  0  0  0  0  0  0  0  0  0
    0.0000    0.0000    0.0000 C   0  0  0  0  0  0  0  0  0  0  0  0
    0.0000    0.0000    0.0000 C   0  0  0  0  0  0  0  0  0  0  0  0
    0.0000    0.0000    0.0000 C   0  0  0  0  0  0  0  0  0  0  0  0
    0.0000    0.0000    0.0000 C   0  0  0  0  0  0  0  0  0  0  0  0
    0.0000    0.0000    0.0000 C   0  0  0  0  0  0  0  0  0  0  0  0
    0.0000    0.0000    0.0000 O   0  0  0  0  0  0  0  0  0  0  0  0
  6  4  1  0  0  0  0 
  7  5  1  0  0  0  0 
  8  1  1  0  0  0  0 
  8  2  1  0  0  0  0 
  9  3  1  0  0  0  0 
  9  4  1  0  0  0  0 
  9  5  1  0  0  0  0 
 10  6  1  0  0  0  0 
 10  7  1  0  0  0  0 
 10  8  1  0  0  0  0 
 11  9  1  0  0  0  0 
 11 10  1  0  0  0  0 
M  END
> <InChI>
InChI=1S/C10H18O/c1-8(2)10-6-4-9(3,11-10)5-7-10/h8H,4-7H2,1-3H3

> <NAME>
1,4-Cineole

> <BioTransformer_Predictions>
M01	M02	M03

> <Reported_Metabolites>
M01
NAME: 1-Methyl-1-[1-methyl-7-oxabicyclo[2.2.1]heptane-4-yl]ethanol
PUBCHEM_CID: 14191736
INCHI: InChI=1S/C10H18O2/c1-8(2,11)10-6-4-9(3,12-10)5-7-10/h11H,4-7H2,1-3H3

M02
NAME: 1,4-Epoxy-p-menthane-2-ol
PUBCHEM_CID: 113623
INCHI: InChI=1S/C10H18O2/c1-7(2)10-5-4-9(3,12-10)8(11)6-10/h7-8,11H,4-6H2,1-3H3

M03
NAME: 
PUBCHEM_CID: NULL
INCHI: InChI=1S/C10H18O2/c1-8(7-11)10-5-3-9(2,12-10)4-6-10/h8,11H,3-7H2,1-2H3


> <References>
Walter Jäger and Martina Höferl; Metabolism of Terpenoids in Animal Models and Humans; p. 265; in Handbook of Essential Oils: Science, Technology, and Applications

$$$$

  CDK     0807181207

 21 24  0  0  0  0  0  0  0  0999 V2000
    0.0000    0.0000    0.0000 C   0  0  0  0  0  0  0  0  0  0  0  0
    0.0000    0.0000    0.0000 C   0  0  0  0  0  0  0  0  0  0  0  0
    0.0000    0.0000    0.0000 C   0  0  0  0  0  0  0  0  0  0  0  0
    0.0000    0.0000    0.0000 C   0  0  0  0  0  0  0  0  0  0  0  0
    0.0000    0.0000    0.0000 C   0  0  0  0  0  0  0  0  0  0  0  0
    0.0000    0.0000    0.0000 C   0  0  0  0  0  0  0  0  0  0  0  0
    0.0000    0.0000    0.0000 C   0  0  0  0  0  0  0  0  0  0  0  0
    0.0000    0.0000    0.0000 C   0  0  0  0  0  0  0  0  0  0  0  0
    0.0000    0.0000    0.0000 C   0  0  0  0  0  0  0  0  0  0  0  0
    0.0000    0.0000    0.0000 C   0  0  0  0  0  0  0  0  0  0  0  0
    0.0000    0.0000    0.0000 C   0  0  0  0  0  0  0  0  0  0  0  0
    0.0000    0.0000    0.0000 C   0  0  0  0  0  0  0  0  0  0  0  0
    0.0000    0.0000    0.0000 C   0  0  0  0  0  0  0  0  0  0  0  0
    0.0000    0.0000    0.0000 C   0  0  0  0  0  0  0  0  0  0  0  0
    0.0000    0.0000    0.0000 C   0  0  0  0  0  0  0  0  0  0  0  0
    0.0000    0.0000    0.0000 C   0  0  0  0  0  0  0  0  0  0  0  0
    0.0000    0.0000    0.0000 C   0  0  0  0  0  0  0  0  0  0  0  0
    0.0000    0.0000    0.0000 N   0  0  0  0  0  0  0  0  0  0  0  0
    0.0000    0.0000    0.0000 O   0  0  0  0  0  0  0  0  0  0  0  0
    0.0000    0.0000    0.0000 O   0  0  0  0  0  0  0  0  0  0  0  0
    0.0000    0.0000    0.0000 O   0  0  0  0  0  0  0  0  0  0  0  0
  2  1  2  0  0  0  0 
  4  1  1  0  0  0  0 
  5  2  1  0  0  0  0 
  6  3  2  0  0  0  0 
  7  3  1  0  0  0  0 
  9  8  2  0  0  0  0 
 10  4  2  0  0  0  0 
 11  8  1  0  0  0  0 
 11 10  1  0  0  0  0 
 12  5  2  0  0  0  0 
 12 10  1  0  0  0  0 
 13  6  1  0  0  0  0 
 14  7  2  0  0  0  0 
 15  9  1  0  0  0  0 
 15 13  2  0  0  0  0 
 16 11  2  0  0  0  0 
 16 13  1  0  0  0  0 
 16 14  1  0  0  0  0 
 17 12  1  0  0  0  0 
 17 14  1  0  0  0  0 
 18 15  1  0  0  0  0 
 19 17  2  0  0  0  0 
 20 18  2  0  0  0  0 
 21 18  2  0  0  0  0 
M  END
> <InChI>
InChI=1S/C17H9NO3/c19-17-12-5-2-1-4-10(12)11-8-9-15(18(20)21)13-6-3-7-14(17)16(11)13/h1-9H

> <NAME>
3-Nitrobenzanthrone

> <BioTransformer_Predictions>
M01

> <Reported_Metabolites>
M01
NAME: N-hydroxy-3-aminobenzanthrone
PUBCHEM_CID: 24849078
INCHI: InChI=1S/C17H11NO2/c19-17-12-5-2-1-4-10(12)11-8-9-15(18-20)13-6-3-7-14(17)16(11)13/h1-9,18,20H


> <References>
Arlt, VM. et al. (2004); 3-Aminobenzanthrone, a Human Metabolite of the Environmental Pollutant 3-Nitrobenzanthrone, Forms DNA Adducts after Metabolic Activation by Human and Rat Liver Microsomes: Evidence for Activation by Cytochrome P450 1A1 and P450 1A2; Chem. Res. Toxicol., 17, 1092-1101

$$$$

  CDK     0807181207

 12 12  0  0  0  0  0  0  0  0999 V2000
    0.0000    0.0000    0.0000 C   0  0  0  0  0  0  0  0  0  0  0  0
    0.0000    0.0000    0.0000 C   0  0  0  0  0  0  0  0  0  0  0  0
    0.0000    0.0000    0.0000 C   0  0  0  0  0  0  0  0  0  0  0  0
    0.0000    0.0000    0.0000 C   0  0  0  0  0  0  0  0  0  0  0  0
    0.0000    0.0000    0.0000 C   0  0  0  0  0  0  0  0  0  0  0  0
    0.0000    0.0000    0.0000 C   0  0  0  0  0  0  0  0  0  0  0  0
    0.0000    0.0000    0.0000 C   0  0  0  0  0  0  0  0  0  0  0  0
    0.0000    0.0000    0.0000 C   0  0  0  0  0  0  0  0  0  0  0  0
    0.0000    0.0000    0.0000 O   0  0  0  0  0  0  0  0  0  0  0  0
    0.0000    0.0000    0.0000 O   0  0  0  0  0  0  0  0  0  0  0  0
    0.0000    0.0000    0.0000 O   0  0  0  0  0  0  0  0  0  0  0  0
    0.0000    0.0000    0.0000 O   0  0  0  0  0  0  0  0  0  0  0  0
  2  1  2  0  0  0  0 
  5  1  1  0  0  0  0 
  5  3  2  0  0  0  0 
  5  4  1  0  0  0  0 
  6  2  1  0  0  0  0 
  7  3  1  0  0  0  0 
  7  6  2  0  0  0  0 
  8  4  1  0  0  0  0 
  9  6  1  0  0  0  0 
 10  7  1  0  0  0  0 
 11  8  2  0  0  0  0 
 12  8  1  0  0  0  0 
M  END
> <InChI>
InChI=1S/C8H8O4/c9-6-2-1-5(3-7(6)10)4-8(11)12/h1-3,9-10H,4H2,(H,11,12)

> <NAME>
3,4-dihydroxyphenylacetic acid

> <BioTransformer_Predictions>
M01	M02	M03	M04

> <Reported_Metabolites>
M01
NAME: Homovanillic acid
PUBCHEM_CID: 1738
INCHI: InChI=1S/C9H10O4/c1-13-8-4-6(5-9(11)12)2-3-7(8)10/h2-4,10H,5H2,1H3,(H,11,12)

M02
NAME: 
PUBCHEM_CID: NULL
INCHI: InChI=1S/C8H8O7S/c9-6-2-1-5(4-8(10)11)3-7(6)15-16(12,13)14/h1-3,9H,4H2,(H,10,11)(H,12,13,14)

M03
NAME: 3,4-DIHYDROXYBENZOIC ACID
PUBCHEM_CID: 72
INCHI: InChI=1S/C7H6O4/c8-5-2-1-4(7(10)11)3-6(5)9/h1-3,8-9H,(H,10,11)

M04
NAME: 3-Hydroxyphenylacetic acid
PUBCHEM_CID: 12122
INCHI: InChI=1S/C8H8O3/c9-7-3-1-2-6(4-7)5-8(10)11/h1-4,9H,5H2,(H,10,11)

M05
NAME: 4-Hydroxyphenylacetic acid
PUBCHEM_CID: NULL
INCHI: InChI=1S/C8H8O3/c9-7-3-1-6(2-4-7)5-8(10)11/h1-4,9H,5H2,(H,10,11)


> <References>
Serra, A. et al. (2012); Metabolic pathways of the colonic metabolism of flavonoids (flavonols, flavones and flavanones) and phenolic acids; Food Chemistry 130 (2012) 383–393; PMCID:PMC3798909; DOI: 10.3390/nu5093367

$$$$

  CDK     0807181207

 25 29  0  0  1  0  0  0  0  0999 V2000
    0.0000    0.0000    0.0000 C   0  0  0  0  0  0  0  0  0  0  0  0
    0.0000    0.0000    0.0000 C   0  0  0  0  0  0  0  0  0  0  0  0
    0.0000    0.0000    0.0000 C   0  0  0  0  0  0  0  0  0  0  0  0
    0.0000    0.0000    0.0000 C   0  0  0  0  0  0  0  0  0  0  0  0
    0.0000    0.0000    0.0000 C   0  0  0  0  0  0  0  0  0  0  0  0
    0.0000    0.0000    0.0000 C   0  0  0  0  0  0  0  0  0  0  0  0
    0.0000    0.0000    0.0000 C   0  0  0  0  0  0  0  0  0  0  0  0
    0.0000    0.0000    0.0000 C   0  0  1  0  0  0  0  0  0  0  0  0
    0.0000    0.0000    0.0000 C   0  0  0  0  0  0  0  0  0  0  0  0
    0.0000    0.0000    0.0000 C   0  0  0  0  0  0  0  0  0  0  0  0
    0.0000    0.0000    0.0000 C   0  0  0  0  0  0  0  0  0  0  0  0
    0.0000    0.0000    0.0000 C   0  0  0  0  0  0  0  0  0  0  0  0
    0.0000    0.0000    0.0000 C   0  0  0  0  0  0  0  0  0  0  0  0
    0.0000    0.0000    0.0000 C   0  0  0  0  0  0  0  0  0  0  0  0
    0.0000    0.0000    0.0000 C   0  0  0  0  0  0  0  0  0  0  0  0
    0.0000    0.0000    0.0000 C   0  0  0  0  0  0  0  0  0  0  0  0
    0.0000    0.0000    0.0000 C   0  0  2  0  0  0  0  0  0  0  0  0
    0.0000    0.0000    0.0000 O   0  0  0  0  0  0  0  0  0  0  0  0
    0.0000    0.0000    0.0000 O   0  0  0  0  0  0  0  0  0  0  0  0
    0.0000    0.0000    0.0000 O   0  0  0  0  0  0  0  0  0  0  0  0
    0.0000    0.0000    0.0000 O   0  0  0  0  0  0  0  0  0  0  0  0
    0.0000    0.0000    0.0000 O   0  0  0  0  0  0  0  0  0  0  0  0
    0.0000    0.0000    0.0000 O   0  0  0  0  0  0  0  0  0  0  0  0
    0.0000    0.0000    0.0000 H   0  0  0  0  0  0  0  0  0  0  0  0
    0.0000    0.0000    0.0000 H   0  0  0  0  0  0  0  0  0  0  0  0
  3  2  1  0  0  0  0 
  5  4  2  0  0  0  0 
  7  2  1  0  0  0  0 
  8  4  1  0  0  0  0 
  9  3  1  0  0  0  0 
 10  6  2  0  0  0  0 
 11  6  1  0  0  0  0 
 12  7  2  0  0  0  0 
 12  9  1  0  0  0  0 
 13  7  1  0  0  0  0 
 13 10  1  0  0  0  0 
 14  8  1  0  0  0  0 
 14 11  2  0  0  0  0 
 15 13  2  0  0  0  0 
 15 14  1  0  0  0  0 
 16 12  1  0  0  0  0 
 17  8  1  0  0  0  0 
 18  9  2  0  0  0  0 
 19 16  2  0  0  0  0 
 20  1  1  0  0  0  0 
 20 10  1  0  0  0  0 
 21  5  1  0  0  0  0 
 21 17  1  0  0  0  0 
 22 11  1  0  0  0  0 
 22 17  1  0  0  0  0 
 23 15  1  0  0  0  0 
 23 16  1  0  0  0  0 
 24  8  1  0  0  0  0 
 25 17  1  0  0  0  0 
M  END
> <InChI>
InChI=1S/C17H12O6/c1-20-10-6-11-14(8-4-5-21-17(8)22-11)15-13(10)7-2-3-9(18)12(7)16(19)23-15/h4-6,8,17H,2-3H2,1H3/t8-,17+/m0/s1

> <NAME>
Aflatoxin B1

> <BioTransformer_Predictions>
M01	M02	M03	M04	M05

> <Reported_Metabolites>
M01
NAME: Aflatoxin Q1
PUBCHEM_CID: NULL
INCHI: InChI=1S/C17H12O7/c1-21-9-5-10-11(6-2-3-22-17(6)23-10)15-14(9)12-7(18)4-8(19)13(12)16(20)24-15/h2-3,5-7,17-18H,4H2,1H3/t6-,7?,17+/m0/s1

M02
NAME: AFB1- 8,9-epoxide
PUBCHEM_CID: NULL
INCHI: InChI=1S/C17H12O7/c1-20-7-4-8-11(12-14-17(23-14)24-16(12)21-8)13-10(7)5-2-3-6(18)9(5)15(19)22-13/h4,12,14,16-17H,2-3H2,1H3/t12-,14?,16+,17?/m1/s1

M03
NAME: Aflatoxin P1
PUBCHEM_CID: NULL
INCHI: InChI=1S/C16H10O6/c17-8-2-1-6-11-9(18)5-10-13(7-3-4-20-16(7)21-10)14(11)22-15(19)12(6)8/h3-5,7,16,18H,1-2H2/t7-,16+/m0/s1

M04
NAME: Aflatoxicol (AFL)
PUBCHEM_CID: NULL
INCHI: InChI=1S/C17H14O6/c1-20-10-6-11-14(8-4-5-21-17(8)22-11)15-13(10)7-2-3-9(18)12(7)16(19)23-15/h4-6,8-9,17-18H,2-3H2,1H3/t8-,9?,17+/m0/s1

M05
NAME: Aflatoxin M1
PUBCHEM_CID: NULL
INCHI: InChI=1S/C17H12O7/c1-21-9-6-10-13(17(20)4-5-22-16(17)23-10)14-12(9)7-2-3-8(18)11(7)15(19)24-14/h4-6,16,20H,2-3H2,1H3/t16-,17?/m1/s1

M06
NAME: Aflatoxin B2
PUBCHEM_CID: NULL
INCHI: InChI=1/C17H14O6/c1-20-10-6-11-14(8-4-5-21-17(8)22-11)15-13(10)7-2-3-9(18)12(7)16(19)23-15/h6,8,17H,2-5H2,1H3


> <References>
Metabolism of aflatoxins: key enzymes and interindividual as well as interspecies differences
Aflatoxins metabolism, effects on epigenetic mechanisms and their role in carcinogenesis
Wang, B. and Zhou, S.F. (2009); Synthetic and Natural Compounds that Interact with Human Cytochrome P450 1A2 and Implications in Drug Development; Current Medicinal Chemistry; Vol. 16, No. 31; PMID:19754423

$$$$

  CDK     0807181207

 20 24  0  0  0  0  0  0  0  0999 V2000
    0.0000    0.0000    0.0000 C   0  0  0  0  0  0  0  0  0  0  0  0
    0.0000    0.0000    0.0000 C   0  0  0  0  0  0  0  0  0  0  0  0
    0.0000    0.0000    0.0000 C   0  0  0  0  0  0  0  0  0  0  0  0
    0.0000    0.0000    0.0000 C   0  0  0  0  0  0  0  0  0  0  0  0
    0.0000    0.0000    0.0000 C   0  0  0  0  0  0  0  0  0  0  0  0
    0.0000    0.0000    0.0000 C   0  0  0  0  0  0  0  0  0  0  0  0
    0.0000    0.0000    0.0000 C   0  0  0  0  0  0  0  0  0  0  0  0
    0.0000    0.0000    0.0000 C   0  0  0  0  0  0  0  0  0  0  0  0
    0.0000    0.0000    0.0000 C   0  0  0  0  0  0  0  0  0  0  0  0
    0.0000    0.0000    0.0000 C   0  0  0  0  0  0  0  0  0  0  0  0
    0.0000    0.0000    0.0000 C   0  0  0  0  0  0  0  0  0  0  0  0
    0.0000    0.0000    0.0000 C   0  0  0  0  0  0  0  0  0  0  0  0
    0.0000    0.0000    0.0000 C   0  0  0  0  0  0  0  0  0  0  0  0
    0.0000    0.0000    0.0000 C   0  0  0  0  0  0  0  0  0  0  0  0
    0.0000    0.0000    0.0000 C   0  0  0  0  0  0  0  0  0  0  0  0
    0.0000    0.0000    0.0000 C   0  0  0  0  0  0  0  0  0  0  0  0
    0.0000    0.0000    0.0000 C   0  0  0  0  0  0  0  0  0  0  0  0
    0.0000    0.0000    0.0000 C   0  0  0  0  0  0  0  0  0  0  0  0
    0.0000    0.0000    0.0000 C   0  0  0  0  0  0  0  0  0  0  0  0
    0.0000    0.0000    0.0000 C   0  0  0  0  0  0  0  0  0  0  0  0
  2  1  2  0  0  0  0 
  4  1  1  0  0  0  0 
  5  3  2  0  0  0  0 
  6  3  1  0  0  0  0 
  7  2  1  0  0  0  0 
  9  8  2  0  0  0  0 
 11 10  2  0  0  0  0 
 13  5  1  0  0  0  0 
 13  8  1  0  0  0  0 
 14  6  2  0  0  0  0 
 14 10  1  0  0  0  0 
 15  4  2  0  0  0  0 
 15 12  1  0  0  0  0 
 16  9  1  0  0  0  0 
 16 12  2  0  0  0  0 
 17  7  2  0  0  0  0 
 17 15  1  0  0  0  0 
 18 11  1  0  0  0  0 
 18 17  1  0  0  0  0 
 19 13  2  0  0  0  0 
 19 14  1  0  0  0  0 
 20 16  1  0  0  0  0 
 20 18  2  0  0  0  0 
 20 19  1  0  0  0  0 
M  END
> <InChI>
InChI=1S/C20H12/c1-2-7-17-15(4-1)12-16-9-8-13-5-3-6-14-10-11-18(17)20(16)19(13)14/h1-12H

> <NAME>
Benzo[a]pyrene

> <BioTransformer_Predictions>
M01	M02	M03

> <Reported_Metabolites>
M01
NAME: Benzo[a]pyrene-9,10-oxide
PUBCHEM_CID: 37456
INCHI: InChI=1S/C20H12O/c1-2-11-4-5-13-10-14-7-9-16-20(21-16)19(14)15-8-6-12(3-1)17(11)18(13)15/h1-10,16,20H

M02
NAME: Benzo(a)pyrene 7,8-epoxide
PUBCHEM_CID: 37455
INCHI: InChI=1S/C20H12O/c1-2-11-4-5-13-10-16-14(8-9-17-20(16)21-17)15-7-6-12(3-1)18(11)19(13)15/h1-10,17,20H

M03
NAME: Benzo(a)pyrene 2,3-epoxide
PUBCHEM_CID: NULL
INCHI: InChI=1S/C20H12O/c1-2-4-14-11(3-1)9-12-6-8-16-19-13(10-17-20(16)21-17)5-7-15(14)18(12)19/h1-10,17,20H

M04
NAME: Benzo(a)pyrene 4,5-epoxide
PUBCHEM_CID: 37786
INCHI: InChI=1/C20H12O/c1-2-6-13-12(4-1)10-16-18-14(13)9-8-11-5-3-7-15(17(11)18)19-20(16)21-19/h1-10,19-20H


> <References>
Zhou, S.F. et al. (2009); Substrates, Inducers, Inhibitors and Structure-Activity Relationships of Human Cytochrome P450 2C9 and Implications in Drug Development; Current Medicinal Chemistry, 2009, 16, 3480-3675
Shimada, T. et al. (2006); Xenobiotic-metabolizing enzymes involved in activation and detoxification of carcinogenic polycyclic aromatic hydrocarbons; Drug Metab Pharmacokinet.; 21(4):257-76; PMID:16946553

$$$$

  CDK     0807181207

 13 14  0  0  1  0  0  0  0  0999 V2000
    0.0000    0.0000    0.0000 C   0  0  0  0  0  0  0  0  0  0  0  0
    0.0000    0.0000    0.0000 C   0  0  0  0  0  0  0  0  0  0  0  0
    0.0000    0.0000    0.0000 C   0  0  0  0  0  0  0  0  0  0  0  0
    0.0000    0.0000    0.0000 C   0  0  0  0  0  0  0  0  0  0  0  0
    0.0000    0.0000    0.0000 C   0  0  0  0  0  0  0  0  0  0  0  0
    0.0000    0.0000    0.0000 C   0  0  0  0  0  0  0  0  0  0  0  0
    0.0000    0.0000    0.0000 C   0  0  2  0  0  0  0  0  0  0  0  0
    0.0000    0.0000    0.0000 C   0  0  2  0  0  0  0  0  0  0  0  0
    0.0000    0.0000    0.0000 C   0  0  0  0  0  0  0  0  0  0  0  0
    0.0000    0.0000    0.0000 C   0  0  2  0  0  0  0  0  0  0  0  0
    0.0000    0.0000    0.0000 O   0  0  0  0  0  0  0  0  0  0  0  0
    0.0000    0.0000    0.0000 H   0  0  0  0  0  0  0  0  0  0  0  0
    0.0000    0.0000    0.0000 H   0  0  0  0  0  0  0  0  0  0  0  0
  6  1  1  0  0  0  0 
  6  2  1  0  0  0  0 
  7  3  1  0  0  0  0 
  8  4  1  0  0  0  0 
  8  7  1  0  0  0  0 
  9  5  1  0  0  0  0 
  9  7  1  0  0  0  0 
 10  4  1  0  0  0  0 
 10  5  1  0  0  0  0 
 10  6  1  0  0  0  0 
 10  8  1  0  0  0  0 
 11  9  2  0  0  0  0 
 12  7  1  0  0  0  0 
 13  8  1  0  0  0  0 
M  END
> <InChI>
InChI=1S/C10H16O/c1-6(2)10-4-8(10)7(3)9(11)5-10/h6-8H,4-5H2,1-3H3/t7-,8-,10+/m1/s1

> <NAME>
beta-Thujone

> <BioTransformer_Predictions>
M01	M02	M03	M04	M05	M06

> <Reported_Metabolites>
M01
NAME: 7-Hydroxy-beta-Thujone
PUBCHEM_CID: 101118193
INCHI: InChI=1S/C10H16O2/c1-6-7-4-10(7,5-8(6)11)9(2,3)12/h6-7,12H,4-5H2,1-3H3/t6?,7?,10-/m1/s1

M02
NAME: 4-Hydroxy-beta-Thujone
PUBCHEM_CID: NULL
INCHI: InChI=1S/C10H16O2/c1-6(2)10-4-7(10)9(3,12)8(11)5-10/h6-7,12H,4-5H2,1-3H3/t7?,9?,10-/m0/s1

M03
NAME: 8-Hydroxy-beta-Thujone
PUBCHEM_CID: NULL
INCHI: InChI=1S/C10H16O2/c1-6(5-11)10-3-8(10)7(2)9(12)4-10/h6-8,11H,3-5H2,1-2H3/t6?,7?,8?,10-/m0/s1

M04
NAME: 10-Hydroxy-beta-Thujone
PUBCHEM_CID: NULL
INCHI: InChI=1S/C10H16O2/c1-6(2)10-3-8(10)7(5-11)9(12)4-10/h6-8,11H,3-5H2,1-2H3/t7?,8?,10-/m0/s1

M05
NAME: 7,8-dehydro-beta-Thujone
PUBCHEM_CID: NULL
INCHI: InChI=1S/C10H14O/c1-6(2)10-4-8(10)7(3)9(11)5-10/h7-8H,1,4-5H2,2-3H3/t7?,8?,10-/m0/s1

M06
NAME: 2-Hydroxy-beta-Thujone
PUBCHEM_CID: NULL
INCHI: InChI=1S/C10H16O2/c1-5(2)10-4-7(10)6(3)8(11)9(10)12/h5-7,9,12H,4H2,1-3H3/t6?,7?,9?,10-/m0/s1

M07
NAME: Thujol
PUBCHEM_CID: NULL
INCHI: InChI=1S/C10H18O/c1-6(2)10-4-8(10)7(3)9(11)5-10/h6-9,11H,4-5H2,1-3H3/t7-,8+,9?,10-/m0/s1

M08
NAME: 2-Cyclohexen-1-one, 2-methyl-5-(1-methylethyl)-, (S)-
PUBCHEM_CID: 6432475
INCHI: InChI=1S/C10H16O/c1-7(2)9-5-4-8(3)10(11)6-9/h4,7,9H,5-6H2,1-3H3/t9-/m0/s1


> <References>
Walter Jäger and Martina Höferl; Metabolism of Terpenoids in Animal Models and Humans; p. 265; in Handbook of Essential Oils: Science, Technology, and Applications

$$$$

  CDK     0807181207

 15 15  0  0  0  0  0  0  0  0999 V2000
    0.0000    0.0000    0.0000 C   0  0  0  0  0  0  0  0  0  0  0  0
    0.0000    0.0000    0.0000 C   0  0  0  0  0  0  0  0  0  0  0  0
    0.0000    0.0000    0.0000 C   0  0  0  0  0  0  0  0  0  0  0  0
    0.0000    0.0000    0.0000 C   0  0  0  0  0  0  0  0  0  0  0  0
    0.0000    0.0000    0.0000 C   0  0  0  0  0  0  0  0  0  0  0  0
    0.0000    0.0000    0.0000 C   0  0  0  0  0  0  0  0  0  0  0  0
    0.0000    0.0000    0.0000 C   0  0  0  0  0  0  0  0  0  0  0  0
    0.0000    0.0000    0.0000 C   0  0  0  0  0  0  0  0  0  0  0  0
    0.0000    0.0000    0.0000 C   0  0  0  0  0  0  0  0  0  0  0  0
    0.0000    0.0000    0.0000 O   0  0  0  0  0  0  0  0  0  0  0  0
    0.0000    0.0000    0.0000 O   0  0  0  0  0  0  0  0  0  0  0  0
    0.0000    0.0000    0.0000 O   0  0  0  0  0  0  0  0  0  0  0  0
    0.0000    0.0000    0.0000 O   0  0  0  0  0  0  0  0  0  0  0  0
    0.0000    0.0000    0.0000 H   0  0  0  0  0  0  0  0  0  0  0  0
    0.0000    0.0000    0.0000 H   0  0  0  0  0  0  0  0  0  0  0  0
  3  1  2  0  0  0  0 
  2  4  2  0  0  0  0 
  6  1  1  0  0  0  0 
  6  2  1  0  0  0  0 
  6  5  2  0  0  0  0 
  7  3  1  0  0  0  0 
  8  5  1  0  0  0  0 
  8  7  2  0  0  0  0 
  9  4  1  0  0  0  0 
 10  7  1  0  0  0  0 
 11  8  1  0  0  0  0 
 12  9  2  0  0  0  0 
 13  9  1  0  0  0  0 
 14  2  1  0  0  0  0 
 15  4  1  0  0  0  0 
M  END
> <InChI>
InChI=1S/C9H8O4/c10-7-3-1-6(5-8(7)11)2-4-9(12)13/h1-5,10-11H,(H,12,13)/b4-2+

> <NAME>
Caffeic acid

> <BioTransformer_Predictions>
M01	M02	M03	M04	M05	M06	M07	M08	M09	M10

> <Reported_Metabolites>
M01
NAME: Dihydrocaffeic acid
PUBCHEM_CID: 348154
INCHI: InChI=1S/C9H10O4/c10-7-3-1-6(5-8(7)11)2-4-9(12)13/h1,3,5,10-11H,2,4H2,(H,12,13)

M02
NAME: ferulic acid
PUBCHEM_CID: 445858
INCHI: InChI=1S/C10H10O4/c1-14-9-6-7(2-4-8(9)11)3-5-10(12)13/h2-6,11H,1H3,(H,12,13)/b5-3+

M03
NAME: Isoferulic acid
PUBCHEM_CID: 736186
INCHI: InChI=1S/C10H10O4/c1-14-9-4-2-7(6-8(9)11)3-5-10(12)13/h2-6,11H,1H3,(H,12,13)/b5-3+

M04
NAME: 
PUBCHEM_CID: NULL
INCHI: InChI=1S/C15H16O10/c16-7-3-1-6(2-4-9(17)18)5-8(7)24-15-12(21)10(19)11(20)13(25-15)14(22)23/h1-5,10-13,15-16,19-21H,(H,17,18)(H,22,23)/b4-2+

M05
NAME: 
PUBCHEM_CID: NULL
INCHI: InChI=1S/C15H16O10/c16-7-5-6(2-4-9(17)18)1-3-8(7)24-15-12(21)10(19)11(20)13(25-15)14(22)23/h1-5,10-13,15-16,19-21H,(H,17,18)(H,22,23)/b4-2+

M06
NAME: caffeic acid 3-sulfate
PUBCHEM_CID: 2261219
INCHI: InChI=1S/C9H8O7S/c10-7-3-1-6(2-4-9(11)12)5-8(7)16-17(13,14)15/h1-5,10H,(H,11,12)(H,13,14,15)/b4-2+

M07
NAME: Caffeic acid 4-sulfate
PUBCHEM_CID: NULL
INCHI: InChI=1S/C9H8O7S/c10-7-5-6(2-4-9(11)12)1-3-8(7)16-17(13,14)15/h1-5,10H,(H,11,12)(H,13,14,15)/b4-2+

M08
NAME: 
PUBCHEM_CID: NULL
INCHI: InChI=1S/CH2O2/c2-1-3/h1H,(H,2,3)

M09
NAME: 4-Vinylbenzene-1,2-diol
PUBCHEM_CID: 151398
INCHI: InChI=1S/C8H8O2/c1-2-6-3-4-7(9)8(10)5-6/h2-5,9-10H,1H2

M10
NAME: 3-Hydroxycinnamic acid
PUBCHEM_CID: 637541
INCHI: InChI=1S/C9H8O3/c10-8-3-1-2-7(6-8)4-5-9(11)12/h1-6,10H,(H,11,12)/b5-4+

M11
NAME: caffeic acid 4-sulfate
PUBCHEM_CID: NULL
INCHI: InChI=1S/C9H8O7S/c10-7-5-6(2-4-9(11)12)1-3-8(7)16-17(13,14)15/h1-5,10H,(H,11,12)(H,13,14,15)/b4-2+


> <References>
Stalmach, A. et al. (2009); Metabolite profiling of hydroxycinnamate derivatives in plasma and urine after the ingestion of coffee by humans: identification of biomarkers of coffee consumption; Drug Metab Dispos.;37(8):1749-58; PMID:19460943; DOI:10.1124/dmd.109.028019
Rechner, AR. (2003); Flavonoids in Health and Disease, Second Edition; ISBN 9780824742348; Chapter 17
Hu, H. et al. (2015); An organic solvent-tolerant phenolic acid decarboxylase from Bacillus licheniformis for the efficient bioconversion of hydroxycinnamic acids to vinyl phenol derivatives; Appl Microbiol Biotechnol.;99(12):5071-81. DOI:10.1007/s00253-014-6313-3; PMID:25547838
Wong, CC. et al. (2010); In vitro and in vivo conjugation of dietary hydroxycinnamic acids by UDP-glucuronosyltransferases and sulfotransferases in humans; J Nutr Biochem.;21(11):1060-8. DOI:10.1016/j.jnutbio.2009.09.001

$$$$

  CDK     0807181207

 11 11  0  0  0  0  0  0  0  0999 V2000
    0.0000    0.0000    0.0000 C   0  0  0  0  0  0  0  0  0  0  0  0
    0.0000    0.0000    0.0000 C   0  0  0  0  0  0  0  0  0  0  0  0
    0.0000    0.0000    0.0000 C   0  0  0  0  0  0  0  0  0  0  0  0
    0.0000    0.0000    0.0000 C   0  0  0  0  0  0  0  0  0  0  0  0
    0.0000    0.0000    0.0000 C   0  0  0  0  0  0  0  0  0  0  0  0
    0.0000    0.0000    0.0000 C   0  0  0  0  0  0  0  0  0  0  0  0
    0.0000    0.0000    0.0000 C   0  0  0  0  0  0  0  0  0  0  0  0
    0.0000    0.0000    0.0000 C   0  0  0  0  0  0  0  0  0  0  0  0
    0.0000    0.0000    0.0000 C   0  0  0  0  0  0  0  0  0  0  0  0
    0.0000    0.0000    0.0000 C   0  0  0  0  0  0  0  0  0  0  0  0
    0.0000    0.0000    0.0000 O   0  0  0  0  0  0  0  0  0  0  0  0
  5  4  2  0  0  0  0 
  7  1  1  0  0  0  0 
  7  2  1  0  0  0  0 
  8  3  1  0  0  0  0 
  8  4  1  0  0  0  0 
  9  5  1  0  0  0  0 
  9  6  2  0  0  0  0 
  9  7  1  0  0  0  0 
 10  6  1  0  0  0  0 
 10  8  2  0  0  0  0 
 11 10  1  0  0  0  0 
M  END
> <InChI>
InChI=1S/C10H14O/c1-7(2)9-5-4-8(3)10(11)6-9/h4-7,11H,1-3H3

> <NAME>
Carvacrol

> <BioTransformer_Predictions>
M01	M02	M03	M04	M05	M06

> <Reported_Metabolites>
M01
NAME: Carvacrol O-glucuronide
PUBCHEM_CID: NULL
INCHI: InChI=1S/C16H22O7/c1-7(2)9-5-4-8(3)10(6-9)22-16-13(19)11(17)12(18)14(23-16)15(20)21/h4-7,11-14,16-19H,1-3H3,(H,20,21)

M02
NAME: Carvacrol O-sulfate
PUBCHEM_CID: NULL
INCHI: InChI=1S/C10H14O4S/c1-7(2)9-5-4-8(3)10(6-9)14-15(11,12)13/h4-7H,1-3H3,(H,11,12,13)

M03
NAME: 8-hydroxycarvacrol (p-Cymene-2,8-diol)
PUBCHEM_CID: 342518
INCHI: InChI=1S/C10H14O2/c1-7-4-5-8(6-9(7)11)10(2,3)12/h4-6,11-12H,1-3H3

M04
NAME: 8-hydroxycarvacrol
PUBCHEM_CID: 84652415
INCHI: InChI=1S/C10H14O2/c1-7(2)8-3-4-9(6-11)10(12)5-8/h3-5,7,11-12H,6H2,1-2H3

M05
NAME: 2-hydroxycarvacrol
PUBCHEM_CID: 95873
INCHI: InChI=1S/C10H14O2/c1-6(2)8-5-4-7(3)9(11)10(8)12/h4-6,11-12H,1-3H3

M06
NAME: 9-hydroxycarvacrol
PUBCHEM_CID: 117276423
INCHI: InChI=1S/C10H14O2/c1-7-3-4-9(5-10(7)12)8(2)6-11/h3-5,8,11-12H,6H2,1-2H3


> <References>
Walter Jäger and Martina Höferl; Metabolism of Terpenoids in Animal Models and Humans; p. 265; in Handbook of Essential Oils: Science, Technology, and Applications

$$$$

  CDK     0807181207

 44 43  0  0  1  0  0  0  0  0999 V2000
    0.0000    0.0000    0.0000 C   0  0  0  0  0  0  0  0  0  0  0  0
    0.0000    0.0000    0.0000 C   0  0  0  0  0  0  0  0  0  0  0  0
    0.0000    0.0000    0.0000 C   0  0  0  0  0  0  0  0  0  0  0  0
    0.0000    0.0000    0.0000 C   0  0  0  0  0  0  0  0  0  0  0  0
    0.0000    0.0000    0.0000 C   0  0  0  0  0  0  0  0  0  0  0  0
    0.0000    0.0000    0.0000 C   0  0  0  0  0  0  0  0  0  0  0  0
    0.0000    0.0000    0.0000 C   0  0  0  0  0  0  0  0  0  0  0  0
    0.0000    0.0000    0.0000 C   0  0  0  0  0  0  0  0  0  0  0  0
    0.0000    0.0000    0.0000 C   0  0  0  0  0  0  0  0  0  0  0  0
    0.0000    0.0000    0.0000 C   0  0  0  0  0  0  0  0  0  0  0  0
    0.0000    0.0000    0.0000 C   0  0  0  0  0  0  0  0  0  0  0  0
    0.0000    0.0000    0.0000 C   0  0  0  0  0  0  0  0  0  0  0  0
    0.0000    0.0000    0.0000 C   0  0  0  0  0  0  0  0  0  0  0  0
    0.0000    0.0000    0.0000 C   0  0  0  0  0  0  0  0  0  0  0  0
    0.0000    0.0000    0.0000 C   0  0  0  0  0  0  0  0  0  0  0  0
    0.0000    0.0000    0.0000 C   0  0  0  0  0  0  0  0  0  0  0  0
    0.0000    0.0000    0.0000 C   0  0  0  0  0  0  0  0  0  0  0  0
    0.0000    0.0000    0.0000 C   0  0  0  0  0  0  0  0  0  0  0  0
    0.0000    0.0000    0.0000 C   0  0  0  0  0  0  0  0  0  0  0  0
    0.0000    0.0000    0.0000 C   0  0  0  0  0  0  0  0  0  0  0  0
    0.0000    0.0000    0.0000 C   0  0  0  0  0  0  0  0  0  0  0  0
    0.0000    0.0000    0.0000 C   0  0  0  0  0  0  0  0  0  0  0  0
    0.0000    0.0000    0.0000 C   0  0  0  0  0  0  0  0  0  0  0  0
    0.0000    0.0000    0.0000 C   0  0  0  0  0  0  0  0  0  0  0  0
    0.0000    0.0000    0.0000 C   0  0  0  0  0  0  0  0  0  0  0  0
    0.0000    0.0000    0.0000 C   0  0  0  0  0  0  0  0  0  0  0  0
    0.0000    0.0000    0.0000 C   0  0  0  0  0  0  0  0  0  0  0  0
    0.0000    0.0000    0.0000 C   0  0  0  0  0  0  0  0  0  0  0  0
    0.0000    0.0000    0.0000 C   0  0  0  0  0  0  0  0  0  0  0  0
    0.0000    0.0000    0.0000 C   0  0  0  0  0  0  0  0  0  0  0  0
    0.0000    0.0000    0.0000 C   0  0  0  0  0  0  0  0  0  0  0  0
    0.0000    0.0000    0.0000 C   0  0  0  0  0  0  0  0  0  0  0  0
    0.0000    0.0000    0.0000 C   0  0  0  0  0  0  0  0  0  0  0  0
    0.0000    0.0000    0.0000 C   0  0  1  0  0  0  0  0  0  0  0  0
    0.0000    0.0000    0.0000 C   0  0  2  0  0  0  0  0  0  0  0  0
    0.0000    0.0000    0.0000 C   0  0  0  0  0  0  0  0  0  0  0  0
    0.0000    0.0000    0.0000 N   0  0  0  0  0  0  0  0  0  0  0  0
    0.0000    0.0000    0.0000 O   0  0  0  0  0  0  0  0  0  0  0  0
    0.0000    0.0000    0.0000 O   0  0  0  0  0  0  0  0  0  0  0  0
    0.0000    0.0000    0.0000 O   0  0  0  0  0  0  0  0  0  0  0  0
    0.0000    0.0000    0.0000 H   0  0  0  0  0  0  0  0  0  0  0  0
    0.0000    0.0000    0.0000 H   0  0  0  0  0  0  0  0  0  0  0  0
    0.0000    0.0000    0.0000 H   0  0  0  0  0  0  0  0  0  0  0  0
    0.0000    0.0000    0.0000 H   0  0  0  0  0  0  0  0  0  0  0  0
  3  1  1  0  0  0  0 
  4  2  1  0  0  0  0 
  5  3  1  0  0  0  0 
  6  4  1  0  0  0  0 
  7  5  1  0  0  0  0 
  8  6  1  0  0  0  0 
  9  7  1  0  0  0  0 
 10  8  1  0  0  0  0 
 11  9  1  0  0  0  0 
 12 10  1  0  0  0  0 
 13 11  1  0  0  0  0 
 14 12  1  0  0  0  0 
 15 13  1  0  0  0  0 
 16 14  1  0  0  0  0 
 17 15  1  0  0  0  0 
 18 17  1  0  0  0  0 
 19 16  1  0  0  0  0 
 20 18  1  0  0  0  0 
 21 19  1  0  0  0  0 
 22 20  1  0  0  0  0 
 23 21  1  0  0  0  0 
 24 22  1  0  0  0  0 
 25 23  1  0  0  0  0 
 26 24  1  0  0  0  0 
 27 25  1  0  0  0  0 
 28 26  1  0  0  0  0 
 29 27  1  0  0  0  0 
 30 28  1  0  0  0  0 
 29 31  2  0  0  0  0 
 32 30  1  0  0  0  0 
 34 33  1  0  0  0  0 
 35 31  1  0  0  0  0 
 35 34  1  0  0  0  0 
 36 32  1  0  0  0  0 
 37 34  1  0  0  0  0 
 37 36  2  0  0  0  0 
 38 33  1  0  0  0  0 
 39 35  1  0  0  0  0 
 40 36  1  0  0  0  0 
 41 29  1  0  0  0  0 
 42 31  1  0  0  0  0 
 43 34  1  0  0  0  0 
 44 35  1  0  0  0  0 
M  END
> <InChI>
InChI=1S/C36H71NO3/c1-3-5-7-9-11-13-15-17-18-20-22-24-26-28-30-32-36(40)37-34(33-38)35(39)31-29-27-25-23-21-19-16-14-12-10-8-6-4-2/h29,31,34-35,38-39H,3-28,30,32-33H2,1-2H3,(H,37,40)/b31-29+/t34-,35+/m0/s1

> <NAME>
Ceramide (d18:1/18:0)

> <BioTransformer_Predictions>


> <Reported_Metabolites>
M01
NAME: 
PUBCHEM_CID: NULL
INCHI: InChI=1S/C18H38NO2/c1-2-3-4-5-6-7-8-9-10-11-12-13-14-15-18(21)17(19)16-20/h14-15,17-18,20-21H,2-13,16H2,1,19H3/b15-14+

M02
NAME: COENZYME A,S-OCTADECANOATE
PUBCHEM_CID: 1106
INCHI: InChI=1S/C39H70N7O17P3S/c1-4-5-6-7-8-9-10-11-12-13-14-15-16-17-18-19-30(48)67-23-22-41-29(47)20-21-42-37(51)34(50)39(2,3)25-60-66(57,58)63-65(55,56)59-24-28-33(62-64(52,53)54)32(49)38(61-28)46-27-45-31-35(40)43-26-44-36(31)46/h26-28,32-34,38,49-50H,4-25H2,1-3H3,(H,41,47)(H,42,51)(H,55,56)(H,57,58)(H2,40,43,44)(H2,52,53,54)

M03
NAME: 
PUBCHEM_CID: NULL
INCHI: InChI=1S/C42H81NO8/c1-3-5-7-9-11-13-15-17-18-20-22-24-26-28-30-32-38(46)43-35(34-50-42-41(49)40(48)39(47)37(33-44)51-42)36(45)31-29-27-25-23-21-19-16-14-12-10-8-6-4-2/h29,31,35-37,39-42,44-45,47-49H,3-28,30,32-34H2,1-2H3,(H,43,46)/b31-29+

M04
NAME: CerP(d18:1/18:0)
PUBCHEM_CID: NULL
INCHI: InChI=1S/C36H72NO6P/c1-3-5-7-9-11-13-15-17-18-20-22-24-26-28-30-32-36(39)37-34(33-43-44(40,41)42)35(38)31-29-27-25-23-21-19-16-14-12-10-8-6-4-2/h29,31,34-35,38H,3-28,30,32-33H2,1-2H3,(H,37,39)(H2,40,41,42)/b31-29+

M05
NAME: 
PUBCHEM_CID: NULL
INCHI: InChI=1S/C41H82N2O3/c1-6-8-10-12-14-16-18-20-21-23-25-27-29-31-33-35-41(45)42-39(38-46-37-36-43(3,4)5)40(44)34-32-30-28-26-24-22-19-17-15-13-11-9-7-2/h32,34,39-40,44H,6-31,33,35-38H2,1-5H3/p+1/b34-32+

M06
NAME: (2S,3R)-Sphingosine
PUBCHEM_CID: 5353955
INCHI: InChI=1S/C18H37NO2/c1-2-3-4-5-6-7-8-9-10-11-12-13-14-15-18(21)17(19)16-20/h14-15,17-18,20-21H,2-13,16,19H2,1H3/b15-14+

M07
NAME: stearic acid
PUBCHEM_CID: 5281
INCHI: InChI=1S/C18H36O2/c1-2-3-4-5-6-7-8-9-10-11-12-13-14-15-16-17-18(19)20/h2-17H2,1H3,(H,19,20)

M08
NAME: β-D-galactosyl-N-acylsphingosine, d18:1
PUBCHEM_CID: NULL
INCHI: InChI=1S/C42H81NO8/c1-3-5-7-9-11-13-15-17-18-20-22-24-26-28-30-32-38(46)43-35(34-50-42-41(49)40(48)39(47)37(33-44)51-42)36(45)31-29-27-25-23-21-19-16-14-12-10-8-6-4-2/h29,31,35-37,39-42,44-45,47-49H,3-28,30,32-34H2,1-2H3,(H,43,46)/b31-29+/t35-,36+,37+,39-,40-,41+,42+/m0/s1


> <References>
Sphingolipid Metabolic Pathway- An Overview of Major Roles Played in Human Diseases
http://www.genome.jp/kegg-bin/show_pathway?hsa00600
http://smpdb.ca/view/SMP00034#
Jewison T et al. (2013); SMPDB 2.0: big improvements to the Small Molecule Pathway Database.; Nucleic Acids Res. 2014 Jan;42(Database issue):D478-84. doi: 10.1093/nar/gkt1067; PMID: 24203708

$$$$

  CDK     0807181207

 44 43  0  0  1  0  0  0  0  0999 V2000
    0.0000    0.0000    0.0000 C   0  0  0  0  0  0  0  0  0  0  0  0
    0.0000    0.0000    0.0000 C   0  0  0  0  0  0  0  0  0  0  0  0
    0.0000    0.0000    0.0000 C   0  0  0  0  0  0  0  0  0  0  0  0
    0.0000    0.0000    0.0000 C   0  0  0  0  0  0  0  0  0  0  0  0
    0.0000    0.0000    0.0000 C   0  0  0  0  0  0  0  0  0  0  0  0
    0.0000    0.0000    0.0000 C   0  0  0  0  0  0  0  0  0  0  0  0
    0.0000    0.0000    0.0000 C   0  0  0  0  0  0  0  0  0  0  0  0
    0.0000    0.0000    0.0000 C   0  0  0  0  0  0  0  0  0  0  0  0
    0.0000    0.0000    0.0000 C   0  0  0  0  0  0  0  0  0  0  0  0
    0.0000    0.0000    0.0000 C   0  0  0  0  0  0  0  0  0  0  0  0
    0.0000    0.0000    0.0000 C   0  0  0  0  0  0  0  0  0  0  0  0
    0.0000    0.0000    0.0000 C   0  0  0  0  0  0  0  0  0  0  0  0
    0.0000    0.0000    0.0000 C   0  0  0  0  0  0  0  0  0  0  0  0
    0.0000    0.0000    0.0000 C   0  0  0  0  0  0  0  0  0  0  0  0
    0.0000    0.0000    0.0000 C   0  0  0  0  0  0  0  0  0  0  0  0
    0.0000    0.0000    0.0000 C   0  0  0  0  0  0  0  0  0  0  0  0
    0.0000    0.0000    0.0000 C   0  0  0  0  0  0  0  0  0  0  0  0
    0.0000    0.0000    0.0000 C   0  0  0  0  0  0  0  0  0  0  0  0
    0.0000    0.0000    0.0000 C   0  0  0  0  0  0  0  0  0  0  0  0
    0.0000    0.0000    0.0000 C   0  0  0  0  0  0  0  0  0  0  0  0
    0.0000    0.0000    0.0000 C   0  0  0  0  0  0  0  0  0  0  0  0
    0.0000    0.0000    0.0000 C   0  0  0  0  0  0  0  0  0  0  0  0
    0.0000    0.0000    0.0000 C   0  0  0  0  0  0  0  0  0  0  0  0
    0.0000    0.0000    0.0000 C   0  0  0  0  0  0  0  0  0  0  0  0
    0.0000    0.0000    0.0000 C   0  0  0  0  0  0  0  0  0  0  0  0
    0.0000    0.0000    0.0000 C   0  0  0  0  0  0  0  0  0  0  0  0
    0.0000    0.0000    0.0000 C   0  0  0  0  0  0  0  0  0  0  0  0
    0.0000    0.0000    0.0000 C   0  0  0  0  0  0  0  0  0  0  0  0
    0.0000    0.0000    0.0000 C   0  0  0  0  0  0  0  0  0  0  0  0
    0.0000    0.0000    0.0000 C   0  0  0  0  0  0  0  0  0  0  0  0
    0.0000    0.0000    0.0000 C   0  0  0  0  0  0  0  0  0  0  0  0
    0.0000    0.0000    0.0000 C   0  0  0  0  0  0  0  0  0  0  0  0
    0.0000    0.0000    0.0000 C   0  0  0  0  0  0  0  0  0  0  0  0
    0.0000    0.0000    0.0000 C   0  0  1  0  0  0  0  0  0  0  0  0
    0.0000    0.0000    0.0000 C   0  0  2  0  0  0  0  0  0  0  0  0
    0.0000    0.0000    0.0000 C   0  0  0  0  0  0  0  0  0  0  0  0
    0.0000    0.0000    0.0000 N   0  0  0  0  0  0  0  0  0  0  0  0
    0.0000    0.0000    0.0000 O   0  0  0  0  0  0  0  0  0  0  0  0
    0.0000    0.0000    0.0000 O   0  0  0  0  0  0  0  0  0  0  0  0
    0.0000    0.0000    0.0000 O   0  0  0  0  0  0  0  0  0  0  0  0
    0.0000    0.0000    0.0000 H   0  0  0  0  0  0  0  0  0  0  0  0
    0.0000    0.0000    0.0000 H   0  0  0  0  0  0  0  0  0  0  0  0
    0.0000    0.0000    0.0000 H   0  0  0  0  0  0  0  0  0  0  0  0
    0.0000    0.0000    0.0000 H   0  0  0  0  0  0  0  0  0  0  0  0
  3  1  1  0  0  0  0 
  4  2  1  0  0  0  0 
  5  3  1  0  0  0  0 
  6  4  1  0  0  0  0 
  7  5  1  0  0  0  0 
  8  6  1  0  0  0  0 
  9  7  1  0  0  0  0 
 10  8  1  0  0  0  0 
 11  9  1  0  0  0  0 
 12 10  1  0  0  0  0 
 13 11  1  0  0  0  0 
 14 12  1  0  0  0  0 
 15 13  1  0  0  0  0 
 16 14  1  0  0  0  0 
 17 15  1  0  0  0  0 
 18 17  1  0  0  0  0 
 19 16  1  0  0  0  0 
 20 18  1  0  0  0  0 
 21 19  1  0  0  0  0 
 22 20  1  0  0  0  0 
 23 21  1  0  0  0  0 
 24 22  1  0  0  0  0 
 25 23  1  0  0  0  0 
 26 24  1  0  0  0  0 
 27 25  1  0  0  0  0 
 28 26  1  0  0  0  0 
 29 27  1  0  0  0  0 
 30 28  1  0  0  0  0 
 29 31  2  0  0  0  0 
 32 30  1  0  0  0  0 
 34 33  1  0  0  0  0 
 35 31  1  0  0  0  0 
 35 34  1  0  0  0  0 
 36 32  1  0  0  0  0 
 37 34  1  0  0  0  0 
 37 36  2  0  0  0  0 
 38 33  1  0  0  0  0 
 39 35  1  0  0  0  0 
 40 36  1  0  0  0  0 
 41 29  1  0  0  0  0 
 42 31  1  0  0  0  0 
 43 34  1  0  0  0  0 
 44 35  1  0  0  0  0 
M  END
> <InChI>
InChI=1S/C36H71NO3/c1-3-5-7-9-11-13-15-17-18-20-22-24-26-28-30-32-36(40)37-34(33-38)35(39)31-29-27-25-23-21-19-16-14-12-10-8-6-4-2/h29,31,34-35,38-39H,3-28,30,32-33H2,1-2H3,(H,37,40)/b31-29+/t34-,35+/m0/s1

> <NAME>
Cholic acid

> <BioTransformer_Predictions>
M01	M02	M03	M04	M05	M06	M07	M08	M09	M10

> <Reported_Metabolites>
M01
NAME: 
PUBCHEM_CID: NULL
INCHI: InChI=1S/C30H48O11/c1-13(4-7-21(33)34)16-5-6-17-22-18(12-20(32)30(16,17)3)29(2)9-8-15(10-14(29)11-19(22)31)40-28-25(37)23(35)24(36)26(41-28)27(38)39/h13-20,22-26,28,31-32,35-37H,4-12H2,1-3H3,(H,33,34)(H,38,39)/t13?,14?,15?,16?,17?,18?,19?,20?,22?,23?,24?,25?,26?,28?,29-,30+/m0/s1

M02
NAME: 
PUBCHEM_CID: NULL
INCHI: InChI=1S/C30H48O11/c1-13(4-7-21(33)34)16-5-6-17-22-18(12-20(32)30(16,17)3)29(2)9-8-15(31)10-14(29)11-19(22)40-28-25(37)23(35)24(36)26(41-28)27(38)39/h13-20,22-26,28,31-32,35-37H,4-12H2,1-3H3,(H,33,34)(H,38,39)/t13?,14?,15?,16?,17?,18?,19?,20?,22?,23?,24?,25?,26?,28?,29-,30+/m0/s1

M03
NAME: 
PUBCHEM_CID: NULL
INCHI: InChI=1S/C30H48O11/c1-13(4-7-21(34)40-28-25(37)23(35)24(36)26(41-28)27(38)39)16-5-6-17-22-18(12-20(33)30(16,17)3)29(2)9-8-15(31)10-14(29)11-19(22)32/h13-20,22-26,28,31-33,35-37H,4-12H2,1-3H3,(H,38,39)/t13?,14?,15?,16?,17?,18?,19?,20?,22?,23?,24?,25?,26?,28?,29-,30+/m0/s1

M04
NAME: 
PUBCHEM_CID: NULL
INCHI: InChI=1S/C24H40O8S/c1-13(4-7-21(27)28)16-5-6-17-22-18(12-20(26)24(16,17)3)23(2)9-8-15(32-33(29,30)31)10-14(23)11-19(22)25/h13-20,22,25-26H,4-12H2,1-3H3,(H,27,28)(H,29,30,31)/t13?,14?,15?,16?,17?,18?,19?,20?,22?,23-,24+/m0/s1

M05
NAME: 
PUBCHEM_CID: NULL
INCHI: InChI=1S/C24H40O8S/c1-13(4-7-21(27)28)16-5-6-17-22-18(12-20(26)24(16,17)3)23(2)9-8-15(25)10-14(23)11-19(22)32-33(29,30)31/h13-20,22,25-26H,4-12H2,1-3H3,(H,27,28)(H,29,30,31)/t13?,14?,15?,16?,17?,18?,19?,20?,22?,23-,24+/m0/s1

M06
NAME: 
PUBCHEM_CID: NULL
INCHI: InChI=1S/C45H74N7O20P3S/c1-23(26-7-8-27-34-28(18-31(55)45(26,27)5)44(4)12-10-25(53)16-24(44)17-29(34)54)6-9-33(57)76-15-14-47-32(56)11-13-48-41(60)38(59)43(2,3)20-69-75(66,67)72-74(64,65)68-19-30-37(71-73(61,62)63)36(58)42(70-30)52-22-51-35-39(46)49-21-50-40(35)52/h21-31,34,36-38,42,53-55,58-59H,6-20H2,1-5H3,(H,47,56)(H,48,60)(H,64,65)(H,66,67)(H2,46,49,50)(H2,61,62,63)/t23?,24?,25?,26?,27?,28?,29?,30?,31?,34?,36?,37?,38?,42?,44-,45+/m0/s1

M07
NAME: 
PUBCHEM_CID: NULL
INCHI: InChI=1S/C24H40O4/c1-14(4-9-22(27)28)18-7-8-19-17-6-5-15-12-16(25)10-11-23(15,2)20(17)13-21(26)24(18,19)3/h14-21,25-26H,4-13H2,1-3H3,(H,27,28)/t14?,15?,16?,17?,18?,19?,20?,21?,23-,24+/m0/s1

M08
NAME: 
PUBCHEM_CID: NULL
INCHI: InChI=1S/C24H40O5/c1-13(4-7-21(28)29)16-5-6-17-22-18(12-20(27)24(16,17)3)23(2)9-8-15(25)10-14(23)11-19(22)26/h13-20,22,25-27H,4-12H2,1-3H3,(H,28,29)/t13?,14?,16?,17?,18?,19?,20?,22?,23-,24+/m0/s1

M09
NAME: 
PUBCHEM_CID: NULL
INCHI: InChI=1S/C24H40O5/c1-13(4-7-21(28)29)16-5-6-17-22-18(12-20(27)24(16,17)3)23(2)9-8-15(25)10-14(23)11-19(22)26/h13-20,22,25-27H,4-12H2,1-3H3,(H,28,29)/t13?,14?,15?,16?,17?,18?,20?,22?,23-,24+/m0/s1

M10
NAME: 
PUBCHEM_CID: NULL
INCHI: InChI=1S/C24H40O5/c1-13(4-7-21(28)29)16-5-6-17-22-18(12-20(27)24(16,17)3)23(2)9-8-15(25)10-14(23)11-19(22)26/h13-20,22,25-27H,4-12H2,1-3H3,(H,28,29)/t13?,14?,15?,16?,17?,18?,19?,22?,23-,24+/m0/s1


> <References>
Chiang, JYL. (2017); Bile acid metabolism and signaling in liver disease and therapy; Liver Research; 1(2017) 3-9
Trottier, J. et al. (2013); Profiling serum bile acid glucuronides in humans: gender divergences, genetic determinants and response to fenofibrate; Clin Pharmacol Ther.; 94(4): 533–543. DOI:10.1038/clpt.2013.122.
Alnouti, Y. et al. (108); Bile Acid Sulfation: A Pathway of Bile Acid Elimination and Detoxification; TOXICOLOGICAL SCIENCES 108(2), 225–246; DOI:10.1093/toxsci/kfn268
Falany, CN. et al. (1994); Glycine and taurine conjugation of bile acids by a single enzyme. Molecular cloning and expression of human liver bile acid CoA:amino acid N-acyltransferase; J Biol Chem.;269(30):19375-9; PMID:8034703
Macdonald, IA. et al. (1983); Degradation of steroids in the human gut; J Lipid Res.;24(6):675-700; PMID:6350517
Ridlon, JM. et al. (2006); Bile salt biotransformations by human intestinal bacteria; J Lipid Res.;47(2):241-59; PMID:16299351; DOI:10.1194/jlr.R500013-JLR200

$$$$

  CDK     0807181207

 31 32  0  0  0  0  0  0  0  0999 V2000
    0.0000    0.0000    0.0000 C   0  0  0  0  0  0  0  0  0  0  0  0
    0.0000    0.0000    0.0000 C   0  0  0  0  0  0  0  0  0  0  0  0
    0.0000    0.0000    0.0000 C   0  0  0  0  0  0  0  0  0  0  0  0
    0.0000    0.0000    0.0000 C   0  0  0  0  0  0  0  0  0  0  0  0
    0.0000    0.0000    0.0000 C   0  0  0  0  0  0  0  0  0  0  0  0
    0.0000    0.0000    0.0000 C   0  0  0  0  0  0  0  0  0  0  0  0
    0.0000    0.0000    0.0000 C   0  0  0  0  0  0  0  0  0  0  0  0
    0.0000    0.0000    0.0000 C   0  0  0  0  0  0  0  0  0  0  0  0
    0.0000    0.0000    0.0000 C   0  0  0  0  0  0  0  0  0  0  0  0
    0.0000    0.0000    0.0000 C   0  0  0  0  0  0  0  0  0  0  0  0
    0.0000    0.0000    0.0000 C   0  0  0  0  0  0  0  0  0  0  0  0
    0.0000    0.0000    0.0000 C   0  0  0  0  0  0  0  0  0  0  0  0
    0.0000    0.0000    0.0000 C   0  0  0  0  0  0  0  0  0  0  0  0
    0.0000    0.0000    0.0000 C   0  0  0  0  0  0  0  0  0  0  0  0
    0.0000    0.0000    0.0000 C   0  0  0  0  0  0  0  0  0  0  0  0
    0.0000    0.0000    0.0000 C   0  0  0  0  0  0  0  0  0  0  0  0
    0.0000    0.0000    0.0000 C   0  0  0  0  0  0  0  0  0  0  0  0
    0.0000    0.0000    0.0000 C   0  0  0  0  0  0  0  0  0  0  0  0
    0.0000    0.0000    0.0000 C   0  0  0  0  0  0  0  0  0  0  0  0
    0.0000    0.0000    0.0000 C   0  0  0  0  0  0  0  0  0  0  0  0
    0.0000    0.0000    0.0000 C   0  0  0  0  0  0  0  0  0  0  0  0
    0.0000    0.0000    0.0000 O   0  0  0  0  0  0  0  0  0  0  0  0
    0.0000    0.0000    0.0000 O   0  0  0  0  0  0  0  0  0  0  0  0
    0.0000    0.0000    0.0000 O   0  0  0  0  0  0  0  0  0  0  0  0
    0.0000    0.0000    0.0000 O   0  0  0  0  0  0  0  0  0  0  0  0
    0.0000    0.0000    0.0000 O   0  0  0  0  0  0  0  0  0  0  0  0
    0.0000    0.0000    0.0000 O   0  0  0  0  0  0  0  0  0  0  0  0
    0.0000    0.0000    0.0000 H   0  0  0  0  0  0  0  0  0  0  0  0
    0.0000    0.0000    0.0000 H   0  0  0  0  0  0  0  0  0  0  0  0
    0.0000    0.0000    0.0000 H   0  0  0  0  0  0  0  0  0  0  0  0
    0.0000    0.0000    0.0000 H   0  0  0  0  0  0  0  0  0  0  0  0
  3  7  2  0  0  0  0 
  4  8  2  0  0  0  0 
  9  5  2  0  0  0  0 
 10  6  2  0  0  0  0 
 14  3  1  0  0  0  0 
 14  5  1  0  0  0  0 
 14 11  2  0  0  0  0 
 15  4  1  0  0  0  0 
 15  6  1  0  0  0  0 
 15 12  2  0  0  0  0 
 16  7  1  0  0  0  0 
 16 13  1  0  0  0  0 
 17  8  1  0  0  0  0 
 17 13  1  0  0  0  0 
 18  9  1  0  0  0  0 
 19 10  1  0  0  0  0 
 20 11  1  0  0  0  0 
 20 18  2  0  0  0  0 
 21 12  1  0  0  0  0 
 21 19  2  0  0  0  0 
 22 16  2  0  0  0  0 
 23 17  2  0  0  0  0 
 24 18  1  0  0  0  0 
 25 19  1  0  0  0  0 
 26  1  1  0  0  0  0 
 26 20  1  0  0  0  0 
 27  2  1  0  0  0  0 
 27 21  1  0  0  0  0 
 28  3  1  0  0  0  0 
 29  4  1  0  0  0  0 
 30  7  1  0  0  0  0 
 31  8  1  0  0  0  0 
M  END
> <InChI>
InChI=1S/C21H20O6/c1-26-20-11-14(5-9-18(20)24)3-7-16(22)13-17(23)8-4-15-6-10-19(25)21(12-15)27-2/h3-12,24-25H,13H2,1-2H3/b7-3+,8-4+

> <NAME>
Curcumin

> <BioTransformer_Predictions>
M01	M02	M03	M04	M05	M06	M07

> <Reported_Metabolites>
M01
NAME: dihydrocurcumin
PUBCHEM_CID: 10429233
INCHI: InChI=1S/C21H22O6/c1-26-20-11-14(5-9-18(20)24)3-7-16(22)13-17(23)8-4-15-6-10-19(25)21(12-15)27-2/h3,5-7,9-12,24-25H,4,8,13H2,1-2H3/b7-3+

M02
NAME: Dehydrozingerone (Feruloylmethane)
PUBCHEM_CID: 5354238
INCHI: InChI=1S/C11H12O3/c1-8(12)3-4-9-5-6-10(13)11(7-9)14-2/h3-7,13H,1-2H3/b4-3+

M03
NAME: ferulic acid
PUBCHEM_CID: NULL
INCHI: InChI=1S/C10H10O4/c1-14-9-6-7(2-4-8(9)11)3-5-10(12)13/h2-6,11H,1H3,(H,12,13)/b5-3+

M04
NAME: 
PUBCHEM_CID: NULL
INCHI: InChI=1S/C27H28O12/c1-36-20-11-14(5-9-18(20)30)3-7-16(28)13-17(29)8-4-15-6-10-19(21(12-15)37-2)38-27-24(33)22(31)23(32)25(39-27)26(34)35/h3-12,22-25,27,30-33H,13H2,1-2H3,(H,34,35)/b7-3+,8-4+

M05
NAME: Curcumin sulfate
PUBCHEM_CID: NULL
INCHI: InChI=1S/C21H20O9S/c1-28-20-11-14(5-9-18(20)24)3-7-16(22)13-17(23)8-4-15-6-10-19(21(12-15)29-2)30-31(25,26)27/h3-12,24H,13H2,1-2H3,(H,25,26,27)/b7-3+,8-4+

M06
NAME: Mono-O-Demethylcurcumin
PUBCHEM_CID: 5469426
INCHI: InChI=1S/C20H18O6/c1-26-20-11-14(5-9-18(20)24)3-7-16(22)12-15(21)6-2-13-4-8-17(23)19(25)10-13/h2-11,23-25H,12H2,1H3/b6-2+,7-3+

M07
NAME: 
PUBCHEM_CID: 89978543
INCHI: InChI=1S/C21H20O5/c1-25-19-5-3-4-15(12-19)6-9-17(22)14-18(23)10-7-16-8-11-20(24)21(13-16)26-2/h3-13,24H,14H2,1-2H3/b9-6+,10-7+

M08
NAME: 
PUBCHEM_CID: NULL
INCHI: InChI=1S/C8H8O3/c1-11-8-4-6(5-9)2-3-7(8)10/h2-5,10H,1H3

M09
NAME: 
PUBCHEM_CID: NULL
INCHI: InChI=1S/C13H14O4/c1-9(14)7-11(15)5-3-10-4-6-12(16)13(8-10)17-2/h3-6,8,16H,7H2,1-2H3/b5-3+


> <References>
Ireson, C.R. et al.; Metabolism of the Cancer Chemopreventive Agent Curcumin in Human and Rat Intestine; Cancer Epidemiology, Biomarkers & Prevention; Vol. 11, 105–111, January 2002
Wang YJ, Pan MH, Cheng AL, Lin LI, Ho YS, Hsieh CY, Lin JK. Stability of curcumin in buffer solutions and characterization of its degradation products. J. Pharm. Biomed. Anal. 1997;15:1867–76.
Burapan, S. et al. (2017); Curcuminoid Demethylation as an Alternative Metabolism by Human Intestinal Microbiota; J Agric Food Chem.; 65(16):3305-3310. doi: 10.1021/acs.jafc.7b00943
Wang, K. and Qiu, F. (2013); Curcuminoid metabolism and its contribution to the pharmacological effects; Curr Drug Metab. 2013 Sep;14(7):791-806; PMID:23937173
Griesser, M. t al. (2011); Autoxidative and Cyclooxygenase-2 Catalyzed Transformation of the Dietary Chemopreventive Agent Curcumin; DOI:10.1074/jbc.M110.178806; PMCID:PMC3020718

$$$$

  CDK     0807181207

 21 23  0  0  0  0  0  0  0  0999 V2000
    0.0000    0.0000    0.0000 C   0  0  0  0  0  0  0  0  0  0  0  0
    0.0000    0.0000    0.0000 C   0  0  0  0  0  0  0  0  0  0  0  0
    0.0000    0.0000    0.0000 C   0  0  0  0  0  0  0  0  0  0  0  0
    0.0000    0.0000    0.0000 C   0  0  0  0  0  0  0  0  0  0  0  0
    0.0000    0.0000    0.0000 C   0  0  0  0  0  0  0  0  0  0  0  0
    0.0000    0.0000    0.0000 C   0  0  0  0  0  0  0  0  0  0  0  0
    0.0000    0.0000    0.0000 C   0  0  0  0  0  0  0  0  0  0  0  0
    0.0000    0.0000    0.0000 C   0  0  0  0  0  0  0  0  0  0  0  0
    0.0000    0.0000    0.0000 C   0  0  0  0  0  0  0  0  0  0  0  0
    0.0000    0.0000    0.0000 C   0  0  0  0  0  0  0  0  0  0  0  0
    0.0000    0.0000    0.0000 C   0  0  0  0  0  0  0  0  0  0  0  0
    0.0000    0.0000    0.0000 C   0  0  0  0  0  0  0  0  0  0  0  0
    0.0000    0.0000    0.0000 C   0  0  0  0  0  0  0  0  0  0  0  0
    0.0000    0.0000    0.0000 C   0  0  0  0  0  0  0  0  0  0  0  0
    0.0000    0.0000    0.0000 C   0  0  0  0  0  0  0  0  0  0  0  0
    0.0000    0.0000    0.0000 O   0  0  0  0  0  0  0  0  0  0  0  0
    0.0000    0.0000    0.0000 O   0  0  0  0  0  0  0  0  0  0  0  0
    0.0000    0.0000    0.0000 O   0  0  0  0  0  0  0  0  0  0  0  0
    0.0000    0.0000    0.0000 O   0  0  0  0  0  0  0  0  0  0  0  0
    0.0000    0.0000    0.0000 O   0  0  0  0  0  0  0  0  0  0  0  0
    0.0000    0.0000    0.0000 O   0  0  0  0  0  0  0  0  0  0  0  0
  2  1  2  0  0  0  0 
  7  1  1  0  0  0  0 
  7  3  2  0  0  0  0 
  8  4  1  0  0  0  0 
  8  5  2  0  0  0  0 
  9  6  2  0  0  0  0 
 10  2  1  0  0  0  0 
 11  4  2  0  0  0  0 
 11  9  1  0  0  0  0 
 12  3  1  0  0  0  0 
 12 10  2  0  0  0  0 
 13  6  1  0  0  0  0 
 14  5  1  0  0  0  0 
 14  9  1  0  0  0  0 
 15  7  1  0  0  0  0 
 15 13  2  0  0  0  0 
 16  8  1  0  0  0  0 
 17 10  1  0  0  0  0 
 18 11  1  0  0  0  0 
 19 12  1  0  0  0  0 
 20 13  1  0  0  0  0 
 21 14  2  0  0  0  0 
 21 15  1  0  0  0  0 
M  CHG  1  21   1
M  END
> <InChI>
InChI=1S/C15H10O6/c16-8-4-11(18)9-6-13(20)15(21-14(9)5-8)7-1-2-10(17)12(19)3-7/h1-6H,(H4-,16,17,18,19,20)/p+1

> <NAME>
Cyanidin

> <BioTransformer_Predictions>
M01	M02	M03	M04

> <Reported_Metabolites>
M01
NAME: Peonidin
PUBCHEM_CID: 441773
INCHI: InChI=1S/C16H12O6/c1-21-15-4-8(2-3-11(15)18)16-13(20)7-10-12(19)5-9(17)6-14(10)22-16/h2-7H,1H3,(H3-,17,18,19,20)/p+1

M02
NAME: 
PUBCHEM_CID: NULL
INCHI: InChI=1S/C21H18O12/c22-8-4-11(24)9-6-14(32-21-17(28)15(26)16(27)19(33-21)20(29)30)18(31-13(9)5-8)7-1-2-10(23)12(25)3-7/h1-6,15-17,19,21,26-28H,(H4-,22,23,24,25,29,30)/p+1

M03
NAME: 2,4,6-Trihydroxybenzaldehyde
PUBCHEM_CID: 68099
INCHI: InChI=1S/C7H6O4/c8-3-5-6(10)1-4(9)2-7(5)11/h1-3,9-11H

M04
NAME: 3,4-Dihydroxyphenylacetic acid
PUBCHEM_CID: 547
INCHI: InChI=1S/C8H8O4/c9-6-2-1-5(3-7(6)10)4-8(11)12/h1-3,9-10H,4H2,(H,11,12)


> <References>
Hanske, L. et al. (2013); Contribution of gut bacteria to the metabolism of cyanidin 3-glucoside in human microbiota-associated rats; British Journal of Nutrition (2013), 109, 1433–1441; doi:10.1017/S0007114512003376

$$$$

  CDK     0807181207

 19 21  0  0  0  0  0  0  0  0999 V2000
    0.0000    0.0000    0.0000 C   0  0  0  0  0  0  0  0  0  0  0  0
    0.0000    0.0000    0.0000 C   0  0  0  0  0  0  0  0  0  0  0  0
    0.0000    0.0000    0.0000 C   0  0  0  0  0  0  0  0  0  0  0  0
    0.0000    0.0000    0.0000 C   0  0  0  0  0  0  0  0  0  0  0  0
    0.0000    0.0000    0.0000 C   0  0  0  0  0  0  0  0  0  0  0  0
    0.0000    0.0000    0.0000 C   0  0  0  0  0  0  0  0  0  0  0  0
    0.0000    0.0000    0.0000 C   0  0  0  0  0  0  0  0  0  0  0  0
    0.0000    0.0000    0.0000 C   0  0  0  0  0  0  0  0  0  0  0  0
    0.0000    0.0000    0.0000 C   0  0  0  0  0  0  0  0  0  0  0  0
    0.0000    0.0000    0.0000 C   0  0  0  0  0  0  0  0  0  0  0  0
    0.0000    0.0000    0.0000 C   0  0  0  0  0  0  0  0  0  0  0  0
    0.0000    0.0000    0.0000 C   0  0  0  0  0  0  0  0  0  0  0  0
    0.0000    0.0000    0.0000 C   0  0  0  0  0  0  0  0  0  0  0  0
    0.0000    0.0000    0.0000 C   0  0  0  0  0  0  0  0  0  0  0  0
    0.0000    0.0000    0.0000 C   0  0  0  0  0  0  0  0  0  0  0  0
    0.0000    0.0000    0.0000 O   0  0  0  0  0  0  0  0  0  0  0  0
    0.0000    0.0000    0.0000 O   0  0  0  0  0  0  0  0  0  0  0  0
    0.0000    0.0000    0.0000 O   0  0  0  0  0  0  0  0  0  0  0  0
    0.0000    0.0000    0.0000 O   0  0  0  0  0  0  0  0  0  0  0  0
  3  1  1  0  0  0  0 
  4  2  2  0  0  0  0 
  6  5  2  0  0  0  0 
  9  1  2  0  0  0  0 
  9  2  1  0  0  0  0 
 10  3  2  0  0  0  0 
 10  4  1  0  0  0  0 
 11  5  1  0  0  0  0 
 11  7  2  0  0  0  0 
 12  6  1  0  0  0  0 
 13  8  2  0  0  0  0 
 13  9  1  0  0  0  0 
 14  7  1  0  0  0  0 
 14 12  2  0  0  0  0 
 15 12  1  0  0  0  0 
 15 13  1  0  0  0  0 
 16 10  1  0  0  0  0 
 17 11  1  0  0  0  0 
 18 15  2  0  0  0  0 
 19  8  1  0  0  0  0 
 19 14  1  0  0  0  0 
M  END
> <InChI>
InChI=1S/C15H10O4/c16-10-3-1-9(2-4-10)13-8-19-14-7-11(17)5-6-12(14)15(13)18/h1-8,16-17H

> <NAME>
Daidzein

> <BioTransformer_Predictions>
M01	M02	M03	M04	M05	M06	M07

> <Reported_Metabolites>
M01
NAME: DAIDZEIN 4'-BETA-D-GLUCURONIDE
PUBCHEM_CID: 92024357
INCHI: InChI=1S/C21H18O10/c22-10-3-6-12-14(7-10)29-8-13(15(12)23)9-1-4-11(5-2-9)30-21-18(26)16(24)17(25)19(31-21)20(27)28/h1-8,16-19,21-22,24-26H,(H,27,28)

M02
NAME: 
PUBCHEM_CID: NULL
INCHI: InChI=1S/C21H18O10/c22-10-3-1-9(2-4-10)13-8-29-14-7-11(5-6-12(14)15(13)23)30-21-18(26)16(24)17(25)19(31-21)20(27)28/h1-8,16-19,21-22,24-26H,(H,27,28)

M03
NAME: Daidzein 4'-sulfate
PUBCHEM_CID: 12114463
INCHI: InChI=1S/C15H10O7S/c16-10-3-6-12-14(7-10)21-8-13(15(12)17)9-1-4-11(5-2-9)22-23(18,19)20/h1-8,16H,(H,18,19,20)

M04
NAME: Demethyltexasin
PUBCHEM_CID: 5284649
INCHI: InChI=1S/C15H10O5/c16-9-3-1-8(2-4-9)11-7-20-14-6-13(18)12(17)5-10(14)15(11)19/h1-7,16-18H

M05
NAME: 8-Hydroxydaidzein
PUBCHEM_CID: 5466139
INCHI: InChI=1S/C15H10O5/c16-9-3-1-8(2-4-9)11-7-20-15-10(13(11)18)5-6-12(17)14(15)19/h1-7,16-17,19H

M06
NAME: 3'-Hydroxydaidzein
PUBCHEM_CID: 5284648
INCHI: InChI=1S/C15H10O5/c16-9-2-3-10-14(6-9)20-7-11(15(10)19)8-1-4-12(17)13(18)5-8/h1-7,16-18H

M07
NAME: dihydrodaidzein
PUBCHEM_CID: 176907
INCHI: InChI=1S/C15H12O4/c16-10-3-1-9(2-4-10)13-8-19-14-7-11(17)5-6-12(14)15(13)18/h1-7,13,16-17H,8H2

M08
NAME: Daidzein 7-sulfate
PUBCHEM_CID: NULL
INCHI: InChI=1S/C15H10O7S/c16-10-3-1-9(2-4-10)13-8-21-14-7-11(22-23(18,19)20)5-6-12(14)15(13)17/h1-8,16H,(H,18,19,20)


> <References>
Kulling, SE. et al. (2001); Oxidative Metabolism of the Soy Isoflavones Daidzein and Genistein in Humans in Vitro and in Vivo; J. Agric. Food Chem. 2001, 49, 3024−3033
Shelnutt, SR. et al. (2002); Pharmacokinetics of the glucuronide and sulfate conjugates of genistein and daidzein in men and women after consumption of a soy beverage; Am J Clin Nutr.;76(3):588-94; PMID:12198004
Joannou, GE. et al. (1995); A urinary profile study of dietary phytoestrogens. The identification and mode of metabolism of new isoflavonoids; J Steroid Biochem Mol Biol.;54(3-4):167-84; PMID:7662591

$$$$

  CDK     0807181207

 23 25  0  0  1  0  0  0  0  0999 V2000
    0.0000    0.0000    0.0000 C   0  0  0  0  0  0  0  0  0  0  0  0
    0.0000    0.0000    0.0000 C   0  0  0  0  0  0  0  0  0  0  0  0
    0.0000    0.0000    0.0000 C   0  0  0  0  0  0  0  0  0  0  0  0
    0.0000    0.0000    0.0000 C   0  0  0  0  0  0  0  0  0  0  0  0
    0.0000    0.0000    0.0000 C   0  0  0  0  0  0  0  0  0  0  0  0
    0.0000    0.0000    0.0000 C   0  0  0  0  0  0  0  0  0  0  0  0
    0.0000    0.0000    0.0000 C   0  0  0  0  0  0  0  0  0  0  0  0
    0.0000    0.0000    0.0000 C   0  0  0  0  0  0  0  0  0  0  0  0
    0.0000    0.0000    0.0000 C   0  0  0  0  0  0  0  0  0  0  0  0
    0.0000    0.0000    0.0000 C   0  0  0  0  0  0  0  0  0  0  0  0
    0.0000    0.0000    0.0000 C   0  0  0  0  0  0  0  0  0  0  0  0
    0.0000    0.0000    0.0000 C   0  0  0  0  0  0  0  0  0  0  0  0
    0.0000    0.0000    0.0000 C   0  0  2  0  0  0  0  0  0  0  0  0
    0.0000    0.0000    0.0000 C   0  0  0  0  0  0  0  0  0  0  0  0
    0.0000    0.0000    0.0000 C   0  0  2  0  0  0  0  0  0  0  0  0
    0.0000    0.0000    0.0000 O   0  0  0  0  0  0  0  0  0  0  0  0
    0.0000    0.0000    0.0000 O   0  0  0  0  0  0  0  0  0  0  0  0
    0.0000    0.0000    0.0000 O   0  0  0  0  0  0  0  0  0  0  0  0
    0.0000    0.0000    0.0000 O   0  0  0  0  0  0  0  0  0  0  0  0
    0.0000    0.0000    0.0000 O   0  0  0  0  0  0  0  0  0  0  0  0
    0.0000    0.0000    0.0000 O   0  0  0  0  0  0  0  0  0  0  0  0
    0.0000    0.0000    0.0000 H   0  0  0  0  0  0  0  0  0  0  0  0
    0.0000    0.0000    0.0000 H   0  0  0  0  0  0  0  0  0  0  0  0
  2  1  2  0  0  0  0 
  7  1  1  0  0  0  0 
  7  3  2  0  0  0  0 
  8  4  2  0  0  0  0 
  8  5  1  0  0  0  0 
  9  6  1  0  0  0  0 
 10  2  1  0  0  0  0 
 11  4  1  0  0  0  0 
 11  9  2  0  0  0  0 
 12  3  1  0  0  0  0 
 12 10  2  0  0  0  0 
 13  6  1  0  0  0  0 
 14  5  2  0  0  0  0 
 14  9  1  0  0  0  0 
 15  7  1  0  0  0  0 
 15 13  1  0  0  0  0 
 16  8  1  0  0  0  0 
 17 10  1  0  0  0  0 
 18 11  1  0  0  0  0 
 19 12  1  0  0  0  0 
 20 13  1  0  0  0  0 
 21 14  1  0  0  0  0 
 21 15  1  0  0  0  0 
 22 13  1  0  0  0  0 
 23 15  1  0  0  0  0 
M  END
> <InChI>
InChI=1S/C15H14O6/c16-8-4-11(18)9-6-13(20)15(21-14(9)5-8)7-1-2-10(17)12(19)3-7/h1-5,13,15-20H,6H2/t13-,15-/m1/s1

> <NAME>
Epicatechin

> <BioTransformer_Predictions>


> <Reported_Metabolites>
M01
NAME: Arachidoside
PUBCHEM_CID: 597207
INCHI: InChI=1S/C16H16O6/c1-21-15-4-8(2-3-11(15)18)16-13(20)7-10-12(19)5-9(17)6-14(10)22-16/h2-6,13,16-20H,7H2,1H3

M02
NAME: Epicatechin, 3-O-glucuronide
PUBCHEM_CID: NULL
INCHI: InChI=1S/C21H22O12/c22-8-4-11(24)9-6-12(25)18(31-13(9)5-8)7-1-2-10(23)14(3-7)32-21-17(28)15(26)16(27)19(33-21)20(29)30/h1-5,12,15-19,21-28H,6H2,(H,29,30)

M03
NAME: Epicatechin, 3-O-sulfate
PUBCHEM_CID: NULL
INCHI: InChI=1S/C15H14O9S/c16-8-4-11(18)9-6-12(19)15(23-13(9)5-8)7-1-2-10(17)14(3-7)24-25(20,21)22/h1-5,12,15-19H,6H2,(H,20,21,22)

M04
NAME: delta-(3,4-Dihydroxyphenyl)-gamma-valerolactone
PUBCHEM_CID: 152432
INCHI: InChI=1S/C11H12O4/c12-9-3-1-7(6-10(9)13)5-8-2-4-11(14)15-8/h1,3,6,8,12-13H,2,4-5H2

M05
NAME: phloroglucinol
PUBCHEM_CID: NULL
INCHI: InChI=1S/C6H6O3/c7-4-1-5(8)3-6(9)2-4/h1-3,7-9H

M06
NAME: 1,3,5-Benzenetriol, 2-[(2S)-3-(3,4-dihydroxyphenyl)-2-hydroxypropyl]-
PUBCHEM_CID: 21722175
INCHI: InChI=1S/C15H16O6/c16-9(3-8-1-2-12(18)15(21)4-8)5-11-13(19)6-10(17)7-14(11)20/h1-2,4,6-7,9,16-21H,3,5H2

M07
NAME: 7-O-b-D-glucuronide-epicatechin
PUBCHEM_CID: NULL
INCHI: NULL

M08
NAME: 7-O-sulfateepicatechin
PUBCHEM_CID: NULL
INCHI: NULL

M09
NAME: 4'-O-sulfate-epicatechin
PUBCHEM_CID: NULL
INCHI: NULL

M10
NAME: 5-O-sulfate-epicatechin
PUBCHEM_CID: NULL
INCHI: NULL

M11
NAME: 5-O-b-D-glucuronide-epicatechin
PUBCHEM_CID: NULL
INCHI: NULL


> <References>
Sanchez-Bridge, B. et al. (2015); Modulation of (-)-epicatechin metabolism by coadministration with other polyphenols in Caco-2 cell model; Drug Metab Dispos.;43(1):9-16; DOI:10.1124/dmd.114.060590; PMID:25315342
Laura Marín et al. (2014); Bioavailability of Dietary Polyphenols and Gut Microbiota Metabolism: Antimicrobial Properties
Actis-Goretta, L. et al. (2013); Intestinal absorption, metabolism, and excretion of (–)-epicatechin in healthy humans assessed by using an intestinal perfusion technique; Am J Clin Nutr; 98:924–33
Borges, G. et al. (2017); Absorption, metabolism, distribution and excretion of (−)-epicatechin: A review of recent findings; DOI:10.1016/j.mam.2017.11.002; Molecular Aspects of Medicine); pp. 1-13

$$$$

  CDK     0807181207

 20 22  0  0  0  0  0  0  0  0999 V2000
    0.0000    0.0000    0.0000 C   0  0  0  0  0  0  0  0  0  0  0  0
    0.0000    0.0000    0.0000 C   0  0  0  0  0  0  0  0  0  0  0  0
    0.0000    0.0000    0.0000 C   0  0  0  0  0  0  0  0  0  0  0  0
    0.0000    0.0000    0.0000 C   0  0  0  0  0  0  0  0  0  0  0  0
    0.0000    0.0000    0.0000 C   0  0  0  0  0  0  0  0  0  0  0  0
    0.0000    0.0000    0.0000 C   0  0  0  0  0  0  0  0  0  0  0  0
    0.0000    0.0000    0.0000 C   0  0  0  0  0  0  0  0  0  0  0  0
    0.0000    0.0000    0.0000 C   0  0  0  0  0  0  0  0  0  0  0  0
    0.0000    0.0000    0.0000 C   0  0  0  0  0  0  0  0  0  0  0  0
    0.0000    0.0000    0.0000 C   0  0  0  0  0  0  0  0  0  0  0  0
    0.0000    0.0000    0.0000 C   0  0  0  0  0  0  0  0  0  0  0  0
    0.0000    0.0000    0.0000 C   0  0  0  0  0  0  0  0  0  0  0  0
    0.0000    0.0000    0.0000 C   0  0  0  0  0  0  0  0  0  0  0  0
    0.0000    0.0000    0.0000 C   0  0  0  0  0  0  0  0  0  0  0  0
    0.0000    0.0000    0.0000 C   0  0  0  0  0  0  0  0  0  0  0  0
    0.0000    0.0000    0.0000 O   0  0  0  0  0  0  0  0  0  0  0  0
    0.0000    0.0000    0.0000 O   0  0  0  0  0  0  0  0  0  0  0  0
    0.0000    0.0000    0.0000 O   0  0  0  0  0  0  0  0  0  0  0  0
    0.0000    0.0000    0.0000 O   0  0  0  0  0  0  0  0  0  0  0  0
    0.0000    0.0000    0.0000 O   0  0  0  0  0  0  0  0  0  0  0  0
  2  1  2  0  0  0  0 
  3  1  1  0  0  0  0 
  4  2  1  0  0  0  0 
  5  3  2  0  0  0  0 
  8  4  2  0  0  0  0 
  8  5  1  0  0  0  0 
  9  6  2  0  0  0  0 
  9  7  1  0  0  0  0 
 10  6  1  0  0  0  0 
 11  7  2  0  0  0  0 
 12 10  2  0  0  0  0 
 12 11  1  0  0  0  0 
 13 12  1  0  0  0  0 
 14 13  1  0  0  0  0 
 15  8  1  0  0  0  0 
 15 14  2  0  0  0  0 
 16  9  1  0  0  0  0 
 17 10  1  0  0  0  0 
 18 13  2  0  0  0  0 
 19 14  1  0  0  0  0 
 20 11  1  0  0  0  0 
 20 15  1  0  0  0  0 
M  END
> <InChI>
InChI=1S/C15H10O5/c16-9-6-10(17)12-11(7-9)20-15(14(19)13(12)18)8-4-2-1-3-5-8/h1-7,16-17,19H

> <NAME>
Galangin

> <BioTransformer_Predictions>


> <Reported_Metabolites>
M01
NAME: 
PUBCHEM_CID: NULL
INCHI: InChI=1S/C21H18O11/c22-9-6-10(23)12-11(7-9)30-17(8-4-2-1-3-5-8)18(13(12)24)31-21-16(27)14(25)15(26)19(32-21)20(28)29/h1-7,14-16,19,21-23,25-27H,(H,28,29)

M02
NAME: 
PUBCHEM_CID: NULL
INCHI: InChI=1S/C21H18O11/c22-9-6-10-12(13(23)15(25)18(30-10)8-4-2-1-3-5-8)11(7-9)31-21-17(27)14(24)16(26)19(32-21)20(28)29/h1-7,14,16-17,19,21-22,24-27H,(H,28,29)

M03
NAME: 
PUBCHEM_CID: NULL
INCHI: InChI=1S/C21H18O11/c22-10-6-9(30-21-17(27)14(24)16(26)19(32-21)20(28)29)7-11-12(10)13(23)15(25)18(31-11)8-4-2-1-3-5-8/h1-7,14,16-17,19,21-22,24-27H,(H,28,29)

M04
NAME: 
PUBCHEM_CID: NULL
INCHI: InChI=1S/C15H10O8S/c16-10-6-9(23-24(19,20)21)7-11-12(10)13(17)14(18)15(22-11)8-4-2-1-3-5-8/h1-7,16,18H,(H,19,20,21)

M05
NAME: kaempferol
PUBCHEM_CID: 5280863
INCHI: InChI=1S/C15H10O6/c16-8-3-1-7(2-4-8)15-14(20)13(19)12-10(18)5-9(17)6-11(12)21-15/h1-6,16-18,20H

M06
NAME: 3,5,7-trihydroxy-2-phenyl-2,3-dihydrochromen-4-one
PUBCHEM_CID: 3519897
INCHI: InChI=1S/C15H12O5/c16-9-6-10(17)12-11(7-9)20-15(14(19)13(12)18)8-4-2-1-3-5-8/h1-7,14-17,19H


> <References>
Wu, B. et al. (2011); Regioselective Sulfation and Glucuronidation of Phenolics: Insights into the Structural Basis of Conjugation; Curr Drug Metab.;12(9):900-16; PMID:21933112; PMCID:PMC3426368
Zhou, S.F. et al. (2009); Substrates, Inducers, Inhibitors and Structure-Activity Relationships of Human Cytochrome P450 2C9 and Implications in Drug Development; Current Medicinal Chemistry, 2009, 16, 3480-3675
Labib, S. et al. (2006); Use of the pig caecum model to mimic the human intestinal metabolism of hispidulin and related compounds; Mol Nutr Food Res.;50(1):78-86; PMID:16317785; DOI:10.1002/mnfr.200500144

$$$$

  CDK     0807181207

 15 15  0  0  1  0  0  0  0  0999 V2000
    0.0000    0.0000    0.0000 C   0  0  0  0  0  0  0  0  0  0  0  0
    0.0000    0.0000    0.0000 C   0  0  0  0  0  0  0  0  0  0  0  0
    0.0000    0.0000    0.0000 C   0  0  0  0  0  0  0  0  0  0  0  0
    0.0000    0.0000    0.0000 C   0  0  0  0  0  0  0  0  0  0  0  0
    0.0000    0.0000    0.0000 C   0  0  0  0  0  0  0  0  0  0  0  0
    0.0000    0.0000    0.0000 C   0  0  1  0  0  0  0  0  0  0  0  0
    0.0000    0.0000    0.0000 C   0  0  0  0  0  0  0  0  0  0  0  0
    0.0000    0.0000    0.0000 C   0  0  0  0  0  0  0  0  0  0  0  0
    0.0000    0.0000    0.0000 C   0  0  0  0  0  0  0  0  0  0  0  0
    0.0000    0.0000    0.0000 N   0  0  0  0  0  0  0  0  0  0  0  0
    0.0000    0.0000    0.0000 O   0  0  0  0  0  0  0  0  0  0  0  0
    0.0000    0.0000    0.0000 O   0  0  0  0  0  0  0  0  0  0  0  0
    0.0000    0.0000    0.0000 O   0  0  0  0  0  0  0  0  0  0  0  0
    0.0000    0.0000    0.0000 O   0  0  0  0  0  0  0  0  0  0  0  0
    0.0000    0.0000    0.0000 H   0  0  0  0  0  0  0  0  0  0  0  0
  2  1  2  0  0  0  0 
  5  1  1  0  0  0  0 
  5  3  1  0  0  0  0 
  5  4  2  0  0  0  0 
  6  3  1  0  0  0  0 
  7  2  1  0  0  0  0 
  8  4  1  0  0  0  0 
  8  7  2  0  0  0  0 
  9  6  1  0  0  0  0 
 10  6  1  0  0  0  0 
 11  7  1  0  0  0  0 
 12  8  1  0  0  0  0 
 13  9  2  0  0  0  0 
 14  9  1  0  0  0  0 
 15  6  1  0  0  0  0 
M  END
> <InChI>
InChI=1S/C9H11NO4/c10-6(9(13)14)3-5-1-2-7(11)8(12)4-5/h1-2,4,6,11-12H,3,10H2,(H,13,14)/t6-/m0/s1

> <NAME>
L-DOPA

> <BioTransformer_Predictions>


> <Reported_Metabolites>
M01
NAME: dopamine
PUBCHEM_CID: 681
INCHI: InChI=1S/C8H11NO2/c9-4-3-6-1-2-7(10)8(11)5-6/h1-2,5,10-11H,3-4,9H2

M02
NAME: 
PUBCHEM_CID: 18971002
INCHI: InChI=1S/CH2O2/c2-1-3/h1H,(H,2,3)

M03
NAME: 2-amino-3-(4-hydroxy-3-methoxyphenyl)propanoic acid
PUBCHEM_CID: 1670
INCHI: InChI=1S/C10H13NO4/c1-15-9-5-6(2-3-8(9)12)4-7(11)10(13)14/h2-3,5,7,12H,4,11H2,1H3,(H,13,14)

M04
NAME: L-DOPA, 3-O-sulfate
PUBCHEM_CID: NULL
INCHI: InChI=1S/C9H11NO7S/c10-6(9(12)13)3-5-1-2-7(11)8(4-5)17-18(14,15)16/h1-2,4,6,11H,3,10H2,(H,12,13)(H,14,15,16)

M05
NAME: DL-m-Tyrosine
PUBCHEM_CID: 13052
INCHI: InChI=1S/C9H11NO3/c10-8(9(12)13)5-6-2-1-3-7(11)4-6/h1-4,8,11H,5,10H2,(H,12,13)


> <References>
Elroby, SAK. et al. (2012); Toward the Understanding of the Metabolism of Levodopa I. DFT Investigation of the Equilibrium Geometries, Acid-Base Properties and Levodopa-Water Complexes; Int. J. Mol. Sci. 2012, 13, 4321-4339; DOI:10.3390/ijms13044321
Kuchel, O. et al. (1990) Alternative catecholamine pathways after tyrosine hydroxylase inhibition in malignant pheochromocytoma. J Lab Clin Med.; 115(4):449-53
Sousa, T. et al. (2008); The gastrointestinal microbiota as a site for the biotransformation of drugs; Int J Pharm.;363(1-2):1-25; DOI: 10.1016/j.ijpharm.2008.07.009

$$$$

  CDK     0807181207

 12 12  0  0  0  0  0  0  0  0999 V2000
    0.0000    0.0000    0.0000 C   0  0  0  0  0  0  0  0  0  0  0  0
    0.0000    0.0000    0.0000 C   0  0  0  0  0  0  0  0  0  0  0  0
    0.0000    0.0000    0.0000 C   0  0  0  0  0  0  0  0  0  0  0  0
    0.0000    0.0000    0.0000 C   0  0  0  0  0  0  0  0  0  0  0  0
    0.0000    0.0000    0.0000 C   0  0  0  0  0  0  0  0  0  0  0  0
    0.0000    0.0000    0.0000 C   0  0  0  0  0  0  0  0  0  0  0  0
    0.0000    0.0000    0.0000 N   0  0  0  0  0  0  0  0  0  0  0  0
    0.0000    0.0000    0.0000 N   0  0  0  0  0  0  0  0  0  0  0  0
    0.0000    0.0000    0.0000 N   0  0  0  0  0  0  0  0  0  0  0  0
    0.0000    0.0000    0.0000 O   0  0  0  0  0  0  0  0  0  0  0  0
    0.0000    0.0000    0.0000 O   0  0  0  0  0  0  0  0  0  0  0  0
    0.0000    0.0000    0.0000 O   0  0  0  0  0  0  0  0  0  0  0  0
  3  2  1  0  0  0  0 
  5  1  1  0  0  0  0 
  6  4  2  0  0  0  0 
  7  4  1  0  0  0  0 
  7  5  2  0  0  0  0 
  8  2  1  0  0  0  0 
  8  5  1  0  0  0  0 
  8  6  1  0  0  0  0 
  9  6  1  0  0  0  0 
 10  3  1  0  0  0  0 
 11  9  2  0  0  0  0 
 12  9  2  0  0  0  0 
M  END
> <InChI>
InChI=1S/C6H9N3O3/c1-5-7-4-6(9(11)12)8(5)2-3-10/h4,10H,2-3H2,1H3

> <NAME>
Metronidazole

> <BioTransformer_Predictions>
M01	M02	M03	M04

> <Reported_Metabolites>
M01
NAME: Metronidazole ?-D-Glucuronide
PUBCHEM_CID: 85080190
INCHI: InChI=1S/C12H17N3O9/c1-5-13-4-6(15(21)22)14(5)2-3-23-12-9(18)7(16)8(17)10(24-12)11(19)20/h4,7-10,12,16-18H,2-3H2,1H3,(H,19,20)

M02
NAME: 1-(2-hydroxyethyl)-2-hydroxymethyl-5-nitroimidazole
PUBCHEM_CID: 121858
INCHI: InChI=1S/C6H9N3O4/c10-2-1-8-5(4-11)7-3-6(8)9(12)13/h3,10-11H,1-2,4H2

M03
NAME: (2-methyl-5-nitroimidazol-1-yl)-acetaldehyde
PUBCHEM_CID: 11105771
INCHI: InChI=1S/C6H7N3O3/c1-5-7-4-6(9(11)12)8(5)2-3-10/h3-4H,2H2,1H3

M04
NAME: 
PUBCHEM_CID: 88854302
INCHI: InChI=1S/C6H9N3O2/c1-5-7-4-6(8-11)9(5)2-3-10/h4,10H,2-3H2,1H3

M05
NAME: 
PUBCHEM_CID: NULL
INCHI: InChI=1S/C4H7NO4/c6-2-1-5-3(7)4(8)9/h6H,1-2H2,(H,5,7)(H,8,9)

M06
NAME: 
PUBCHEM_CID: NULL
INCHI: InChI=1S/C2H5NO/c1-2(3)4/h1H3,(H2,3,4)


> <References>
Farrell, G. et al. (1984); Disposition and metabolism of metronidazole in patients with liver failure; Hepatology.;4(4):722-6; PMID:6745863
Koch, RL. and Goldman, P. (1979); The anaerobic metabolism of metronidazole forms N-(2-hydroxyethyl)-oxamic acid; J Pharmacol Exp Ther.;208(3):406-10.

$$$$

  CDK     0807181207

 51 50  0  0  1  0  0  0  0  0999 V2000
    0.0000    0.0000    0.0000 C   0  0  0  0  0  0  0  0  0  0  0  0
    0.0000    0.0000    0.0000 C   0  0  0  0  0  0  0  0  0  0  0  0
    0.0000    0.0000    0.0000 C   0  0  0  0  0  0  0  0  0  0  0  0
    0.0000    0.0000    0.0000 C   0  0  0  0  0  0  0  0  0  0  0  0
    0.0000    0.0000    0.0000 C   0  0  0  0  0  0  0  0  0  0  0  0
    0.0000    0.0000    0.0000 C   0  0  0  0  0  0  0  0  0  0  0  0
    0.0000    0.0000    0.0000 C   0  0  0  0  0  0  0  0  0  0  0  0
    0.0000    0.0000    0.0000 C   0  0  0  0  0  0  0  0  0  0  0  0
    0.0000    0.0000    0.0000 C   0  0  0  0  0  0  0  0  0  0  0  0
    0.0000    0.0000    0.0000 C   0  0  0  0  0  0  0  0  0  0  0  0
    0.0000    0.0000    0.0000 C   0  0  0  0  0  0  0  0  0  0  0  0
    0.0000    0.0000    0.0000 C   0  0  0  0  0  0  0  0  0  0  0  0
    0.0000    0.0000    0.0000 C   0  0  0  0  0  0  0  0  0  0  0  0
    0.0000    0.0000    0.0000 C   0  0  0  0  0  0  0  0  0  0  0  0
    0.0000    0.0000    0.0000 C   0  0  0  0  0  0  0  0  0  0  0  0
    0.0000    0.0000    0.0000 C   0  0  0  0  0  0  0  0  0  0  0  0
    0.0000    0.0000    0.0000 C   0  0  0  0  0  0  0  0  0  0  0  0
    0.0000    0.0000    0.0000 C   0  0  0  0  0  0  0  0  0  0  0  0
    0.0000    0.0000    0.0000 C   0  0  0  0  0  0  0  0  0  0  0  0
    0.0000    0.0000    0.0000 C   0  0  0  0  0  0  0  0  0  0  0  0
    0.0000    0.0000    0.0000 C   0  0  0  0  0  0  0  0  0  0  0  0
    0.0000    0.0000    0.0000 C   0  0  0  0  0  0  0  0  0  0  0  0
    0.0000    0.0000    0.0000 C   0  0  0  0  0  0  0  0  0  0  0  0
    0.0000    0.0000    0.0000 C   0  0  0  0  0  0  0  0  0  0  0  0
    0.0000    0.0000    0.0000 C   0  0  0  0  0  0  0  0  0  0  0  0
    0.0000    0.0000    0.0000 C   0  0  0  0  0  0  0  0  0  0  0  0
    0.0000    0.0000    0.0000 C   0  0  0  0  0  0  0  0  0  0  0  0
    0.0000    0.0000    0.0000 C   0  0  0  0  0  0  0  0  0  0  0  0
    0.0000    0.0000    0.0000 C   0  0  0  0  0  0  0  0  0  0  0  0
    0.0000    0.0000    0.0000 C   0  0  0  0  0  0  0  0  0  0  0  0
    0.0000    0.0000    0.0000 C   0  0  0  0  0  0  0  0  0  0  0  0
    0.0000    0.0000    0.0000 C   0  0  0  0  0  0  0  0  0  0  0  0
    0.0000    0.0000    0.0000 C   0  0  0  0  0  0  0  0  0  0  0  0
    0.0000    0.0000    0.0000 C   0  0  0  0  0  0  0  0  0  0  0  0
    0.0000    0.0000    0.0000 C   0  0  0  0  0  0  0  0  0  0  0  0
    0.0000    0.0000    0.0000 C   0  0  0  0  0  0  0  0  0  0  0  0
    0.0000    0.0000    0.0000 C   0  0  0  0  0  0  0  0  0  0  0  0
    0.0000    0.0000    0.0000 C   0  0  2  0  0  0  0  0  0  0  0  0
    0.0000    0.0000    0.0000 C   0  0  0  0  0  0  0  0  0  0  0  0
    0.0000    0.0000    0.0000 C   0  0  0  0  0  0  0  0  0  0  0  0
    0.0000    0.0000    0.0000 N   0  0  0  0  0  0  0  0  0  0  0  0
    0.0000    0.0000    0.0000 O   0  0  0  0  0  0  0  0  0  0  0  0
    0.0000    0.0000    0.0000 O   0  0  0  0  0  0  0  0  0  0  0  0
    0.0000    0.0000    0.0000 O   0  0  0  0  0  0  0  0  0  0  0  0
    0.0000    0.0000    0.0000 O   0  0  0  0  0  0  0  0  0  0  0  0
    0.0000    0.0000    0.0000 O   0  0  0  0  0  0  0  0  0  0  0  0
    0.0000    0.0000    0.0000 O   0  0  0  0  0  0  0  0  0  0  0  0
    0.0000    0.0000    0.0000 O   0  0  0  0  0  0  0  0  0  0  0  0
    0.0000    0.0000    0.0000 O   0  0  0  0  0  0  0  0  0  0  0  0
    0.0000    0.0000    0.0000 P   0  0  0  0  0  0  0  0  0  0  0  0
    0.0000    0.0000    0.0000 H   0  0  0  0  0  0  0  0  0  0  0  0
  6  1  1  0  0  0  0 
  7  2  1  0  0  0  0 
  8  6  1  0  0  0  0 
  9  7  1  0  0  0  0 
 10  8  1  0  0  0  0 
 11  9  1  0  0  0  0 
 12 10  1  0  0  0  0 
 13 11  1  0  0  0  0 
 14 12  1  0  0  0  0 
 15 13  1  0  0  0  0 
 16 14  1  0  0  0  0 
 17 15  1  0  0  0  0 
 18 16  1  0  0  0  0 
 19 17  1  0  0  0  0 
 20 18  1  0  0  0  0 
 21 19  1  0  0  0  0 
 22 20  1  0  0  0  0 
 23 21  1  0  0  0  0 
 24 22  1  0  0  0  0 
 25 23  1  0  0  0  0 
 26 24  1  0  0  0  0 
 27 25  1  0  0  0  0 
 28 26  1  0  0  0  0 
 29 27  1  0  0  0  0 
 30 28  1  0  0  0  0 
 31 29  1  0  0  0  0 
 32 30  1  0  0  0  0 
 33 31  1  0  0  0  0 
 35 34  1  0  0  0  0 
 38 36  1  0  0  0  0 
 38 37  1  0  0  0  0 
 39 32  1  0  0  0  0 
 40 33  1  0  0  0  0 
 41  3  1  0  0  0  0 
 41  4  1  0  0  0  0 
 41  5  1  0  0  0  0 
 41 34  1  0  0  0  0 
 42 39  2  0  0  0  0 
 43 40  2  0  0  0  0 
 46 36  1  0  0  0  0 
 46 39  1  0  0  0  0 
 47 35  1  0  0  0  0 
 48 37  1  0  0  0  0 
 49 38  1  0  0  0  0 
 49 40  1  0  0  0  0 
 50 44  2  0  0  0  0 
 50 45  1  0  0  0  0 
 50 47  1  0  0  0  0 
 50 48  1  0  0  0  0 
 51 38  1  0  0  0  0 
M  CHG  1  41   1
M  CHG  1  45  -1
M  END
> <InChI>
InChI=1S/C40H80NO8P/c1-6-8-10-12-14-16-18-20-22-24-26-28-30-32-39(42)46-36-38(37-48-50(44,45)47-35-34-41(3,4)5)49-40(43)33-31-29-27-25-23-21-19-17-15-13-11-9-7-2/h38H,6-37H2,1-5H3/t38-/m1/s1

> <NAME>
PC(16:0/16:0)

> <BioTransformer_Predictions>


> <Reported_Metabolites>
M01
NAME: 1-Palmitoylglycerophosphocholine
PUBCHEM_CID: 86555
INCHI: InChI=1S/C24H50NO7P/c1-5-6-7-8-9-10-11-12-13-14-15-16-17-18-24(27)30-21-23(26)22-32-33(28,29)31-20-19-25(2,3)4/h23,26H,5-22H2,1-4H3/p+1

M02
NAME: palmitic acid
PUBCHEM_CID: 985
INCHI: InChI=1S/C16H32O2/c1-2-3-4-5-6-7-8-9-10-11-12-13-14-15-16(17)18/h2-15H2,1H3,(H,17,18)

M03
NAME: 5-Cholesten-3-acyl-palmitate
PUBCHEM_CID: 4466036
INCHI: InChI=1S/C43H76O2/c1-7-8-9-10-11-12-13-14-15-16-17-18-19-23-41(44)45-36-28-30-42(5)35(32-36)24-25-37-39-27-26-38(34(4)22-20-21-33(2)3)43(39,6)31-29-40(37)42/h24,33-34,36-40H,7-23,25-32H2,1-6H3

M04
NAME: 
PUBCHEM_CID: NULL
INCHI: InChI=1S/C43H76O3/c1-7-8-9-10-11-12-13-14-15-16-17-18-19-20-41(45)46-35-27-29-42(5)34(31-35)22-23-36-38-25-24-37(43(38,6)30-28-39(36)42)33(4)21-26-40(44)32(2)3/h22,32-33,35-40,44H,7-21,23-31H2,1-6H3

M05
NAME: 
PUBCHEM_CID: NULL
INCHI: InChI=1S/C45H80O2/c1-8-10-11-12-13-14-15-16-17-18-19-20-21-22-43(46)47-38-29-31-44(6)37(33-38)25-26-39-41-28-27-40(45(41,7)32-30-42(39)44)35(5)23-24-36(9-2)34(3)4/h25,34-36,38-42H,8-24,26-33H2,1-7H3

M06
NAME: 1,2-Dipalmitoyl-rac-glycero-3-phospho-L-serine
PUBCHEM_CID: 181664
INCHI: InChI=1S/C38H74NO10P/c1-3-5-7-9-11-13-15-17-19-21-23-25-27-29-36(40)46-31-34(32-47-50(44,45)48-33-35(39)38(42)43)49-37(41)30-28-26-24-22-20-18-16-14-12-10-8-6-4-2/h34-35H,3-33,39H2,1-2H3,(H,42,43)(H,44,45)

M07
NAME: choline
PUBCHEM_CID: 305
INCHI: InChI=1S/C5H14NO/c1-6(2,3)4-5-7/h7H,4-5H2,1-3H3/q+1

M08
NAME: 
PUBCHEM_CID: NULL
INCHI: InChI=1S/C24H50NO7P/c1-5-6-7-8-9-10-11-12-13-14-15-16-17-18-24(27)32-23(21-26)22-31-33(28,29)30-20-19-25(2,3)4/h23,26H,5-22H2,1-4H3/p+1

M09
NAME: 1,2-Dipalmitoyl-rac-glycerophosphoric acid
PUBCHEM_CID: 3099
INCHI: InChI=1S/C35H69O8P/c1-3-5-7-9-11-13-15-17-19-21-23-25-27-29-34(36)41-31-33(32-42-44(38,39)40)43-35(37)30-28-26-24-22-20-18-16-14-12-10-8-6-4-2/h33H,3-32H2,1-2H3,(H2,38,39,40)

M10
NAME: Ethyltrimethylammonium
PUBCHEM_CID: 33993
INCHI: InChI=1S/C5H14N/c1-5-6(2,3)4/h5H2,1-4H3/q+1


> <References>
http://www.genome.jp/kegg-bin/show_pathway?org_name=hsa&mapno=00564&mapscale=&show_description=hide
PMID:12975367
PMID:661432
PMID:736674
PMID:662168

$$$$
