# Supplementary material for: BioTransformer: a comprehensive computational tool for small molecule metabolism prediction and metabolite identification
Source: J Cheminform. 2019 Jan 5;11:2. doi: 10.1186/s13321-018-0324-5 (PMC6689873; doi:10.1186/s13321-018-0324-5)
Supplement: Supplementary file 6 — Additional file 6. BioTransformer vs. ADMET Predictor. [file 13321_2018_324_MOESM6_ESM.sdf]

  CDK     0807181436

  4  3  0  0  0  0  0  0  0  0999 V2000
    0.0000    0.0000    0.0000 C   0  0  0  0  0  0  0  0  0  0  0  0
    0.0000    0.0000    0.0000 C   0  0  0  0  0  0  0  0  0  0  0  0
    0.0000    0.0000    0.0000 Cl  0  0  0  0  0  0  0  0  0  0  0  0
    0.0000    0.0000    0.0000 Cl  0  0  0  0  0  0  0  0  0  0  0  0
  2  1  1  0  0  0  0 
  3  1  1  0  0  0  0 
  4  2  1  0  0  0  0 
M  END
> <InChI>
InChI=1S/C2H4Cl2/c3-1-2-4/h1-2H2

> <NAME>
1,2-dichloroethane

> <BioTransformer_Predictions>
M01

> <Reported_Metabolites>
M01
NAME: 1,2-dichloroethanol
PUBCHEM_CID: NULL
INCHI: InChI=1S/C2H4Cl2O/c3-1-2(4)5/h2,5H,1H2


> <References>


$$$$

  CDK     0807181436

 11 12  0  0  0  0  0  0  0  0999 V2000
    0.0000    0.0000    0.0000 C   0  0  0  0  0  0  0  0  0  0  0  0
    0.0000    0.0000    0.0000 C   0  0  0  0  0  0  0  0  0  0  0  0
    0.0000    0.0000    0.0000 C   0  0  0  0  0  0  0  0  0  0  0  0
    0.0000    0.0000    0.0000 C   0  0  0  0  0  0  0  0  0  0  0  0
    0.0000    0.0000    0.0000 C   0  0  0  0  0  0  0  0  0  0  0  0
    0.0000    0.0000    0.0000 C   0  0  0  0  0  0  0  0  0  0  0  0
    0.0000    0.0000    0.0000 C   0  0  0  0  0  0  0  0  0  0  0  0
    0.0000    0.0000    0.0000 C   0  0  0  0  0  0  0  0  0  0  0  0
    0.0000    0.0000    0.0000 C   0  0  0  0  0  0  0  0  0  0  0  0
    0.0000    0.0000    0.0000 C   0  0  0  0  0  0  0  0  0  0  0  0
    0.0000    0.0000    0.0000 O   0  0  0  0  0  0  0  0  0  0  0  0
  6  4  1  0  0  0  0 
  7  5  1  0  0  0  0 
  8  1  1  0  0  0  0 
  8  2  1  0  0  0  0 
  9  3  1  0  0  0  0 
  9  4  1  0  0  0  0 
  9  5  1  0  0  0  0 
 10  6  1  0  0  0  0 
 10  7  1  0  0  0  0 
 10  8  1  0  0  0  0 
 11  9  1  0  0  0  0 
 11 10  1  0  0  0  0 
M  END
> <InChI>
InChI=1S/C10H18O/c1-8(2)10-6-4-9(3,11-10)5-7-10/h8H,4-7H2,1-3H3

> <NAME>
1,4-Cineole

> <BioTransformer_Predictions>
M01	M02	M03

> <Reported_Metabolites>
M01
NAME: 1-Methyl-1-[1-methyl-7-oxabicyclo[2.2.1]heptane-4-yl]ethanol
PUBCHEM_CID: 14191736
INCHI: InChI=1S/C10H18O2/c1-8(2,11)10-6-4-9(3,12-10)5-7-10/h11H,4-7H2,1-3H3

M02
NAME: 1,4-Epoxy-p-menthane-2-ol
PUBCHEM_CID: 113623
INCHI: InChI=1S/C10H18O2/c1-7(2)10-5-4-9(3,12-10)8(11)6-10/h7-8,11H,4-6H2,1-3H3

M03
NAME: 
PUBCHEM_CID: NULL
INCHI: InChI=1S/C10H18O2/c1-8(7-11)10-5-3-9(2,12-10)4-6-10/h8,11H,3-7H2,1-2H3


> <References>
Walter Jäger and Martina Höferl; Metabolism of Terpenoids in Animal Models and Humans; p. 265; in Handbook of Essential Oils: Science, Technology, and Applications

$$$$

  CDK     0807181436

 21 24  0  0  0  0  0  0  0  0999 V2000
    0.0000    0.0000    0.0000 C   0  0  0  0  0  0  0  0  0  0  0  0
    0.0000    0.0000    0.0000 C   0  0  0  0  0  0  0  0  0  0  0  0
    0.0000    0.0000    0.0000 C   0  0  0  0  0  0  0  0  0  0  0  0
    0.0000    0.0000    0.0000 C   0  0  0  0  0  0  0  0  0  0  0  0
    0.0000    0.0000    0.0000 C   0  0  0  0  0  0  0  0  0  0  0  0
    0.0000    0.0000    0.0000 C   0  0  0  0  0  0  0  0  0  0  0  0
    0.0000    0.0000    0.0000 C   0  0  0  0  0  0  0  0  0  0  0  0
    0.0000    0.0000    0.0000 C   0  0  0  0  0  0  0  0  0  0  0  0
    0.0000    0.0000    0.0000 C   0  0  0  0  0  0  0  0  0  0  0  0
    0.0000    0.0000    0.0000 C   0  0  0  0  0  0  0  0  0  0  0  0
    0.0000    0.0000    0.0000 C   0  0  0  0  0  0  0  0  0  0  0  0
    0.0000    0.0000    0.0000 C   0  0  0  0  0  0  0  0  0  0  0  0
    0.0000    0.0000    0.0000 C   0  0  0  0  0  0  0  0  0  0  0  0
    0.0000    0.0000    0.0000 C   0  0  0  0  0  0  0  0  0  0  0  0
    0.0000    0.0000    0.0000 C   0  0  0  0  0  0  0  0  0  0  0  0
    0.0000    0.0000    0.0000 C   0  0  0  0  0  0  0  0  0  0  0  0
    0.0000    0.0000    0.0000 C   0  0  0  0  0  0  0  0  0  0  0  0
    0.0000    0.0000    0.0000 N   0  0  0  0  0  0  0  0  0  0  0  0
    0.0000    0.0000    0.0000 O   0  0  0  0  0  0  0  0  0  0  0  0
    0.0000    0.0000    0.0000 O   0  0  0  0  0  0  0  0  0  0  0  0
    0.0000    0.0000    0.0000 O   0  0  0  0  0  0  0  0  0  0  0  0
  2  1  2  0  0  0  0 
  4  1  1  0  0  0  0 
  5  2  1  0  0  0  0 
  6  3  2  0  0  0  0 
  7  3  1  0  0  0  0 
  9  8  2  0  0  0  0 
 10  4  2  0  0  0  0 
 11  8  1  0  0  0  0 
 11 10  1  0  0  0  0 
 12  5  2  0  0  0  0 
 12 10  1  0  0  0  0 
 13  6  1  0  0  0  0 
 14  7  2  0  0  0  0 
 15  9  1  0  0  0  0 
 15 13  2  0  0  0  0 
 16 11  2  0  0  0  0 
 16 13  1  0  0  0  0 
 16 14  1  0  0  0  0 
 17 12  1  0  0  0  0 
 17 14  1  0  0  0  0 
 18 15  1  0  0  0  0 
 19 17  2  0  0  0  0 
 20 18  2  0  0  0  0 
 21 18  2  0  0  0  0 
M  END
> <InChI>
InChI=1S/C17H9NO3/c19-17-12-5-2-1-4-10(12)11-8-9-15(18(20)21)13-6-3-7-14(17)16(11)13/h1-9H

> <NAME>
3-Nitrobenzanthrone

> <BioTransformer_Predictions>


> <Reported_Metabolites>
M01
NAME: 
PUBCHEM_CID: NULL
INCHI: NULL


> <References>


$$$$

  CDK     0807181436

 12 12  0  0  0  0  0  0  0  0999 V2000
    0.0000    0.0000    0.0000 C   0  0  0  0  0  0  0  0  0  0  0  0
    0.0000    0.0000    0.0000 C   0  0  0  0  0  0  0  0  0  0  0  0
    0.0000    0.0000    0.0000 C   0  0  0  0  0  0  0  0  0  0  0  0
    0.0000    0.0000    0.0000 C   0  0  0  0  0  0  0  0  0  0  0  0
    0.0000    0.0000    0.0000 C   0  0  0  0  0  0  0  0  0  0  0  0
    0.0000    0.0000    0.0000 C   0  0  0  0  0  0  0  0  0  0  0  0
    0.0000    0.0000    0.0000 C   0  0  0  0  0  0  0  0  0  0  0  0
    0.0000    0.0000    0.0000 C   0  0  0  0  0  0  0  0  0  0  0  0
    0.0000    0.0000    0.0000 O   0  0  0  0  0  0  0  0  0  0  0  0
    0.0000    0.0000    0.0000 O   0  0  0  0  0  0  0  0  0  0  0  0
    0.0000    0.0000    0.0000 O   0  0  0  0  0  0  0  0  0  0  0  0
    0.0000    0.0000    0.0000 O   0  0  0  0  0  0  0  0  0  0  0  0
  2  1  2  0  0  0  0 
  5  1  1  0  0  0  0 
  5  3  2  0  0  0  0 
  5  4  1  0  0  0  0 
  6  2  1  0  0  0  0 
  7  3  1  0  0  0  0 
  7  6  2  0  0  0  0 
  8  4  1  0  0  0  0 
  9  6  1  0  0  0  0 
 10  7  1  0  0  0  0 
 11  8  2  0  0  0  0 
 12  8  1  0  0  0  0 
M  END
> <InChI>
InChI=1S/C8H8O4/c9-6-2-1-5(3-7(6)10)4-8(11)12/h1-3,9-10H,4H2,(H,11,12)

> <NAME>
3,4-dihydroxyphenylacetic acid

> <BioTransformer_Predictions>


> <Reported_Metabolites>
M01
NAME: 
PUBCHEM_CID: NULL
INCHI: NULL


> <References>


$$$$

  CDK     0807181436

 25 28  0  0  1  0  0  0  0  0999 V2000
    0.0000    0.0000    0.0000 C   0  0  0  0  0  0  0  0  0  0  0  0
    0.0000    0.0000    0.0000 C   0  0  0  0  0  0  0  0  0  0  0  0
    0.0000    0.0000    0.0000 C   0  0  0  0  0  0  0  0  0  0  0  0
    0.0000    0.0000    0.0000 C   0  0  0  0  0  0  0  0  0  0  0  0
    0.0000    0.0000    0.0000 C   0  0  0  0  0  0  0  0  0  0  0  0
    0.0000    0.0000    0.0000 C   0  0  0  0  0  0  0  0  0  0  0  0
    0.0000    0.0000    0.0000 C   0  0  0  0  0  0  0  0  0  0  0  0
    0.0000    0.0000    0.0000 C   0  0  0  0  0  0  0  0  0  0  0  0
    0.0000    0.0000    0.0000 C   0  0  0  0  0  0  0  0  0  0  0  0
    0.0000    0.0000    0.0000 C   0  0  0  0  0  0  0  0  0  0  0  0
    0.0000    0.0000    0.0000 C   0  0  0  0  0  0  0  0  0  0  0  0
    0.0000    0.0000    0.0000 C   0  0  0  0  0  0  0  0  0  0  0  0
    0.0000    0.0000    0.0000 C   0  0  0  0  0  0  0  0  0  0  0  0
    0.0000    0.0000    0.0000 C   0  0  0  0  0  0  0  0  0  0  0  0
    0.0000    0.0000    0.0000 C   0  0  0  0  0  0  0  0  0  0  0  0
    0.0000    0.0000    0.0000 C   0  0  2  0  0  0  0  0  0  0  0  0
    0.0000    0.0000    0.0000 C   0  0  2  0  0  0  0  0  0  0  0  0
    0.0000    0.0000    0.0000 C   0  0  1  0  0  0  0  0  0  0  0  0
    0.0000    0.0000    0.0000 C   0  0  2  0  0  0  0  0  0  0  0  0
    0.0000    0.0000    0.0000 C   0  0  2  0  0  0  0  0  0  0  0  0
    0.0000    0.0000    0.0000 O   0  0  0  0  0  0  0  0  0  0  0  0
    0.0000    0.0000    0.0000 O   0  0  0  0  0  0  0  0  0  0  0  0
    0.0000    0.0000    0.0000 H   0  0  0  0  0  0  0  0  0  0  0  0
    0.0000    0.0000    0.0000 H   0  0  0  0  0  0  0  0  0  0  0  0
    0.0000    0.0000    0.0000 H   0  0  0  0  0  0  0  0  0  0  0  0
  3  1  3  0  0  0  0 
  6  4  1  0  0  0  0 
  7  5  1  0  0  0  0 
 10  8  1  0  0  0  0 
 11  9  1  0  0  0  0 
 13  4  1  0  0  0  0 
 13 12  2  0  0  0  0 
 14  5  2  0  0  0  0 
 14 12  1  0  0  0  0 
 15  7  2  0  0  0  0 
 15 13  1  0  0  0  0 
 16  8  1  0  0  0  0 
 16 15  1  0  0  0  0 
 17  6  1  0  0  0  0 
 17 16  1  0  0  0  0 
 18  9  1  0  0  0  0 
 18 17  1  0  0  0  0 
 19  2  1  0  0  0  0 
 19 10  1  0  0  0  0 
 19 18  1  0  0  0  0 
 20  3  1  0  0  0  0 
 20 11  1  0  0  0  0 
 20 19  1  0  0  0  0 
 21 14  1  0  0  0  0 
 22 20  1  0  0  0  0 
 23 16  1  0  0  0  0 
 24 17  1  0  0  0  0 
 25 18  1  0  0  0  0 
M  END
> <InChI>
InChI=1S/C20H24O2/c1-3-20(22)11-9-18-17-6-4-13-12-14(21)5-7-15(13)16(17)8-10-19(18,20)2/h1,5,7,12,16-18,21-22H,4,6,8-11H2,2H3/t16-,17-,18+,19+,20+/m1/s1

> <NAME>
17-Ethinylestradiol

> <BioTransformer_Predictions>
M01	M02	M03

> <Reported_Metabolites>
M01
NAME: 17-Ethinylestradiol, 2-OH
PUBCHEM_CID: NULL
INCHI: InChI=1S/C20H24O3/c1-3-20(23)9-7-16-14-5-4-12-10-17(21)18(22)11-15(12)13(14)6-8-19(16,20)2/h1,10-11,13-14,16,21-23H,4-9H2,2H3/t13?,14?,16?,19-,20-/m0/s1

M02
NAME: 17-Ethinylestradiol, 4-OH
PUBCHEM_CID: NULL
INCHI: InChI=1S/C20H24O3/c1-3-20(23)11-9-16-14-4-5-15-12(6-7-17(21)18(15)22)13(14)8-10-19(16,20)2/h1,6-7,13-14,16,21-23H,4-5,8-11H2,2H3/t13?,14?,16?,19-,20-/m0/s1

M03
NAME: 17-Ethinylestradiol, 6-OH
PUBCHEM_CID: NULL
INCHI: InChI=1S/C20H24O3/c1-3-20(23)9-7-17-15-11-18(22)16-10-12(21)4-5-13(16)14(15)6-8-19(17,20)2/h1,4-5,10,14-15,17-18,21-23H,6-9,11H2,2H3/t14?,15?,17?,18?,19-,20-/m0/s1


> <References>
Zhou, S.F. et al. (2009); Substrates, Inducers, Inhibitors and Structure-Activity Relationships of Human Cytochrome P450 2C9 and Implications in Drug Development; Current Medicinal Chemistry, 2009, 16, 3480-3675

$$$$

  CDK     0807181436

 11 11  0  0  0  0  0  0  0  0999 V2000
    0.0000    0.0000    0.0000 C   0  0  0  0  0  0  0  0  0  0  0  0
    0.0000    0.0000    0.0000 C   0  0  0  0  0  0  0  0  0  0  0  0
    0.0000    0.0000    0.0000 C   0  0  0  0  0  0  0  0  0  0  0  0
    0.0000    0.0000    0.0000 C   0  0  0  0  0  0  0  0  0  0  0  0
    0.0000    0.0000    0.0000 C   0  0  0  0  0  0  0  0  0  0  0  0
    0.0000    0.0000    0.0000 C   0  0  0  0  0  0  0  0  0  0  0  0
    0.0000    0.0000    0.0000 C   0  0  0  0  0  0  0  0  0  0  0  0
    0.0000    0.0000    0.0000 C   0  0  0  0  0  0  0  0  0  0  0  0
    0.0000    0.0000    0.0000 N   0  0  0  0  0  0  0  0  0  0  0  0
    0.0000    0.0000    0.0000 O   0  0  0  0  0  0  0  0  0  0  0  0
    0.0000    0.0000    0.0000 O   0  0  0  0  0  0  0  0  0  0  0  0
  4  2  1  0  0  0  0 
  5  3  2  0  0  0  0 
  6  1  1  0  0  0  0 
  7  2  2  0  0  0  0 
  7  3  1  0  0  0  0 
  8  4  2  0  0  0  0 
  8  5  1  0  0  0  0 
  9  6  2  0  0  0  0 
  9  7  1  0  0  0  0 
 10  6  1  0  0  0  0 
 11  8  1  0  0  0  0 
M  END
> <InChI>
InChI=1S/C8H9NO2/c1-6(10)9-7-2-4-8(11)5-3-7/h2-5,11H,1H3,(H,9,10)

> <NAME>
Acetaminophen

> <BioTransformer_Predictions>
M01	M02	M03

> <Reported_Metabolites>
M01
NAME: Acetamide, N-(2,4-dihydroxyphenyl)-
PUBCHEM_CID: NULL
INCHI: InChI=1S/C8H9NO3/c1-5(10)9-7-3-2-6(11)4-8(7)12/h2-4,11-12H,1H3,(H,9,10)

M02
NAME: Napqi
PUBCHEM_CID: NULL
INCHI: InChI=1S/C8H7NO2/c1-6(10)9-7-2-4-8(11)5-3-7/h2-5H,1H3

M03
NAME: 3-Hydroxyacetaminophen
PUBCHEM_CID: NULL
INCHI: InChI=1S/C8H9NO3/c1-5(10)9-6-2-3-7(11)8(12)4-6/h2-4,11-12H,1H3,(H,9,10)


> <References>


$$$$

  CDK     0807181436

 25 29  0  0  1  0  0  0  0  0999 V2000
    0.0000    0.0000    0.0000 C   0  0  0  0  0  0  0  0  0  0  0  0
    0.0000    0.0000    0.0000 C   0  0  0  0  0  0  0  0  0  0  0  0
    0.0000    0.0000    0.0000 C   0  0  0  0  0  0  0  0  0  0  0  0
    0.0000    0.0000    0.0000 C   0  0  0  0  0  0  0  0  0  0  0  0
    0.0000    0.0000    0.0000 C   0  0  0  0  0  0  0  0  0  0  0  0
    0.0000    0.0000    0.0000 C   0  0  0  0  0  0  0  0  0  0  0  0
    0.0000    0.0000    0.0000 C   0  0  0  0  0  0  0  0  0  0  0  0
    0.0000    0.0000    0.0000 C   0  0  1  0  0  0  0  0  0  0  0  0
    0.0000    0.0000    0.0000 C   0  0  0  0  0  0  0  0  0  0  0  0
    0.0000    0.0000    0.0000 C   0  0  0  0  0  0  0  0  0  0  0  0
    0.0000    0.0000    0.0000 C   0  0  0  0  0  0  0  0  0  0  0  0
    0.0000    0.0000    0.0000 C   0  0  0  0  0  0  0  0  0  0  0  0
    0.0000    0.0000    0.0000 C   0  0  0  0  0  0  0  0  0  0  0  0
    0.0000    0.0000    0.0000 C   0  0  0  0  0  0  0  0  0  0  0  0
    0.0000    0.0000    0.0000 C   0  0  0  0  0  0  0  0  0  0  0  0
    0.0000    0.0000    0.0000 C   0  0  0  0  0  0  0  0  0  0  0  0
    0.0000    0.0000    0.0000 C   0  0  2  0  0  0  0  0  0  0  0  0
    0.0000    0.0000    0.0000 O   0  0  0  0  0  0  0  0  0  0  0  0
    0.0000    0.0000    0.0000 O   0  0  0  0  0  0  0  0  0  0  0  0
    0.0000    0.0000    0.0000 O   0  0  0  0  0  0  0  0  0  0  0  0
    0.0000    0.0000    0.0000 O   0  0  0  0  0  0  0  0  0  0  0  0
    0.0000    0.0000    0.0000 O   0  0  0  0  0  0  0  0  0  0  0  0
    0.0000    0.0000    0.0000 O   0  0  0  0  0  0  0  0  0  0  0  0
    0.0000    0.0000    0.0000 H   0  0  0  0  0  0  0  0  0  0  0  0
    0.0000    0.0000    0.0000 H   0  0  0  0  0  0  0  0  0  0  0  0
  3  2  1  0  0  0  0 
  5  4  2  0  0  0  0 
  7  2  1  0  0  0  0 
  8  4  1  0  0  0  0 
  9  3  1  0  0  0  0 
 10  6  2  0  0  0  0 
 11  6  1  0  0  0  0 
 12  7  2  0  0  0  0 
 12  9  1  0  0  0  0 
 13  7  1  0  0  0  0 
 13 10  1  0  0  0  0 
 14  8  1  0  0  0  0 
 14 11  2  0  0  0  0 
 15 13  2  0  0  0  0 
 15 14  1  0  0  0  0 
 16 12  1  0  0  0  0 
 17  8  1  0  0  0  0 
 18  9  2  0  0  0  0 
 19 16  2  0  0  0  0 
 20  1  1  0  0  0  0 
 20 10  1  0  0  0  0 
 21  5  1  0  0  0  0 
 21 17  1  0  0  0  0 
 22 11  1  0  0  0  0 
 22 17  1  0  0  0  0 
 23 15  1  0  0  0  0 
 23 16  1  0  0  0  0 
 24  8  1  0  0  0  0 
 25 17  1  0  0  0  0 
M  END
> <InChI>
InChI=1S/C17H12O6/c1-20-10-6-11-14(8-4-5-21-17(8)22-11)15-13(10)7-2-3-9(18)12(7)16(19)23-15/h4-6,8,17H,2-3H2,1H3/t8-,17+/m0/s1

> <NAME>
Aflatoxin B1

> <BioTransformer_Predictions>
M01	M02	M03	M04

> <Reported_Metabolites>
M01
NAME: Aflatoxin Q1
PUBCHEM_CID: NULL
INCHI: InChI=1S/C17H12O7/c1-21-9-5-10-11(6-2-3-22-17(6)23-10)15-14(9)12-7(18)4-8(19)13(12)16(20)24-15/h2-3,5-7,17-18H,4H2,1H3/t6-,7?,17+/m0/s1

M02
NAME: AFB1- 8,9-epoxide
PUBCHEM_CID: NULL
INCHI: InChI=1S/C17H12O7/c1-20-7-4-8-11(12-14-17(23-14)24-16(12)21-8)13-10(7)5-2-3-6(18)9(5)15(19)22-13/h4,12,14,16-17H,2-3H2,1H3/t12-,14?,16+,17?/m1/s1

M03
NAME: Aflatoxin P1
PUBCHEM_CID: NULL
INCHI: InChI=1S/C16H10O6/c17-8-2-1-6-11-9(18)5-10-13(7-3-4-20-16(7)21-10)14(11)22-15(19)12(6)8/h3-5,7,16,18H,1-2H2/t7-,16+/m0/s1

M04
NAME: Aflatoxin M1
PUBCHEM_CID: NULL
INCHI: InChI=1S/C17H12O7/c1-21-9-6-10-13(17(20)4-5-22-16(17)23-10)14-12(9)7-2-3-8(18)11(7)15(19)24-14/h4-6,16,20H,2-3H2,1H3/t16-,17?/m1/s1


> <References>
Metabolism of aflatoxins: key enzymes and interindividual as well as interspecies differences
Aflatoxins metabolism, effects on epigenetic mechanisms and their role in carcinogenesis
Wang, B. and Zhou, S.F. (2009); Synthetic and Natural Compounds that Interact with Human Cytochrome P450 1A2 and Implications in Drug Development; Current Medicinal Chemistry; Vol. 16, No. 31; PMID:19754423

$$$$

  CDK     0807181436

 30 29  0  0  0  0  0  0  0  0999 V2000
    0.0000    0.0000    0.0000 C   0  0  0  0  0  0  0  0  0  0  0  0
    0.0000    0.0000    0.0000 C   0  0  0  0  0  0  0  0  0  0  0  0
    0.0000    0.0000    0.0000 C   0  0  0  0  0  0  0  0  0  0  0  0
    0.0000    0.0000    0.0000 C   0  0  0  0  0  0  0  0  0  0  0  0
    0.0000    0.0000    0.0000 C   0  0  0  0  0  0  0  0  0  0  0  0
    0.0000    0.0000    0.0000 C   0  0  0  0  0  0  0  0  0  0  0  0
    0.0000    0.0000    0.0000 C   0  0  0  0  0  0  0  0  0  0  0  0
    0.0000    0.0000    0.0000 C   0  0  0  0  0  0  0  0  0  0  0  0
    0.0000    0.0000    0.0000 C   0  0  0  0  0  0  0  0  0  0  0  0
    0.0000    0.0000    0.0000 C   0  0  0  0  0  0  0  0  0  0  0  0
    0.0000    0.0000    0.0000 C   0  0  0  0  0  0  0  0  0  0  0  0
    0.0000    0.0000    0.0000 C   0  0  0  0  0  0  0  0  0  0  0  0
    0.0000    0.0000    0.0000 C   0  0  0  0  0  0  0  0  0  0  0  0
    0.0000    0.0000    0.0000 C   0  0  0  0  0  0  0  0  0  0  0  0
    0.0000    0.0000    0.0000 C   0  0  0  0  0  0  0  0  0  0  0  0
    0.0000    0.0000    0.0000 C   0  0  0  0  0  0  0  0  0  0  0  0
    0.0000    0.0000    0.0000 C   0  0  0  0  0  0  0  0  0  0  0  0
    0.0000    0.0000    0.0000 C   0  0  0  0  0  0  0  0  0  0  0  0
    0.0000    0.0000    0.0000 C   0  0  0  0  0  0  0  0  0  0  0  0
    0.0000    0.0000    0.0000 C   0  0  0  0  0  0  0  0  0  0  0  0
    0.0000    0.0000    0.0000 O   0  0  0  0  0  0  0  0  0  0  0  0
    0.0000    0.0000    0.0000 O   0  0  0  0  0  0  0  0  0  0  0  0
    0.0000    0.0000    0.0000 H   0  0  0  0  0  0  0  0  0  0  0  0
    0.0000    0.0000    0.0000 H   0  0  0  0  0  0  0  0  0  0  0  0
    0.0000    0.0000    0.0000 H   0  0  0  0  0  0  0  0  0  0  0  0
    0.0000    0.0000    0.0000 H   0  0  0  0  0  0  0  0  0  0  0  0
    0.0000    0.0000    0.0000 H   0  0  0  0  0  0  0  0  0  0  0  0
    0.0000    0.0000    0.0000 H   0  0  0  0  0  0  0  0  0  0  0  0
    0.0000    0.0000    0.0000 H   0  0  0  0  0  0  0  0  0  0  0  0
    0.0000    0.0000    0.0000 H   0  0  0  0  0  0  0  0  0  0  0  0
  2  1  1  0  0  0  0 
  3  2  1  0  0  0  0 
  4  3  1  0  0  0  0 
  5  4  1  0  0  0  0 
  6  5  1  0  0  0  0 
  6  7  2  0  0  0  0 
  8  7  1  0  0  0  0 
  9  8  1  0  0  0  0 
  9 10  2  0  0  0  0 
 11 10  1  0  0  0  0 
 12 11  1  0  0  0  0 
 12 13  2  0  0  0  0 
 14 13  1  0  0  0  0 
 15 14  1  0  0  0  0 
 15 16  2  0  0  0  0 
 17 16  1  0  0  0  0 
 18 17  1  0  0  0  0 
 19 18  1  0  0  0  0 
 20 19  1  0  0  0  0 
 21 20  2  0  0  0  0 
 22 20  1  0  0  0  0 
 23  6  1  0  0  0  0 
 24  7  1  0  0  0  0 
 25  9  1  0  0  0  0 
 26 10  1  0  0  0  0 
 27 12  1  0  0  0  0 
 28 13  1  0  0  0  0 
 29 15  1  0  0  0  0 
 30 16  1  0  0  0  0 
M  END
> <InChI>
InChI=1S/C20H32O2/c1-2-3-4-5-6-7-8-9-10-11-12-13-14-15-16-17-18-19-20(21)22/h6-7,9-10,12-13,15-16H,2-5,8,11,14,17-19H2,1H3,(H,21,22)/b7-6-,10-9-,13-12-,16-15-

> <NAME>
Arachidonic acid

> <BioTransformer_Predictions>
M01	M02	M03	M04	M05	M06	M07	M08	M09	M10	M11	M12	M13	M14	M15	M16	M17

> <Reported_Metabolites>
M01
NAME: (+/-)18-HETE
PUBCHEM_CID: NULL
INCHI: InChI=1S/C20H32O3/c1-2-19(21)17-15-13-11-9-7-5-3-4-6-8-10-12-14-16-18-20(22)23/h4-7,10-13,19,21H,2-3,8-9,14-18H2,1H3,(H,22,23)/b6-4-,7-5-,12-10-,13-11-

M02
NAME: 16-HETE
PUBCHEM_CID: NULL
INCHI: InChI=1S/C20H32O3/c1-2-3-16-19(21)17-14-12-10-8-6-4-5-7-9-11-13-15-18-20(22)23/h4-5,8-11,14,17,19,21H,2-3,6-7,12-13,15-16,18H2,1H3,(H,22,23)/b5-4-,10-8-,11-9-,17-14-

M03
NAME: 7-HETE
PUBCHEM_CID: NULL
INCHI: InChI=1S/C20H32O3/c1-2-3-4-5-6-7-8-9-10-11-13-16-19(21)17-14-12-15-18-20(22)23/h6-7,9-10,13-14,16-17,19,21H,2-5,8,11-12,15,18H2,1H3,(H,22,23)/b7-6-,10-9-,16-13-,17-14-

M04
NAME: 10-HETE
PUBCHEM_CID: NULL
INCHI: InChI=1S/C20H32O3/c1-2-3-4-5-6-7-10-13-16-19(21)17-14-11-8-9-12-15-18-20(22)23/h6-9,13-14,16-17,19,21H,2-5,10-12,15,18H2,1H3,(H,22,23)/b7-6-,9-8-,16-13-,17-14-

M05
NAME: 13-HETE
PUBCHEM_CID: NULL
INCHI: InChI=1S/C20H32O3/c1-2-3-4-10-13-16-19(21)17-14-11-8-6-5-7-9-12-15-18-20(22)23/h6-9,13-14,16-17,19,21H,2-5,10-12,15,18H2,1H3,(H,22,23)/b8-6-,9-7-,16-13-,17-14-

M06
NAME: 9-HETE
PUBCHEM_CID: NULL
INCHI: InChI=1S/C20H32O3/c1-2-3-4-5-6-7-8-10-13-16-19(21)17-14-11-9-12-15-18-20(22)23/h6-7,9-11,13-14,17,19,21H,2-5,8,12,15-16,18H2,1H3,(H,22,23)/b7-6-,11-9-,13-10-,17-14+

M07
NAME: 5-HETE
PUBCHEM_CID: NULL
INCHI: InChI=1S/C20H32O3/c1-2-3-4-5-6-7-8-9-10-11-12-13-14-16-19(21)17-15-18-20(22)23/h6-7,9-10,12-14,16,19,21H,2-5,8,11,15,17-18H2,1H3,(H,22,23)/b7-6-,10-9-,13-12-,16-14?

M08
NAME: 12-HETE
PUBCHEM_CID: NULL
INCHI: InChI=1S/C20H32O3/c1-2-3-4-5-10-13-16-19(21)17-14-11-8-6-7-9-12-15-18-20(22)23/h7-11,13-14,17,19,21H,2-6,12,15-16,18H2,1H3,(H,22,23)/b9-7-,11-8-,13-10-,17-14+

M09
NAME: 8-HETE
PUBCHEM_CID: NULL
INCHI: InChI=1S/C20H32O3/c1-2-3-4-5-6-7-8-9-10-13-16-19(21)17-14-11-12-15-18-20(22)23/h6-7,9-11,13-14,16,19,21H,2-5,8,12,15,17-18H2,1H3,(H,22,23)/b7-6-,10-9-,14-11-,16-13?

M10
NAME: 15-HETE
PUBCHEM_CID: NULL
INCHI: InChI=1S/C20H32O3/c1-2-3-13-16-19(21)17-14-11-9-7-5-4-6-8-10-12-15-18-20(22)23/h4-5,8-11,14,17,19,21H,2-3,6-7,12-13,15-16,18H2,1H3,(H,22,23)/b5-4-,10-8-,11-9-,17-14+

M11
NAME: 11-HETE
PUBCHEM_CID: NULL
INCHI: InChI=1S/C20H32O3/c1-2-3-4-5-7-10-13-16-19(21)17-14-11-8-6-9-12-15-18-20(22)23/h6-7,9-11,13-14,16,19,21H,2-5,8,12,15,17-18H2,1H3,(H,22,23)/b9-6-,10-7-,14-11-,16-13?

M12
NAME: 19-HETE
PUBCHEM_CID: NULL
INCHI: InChI=1S/C20H32O3/c1-19(21)17-15-13-11-9-7-5-3-2-4-6-8-10-12-14-16-18-20(22)23/h3-6,9-12,19,21H,2,7-8,13-18H2,1H3,(H,22,23)/b5-3-,6-4-,11-9-,12-10-

M13
NAME: 5,6-epoxy-8Z,11Z,14Z-eicosatrienoic acid
PUBCHEM_CID: NULL
INCHI: InChI=1S/C20H32O3/c1-2-3-4-5-6-7-8-9-10-11-12-13-15-18-19(23-18)16-14-17-20(21)22/h6-7,9-10,12-13,18-19H,2-5,8,11,14-17H2,1H3,(H,21,22)/b7-6-,10-9-,13-12-

M14
NAME: 8,9-epoxy-5Z,11Z,14Z-eicosatrienoic acid
PUBCHEM_CID: NULL
INCHI: InChI=1S/C20H32O3/c1-2-3-4-5-6-7-8-9-12-15-18-19(23-18)16-13-10-11-14-17-20(21)22/h6-7,9-10,12-13,18-19H,2-5,8,11,14-17H2,1H3,(H,21,22)/b7-6-,12-9-,13-10-

M15
NAME: 11,12-epoxy-5Z,8Z,14Z-eicosatrienoic acid
PUBCHEM_CID: NULL
INCHI: InChI=1S/C20H32O3/c1-2-3-4-5-9-12-15-18-19(23-18)16-13-10-7-6-8-11-14-17-20(21)22/h6,8-10,12-13,18-19H,2-5,7,11,14-17H2,1H3,(H,21,22)/b8-6-,12-9-,13-10-

M16
NAME: 14,15-epoxy-5Z,8Z,11Z-eicosatrienoic acid
PUBCHEM_CID: NULL
INCHI: InChI=1S/C20H32O3/c1-2-3-12-15-18-19(23-18)16-13-10-8-6-4-5-7-9-11-14-17-20(21)22/h4,6-7,9-10,13,18-19H,2-3,5,8,11-12,14-17H2,1H3,(H,21,22)/b6-4-,9-7-,13-10-

M17
NAME: 20-Hydroxyeicosatetraenoic acid
PUBCHEM_CID: NULL
INCHI: InChI=1S/C20H32O3/c21-19-17-15-13-11-9-7-5-3-1-2-4-6-8-10-12-14-16-18-20(22)23/h1,3-4,6-7,9-10,12,21H,2,5,8,11,13-19H2,(H,22,23)/b3-1-,6-4-,9-7-,12-10-


> <References>
Zhou, S.F. et al. (2009); Substrates, Inducers, Inhibitors and Structure-Activity Relationships of Human Cytochrome P450 2C9 and Implications in Drug Development; Current Medicinal Chemistry, 2009, 16, 3480-3675
PMID:702629

$$$$

  CDK     0807181436

 14 14  0  0  0  0  0  0  0  0999 V2000
    0.0000    0.0000    0.0000 C   0  0  0  0  0  0  0  0  0  0  0  0
    0.0000    0.0000    0.0000 C   0  0  0  0  0  0  0  0  0  0  0  0
    0.0000    0.0000    0.0000 C   0  0  0  0  0  0  0  0  0  0  0  0
    0.0000    0.0000    0.0000 C   0  0  0  0  0  0  0  0  0  0  0  0
    0.0000    0.0000    0.0000 C   0  0  0  0  0  0  0  0  0  0  0  0
    0.0000    0.0000    0.0000 C   0  0  0  0  0  0  0  0  0  0  0  0
    0.0000    0.0000    0.0000 C   0  0  0  0  0  0  0  0  0  0  0  0
    0.0000    0.0000    0.0000 C   0  0  0  0  0  0  0  0  0  0  0  0
    0.0000    0.0000    0.0000 Cl  0  0  0  0  0  0  0  0  0  0  0  0
    0.0000    0.0000    0.0000 N   0  0  0  0  0  0  0  0  0  0  0  0
    0.0000    0.0000    0.0000 N   0  0  0  0  0  0  0  0  0  0  0  0
    0.0000    0.0000    0.0000 N   0  0  0  0  0  0  0  0  0  0  0  0
    0.0000    0.0000    0.0000 N   0  0  0  0  0  0  0  0  0  0  0  0
    0.0000    0.0000    0.0000 N   0  0  0  0  0  0  0  0  0  0  0  0
  4  1  1  0  0  0  0 
  5  2  1  0  0  0  0 
  5  3  1  0  0  0  0 
  9  6  1  0  0  0  0 
 10  4  1  0  0  0  0 
 10  7  2  0  0  0  0 
 11  5  1  0  0  0  0 
 11  8  2  0  0  0  0 
 12  6  2  0  0  0  0 
 12  7  1  0  0  0  0 
 13  6  1  0  0  0  0 
 13  8  1  0  0  0  0 
 14  7  1  0  0  0  0 
 14  8  1  0  0  0  0 
M  END
> <InChI>
InChI=1S/C8H14ClN5/c1-4-10-7-12-6(9)13-8(14-7)11-5(2)3/h5H,4H2,1-3H3,(H2,10,11,12,13,14)

> <NAME>
Atrazine

> <BioTransformer_Predictions>
M01	M02	M03	M04	M05	M07

> <Reported_Metabolites>
M01
NAME: Desisopropylatrazine (DIA)
PUBCHEM_CID: NULL
INCHI: InChI=1S/C5H9ClN5/c1-2-8-5-10-3(6)9-4(7)11-5/h2H2,1,7H3,(H,8,9,10,11)

M02
NAME: 1-hydroxyisopropylatrazine (HIATZ)
PUBCHEM_CID: NULL
INCHI: InChI=1S/C8H14ClN5O/c1-3-10-7-12-6(9)13-8(14-7)11-5(2)4-15/h5,15H,3-4H2,1-2H3,(H2,10,11,12,13,14)

M03
NAME: acetone
PUBCHEM_CID: NULL
INCHI: InChI=1S/C3H6O/c1-3(2)4/h1-2H3

M04
NAME: acetaldehyde
PUBCHEM_CID: NULL
INCHI: InChI=1S/C2H4O/c1-2-3/h2H,1H3

M05
NAME: Deethylatrazine
PUBCHEM_CID: NULL
INCHI: InChI=1S/C6H10ClN5/c1-3(2)9-6-11-4(7)10-5(8)12-6/h3H,1-2H3,(H3,8,9,10,11,12)

M06
NAME: 2-hydroxyethylatrazine (HEATZ)
PUBCHEM_CID: NULL
INCHI: InChI=1/C8H14ClN5O/c1-4(2)10-7-12-6(9)13-8(14-7)11-5(3)15/h4-5,15H,1-3H3,(H2,10,11,12,13,14)

M07
NAME: Desisopropylatrazine (DIA)
PUBCHEM_CID: NULL
INCHI: InChI=1S/C5H8ClN5/c1-2-8-5-10-3(6)9-4(7)11-5/h2H2,1H3,(H3,7,8,9,10,11)


> <References>
Ohkawa, H. and Inui, H. (2014); Metabolism of agrochemicals and related environmental chemicals based on cytochrome P450s in mammals and plants; Pest Manag Sci 2015; 71: 824–828; DOI 10.1002/ps.3871

$$$$

  CDK     0807181436

 20 24  0  0  0  0  0  0  0  0999 V2000
    0.0000    0.0000    0.0000 C   0  0  0  0  0  0  0  0  0  0  0  0
    0.0000    0.0000    0.0000 C   0  0  0  0  0  0  0  0  0  0  0  0
    0.0000    0.0000    0.0000 C   0  0  0  0  0  0  0  0  0  0  0  0
    0.0000    0.0000    0.0000 C   0  0  0  0  0  0  0  0  0  0  0  0
    0.0000    0.0000    0.0000 C   0  0  0  0  0  0  0  0  0  0  0  0
    0.0000    0.0000    0.0000 C   0  0  0  0  0  0  0  0  0  0  0  0
    0.0000    0.0000    0.0000 C   0  0  0  0  0  0  0  0  0  0  0  0
    0.0000    0.0000    0.0000 C   0  0  0  0  0  0  0  0  0  0  0  0
    0.0000    0.0000    0.0000 C   0  0  0  0  0  0  0  0  0  0  0  0
    0.0000    0.0000    0.0000 C   0  0  0  0  0  0  0  0  0  0  0  0
    0.0000    0.0000    0.0000 C   0  0  0  0  0  0  0  0  0  0  0  0
    0.0000    0.0000    0.0000 C   0  0  0  0  0  0  0  0  0  0  0  0
    0.0000    0.0000    0.0000 C   0  0  0  0  0  0  0  0  0  0  0  0
    0.0000    0.0000    0.0000 C   0  0  0  0  0  0  0  0  0  0  0  0
    0.0000    0.0000    0.0000 C   0  0  0  0  0  0  0  0  0  0  0  0
    0.0000    0.0000    0.0000 C   0  0  0  0  0  0  0  0  0  0  0  0
    0.0000    0.0000    0.0000 C   0  0  0  0  0  0  0  0  0  0  0  0
    0.0000    0.0000    0.0000 C   0  0  0  0  0  0  0  0  0  0  0  0
    0.0000    0.0000    0.0000 C   0  0  0  0  0  0  0  0  0  0  0  0
    0.0000    0.0000    0.0000 C   0  0  0  0  0  0  0  0  0  0  0  0
  2  1  2  0  0  0  0 
  4  1  1  0  0  0  0 
  5  3  2  0  0  0  0 
  6  3  1  0  0  0  0 
  7  2  1  0  0  0  0 
  9  8  2  0  0  0  0 
 11 10  2  0  0  0  0 
 13  5  1  0  0  0  0 
 13  8  1  0  0  0  0 
 14  6  2  0  0  0  0 
 14 10  1  0  0  0  0 
 15  4  2  0  0  0  0 
 15 12  1  0  0  0  0 
 16  9  1  0  0  0  0 
 16 12  2  0  0  0  0 
 17  7  2  0  0  0  0 
 17 15  1  0  0  0  0 
 18 11  1  0  0  0  0 
 18 17  1  0  0  0  0 
 19 13  2  0  0  0  0 
 19 14  1  0  0  0  0 
 20 16  1  0  0  0  0 
 20 18  2  0  0  0  0 
 20 19  1  0  0  0  0 
M  END
> <InChI>
InChI=1S/C20H12/c1-2-7-17-15(4-1)12-16-9-8-13-5-3-6-14-10-11-18(17)20(16)19(13)14/h1-12H

> <NAME>
Benzo[a]pyrene

> <BioTransformer_Predictions>
M01	M02	M03

> <Reported_Metabolites>
M01
NAME: Benzo[a]pyrene-9,10-oxide
PUBCHEM_CID: 37456
INCHI: InChI=1S/C20H12O/c1-2-11-4-5-13-10-14-7-9-16-20(21-16)19(14)15-8-6-12(3-1)17(11)18(13)15/h1-10,16,20H

M02
NAME: Benzo(a)pyrene 7,8-epoxide
PUBCHEM_CID: 37455
INCHI: InChI=1S/C20H12O/c1-2-11-4-5-13-10-16-14(8-9-17-20(16)21-17)15-7-6-12(3-1)18(11)19(13)15/h1-10,17,20H

M03
NAME: Benzo(a)pyrene 2,3-epoxide
PUBCHEM_CID: NULL
INCHI: InChI=1S/C20H12O/c1-2-4-14-11(3-1)9-12-6-8-16-19-13(10-17-20(16)21-17)5-7-15(14)18(12)19/h1-10,17,20H

M04
NAME: Benzo(a)pyrene 4,5-epoxide
PUBCHEM_CID: 37786
INCHI: InChI=1/C20H12O/c1-2-6-13-12(4-1)10-16-18-14(13)9-8-11-5-3-7-15(17(11)18)19-20(16)21-19/h1-10,19-20H


> <References>
Zhou, S.F. et al. (2009); Substrates, Inducers, Inhibitors and Structure-Activity Relationships of Human Cytochrome P450 2C9 and Implications in Drug Development; Current Medicinal Chemistry, 2009, 16, 3480-3675
Shimada, T. et al. (2006); Xenobiotic-metabolizing enzymes involved in activation and detoxification of carcinogenic polycyclic aromatic hydrocarbons; Drug Metab Pharmacokinet.; 21(4):257-76; PMID:16946553

$$$$

  CDK     0807181436

 13 14  0  0  1  0  0  0  0  0999 V2000
    0.0000    0.0000    0.0000 C   0  0  0  0  0  0  0  0  0  0  0  0
    0.0000    0.0000    0.0000 C   0  0  0  0  0  0  0  0  0  0  0  0
    0.0000    0.0000    0.0000 C   0  0  0  0  0  0  0  0  0  0  0  0
    0.0000    0.0000    0.0000 C   0  0  0  0  0  0  0  0  0  0  0  0
    0.0000    0.0000    0.0000 C   0  0  0  0  0  0  0  0  0  0  0  0
    0.0000    0.0000    0.0000 C   0  0  0  0  0  0  0  0  0  0  0  0
    0.0000    0.0000    0.0000 C   0  0  2  0  0  0  0  0  0  0  0  0
    0.0000    0.0000    0.0000 C   0  0  2  0  0  0  0  0  0  0  0  0
    0.0000    0.0000    0.0000 C   0  0  0  0  0  0  0  0  0  0  0  0
    0.0000    0.0000    0.0000 C   0  0  2  0  0  0  0  0  0  0  0  0
    0.0000    0.0000    0.0000 O   0  0  0  0  0  0  0  0  0  0  0  0
    0.0000    0.0000    0.0000 H   0  0  0  0  0  0  0  0  0  0  0  0
    0.0000    0.0000    0.0000 H   0  0  0  0  0  0  0  0  0  0  0  0
  6  1  1  0  0  0  0 
  6  2  1  0  0  0  0 
  7  3  1  0  0  0  0 
  8  4  1  0  0  0  0 
  8  7  1  0  0  0  0 
  9  5  1  0  0  0  0 
  9  7  1  0  0  0  0 
 10  4  1  0  0  0  0 
 10  5  1  0  0  0  0 
 10  6  1  0  0  0  0 
 10  8  1  0  0  0  0 
 11  9  2  0  0  0  0 
 12  7  1  0  0  0  0 
 13  8  1  0  0  0  0 
M  END
> <InChI>
InChI=1S/C10H16O/c1-6(2)10-4-8(10)7(3)9(11)5-10/h6-8H,4-5H2,1-3H3/t7-,8-,10+/m1/s1

> <NAME>
beta-Thujone

> <BioTransformer_Predictions>
M01	M02	M03	M04	M05	M06

> <Reported_Metabolites>
M01
NAME: 7-Hydroxy-beta-Thujone
PUBCHEM_CID: 101118193
INCHI: InChI=1S/C10H16O2/c1-6-7-4-10(7,5-8(6)11)9(2,3)12/h6-7,12H,4-5H2,1-3H3/t6?,7?,10-/m1/s1

M02
NAME: 4-Hydroxy-beta-Thujone
PUBCHEM_CID: NULL
INCHI: InChI=1S/C10H16O2/c1-6(2)10-4-7(10)9(3,12)8(11)5-10/h6-7,12H,4-5H2,1-3H3/t7?,9?,10-/m0/s1

M03
NAME: 8-Hydroxy-beta-Thujone
PUBCHEM_CID: NULL
INCHI: InChI=1S/C10H16O2/c1-6(5-11)10-3-8(10)7(2)9(12)4-10/h6-8,11H,3-5H2,1-2H3/t6?,7?,8?,10-/m0/s1

M04
NAME: 10-Hydroxy-beta-Thujone
PUBCHEM_CID: NULL
INCHI: InChI=1S/C10H16O2/c1-6(2)10-3-8(10)7(5-11)9(12)4-10/h6-8,11H,3-5H2,1-2H3/t7?,8?,10-/m0/s1

M05
NAME: 7,8-dehydro-beta-Thujone
PUBCHEM_CID: NULL
INCHI: InChI=1S/C10H14O/c1-6(2)10-4-8(10)7(3)9(11)5-10/h7-8H,1,4-5H2,2-3H3/t7?,8?,10-/m0/s1

M06
NAME: 2-Hydroxy-beta-Thujone
PUBCHEM_CID: NULL
INCHI: InChI=1S/C10H16O2/c1-5(2)10-4-7(10)6(3)8(11)9(10)12/h5-7,9,12H,4H2,1-3H3/t6?,7?,9?,10-/m0/s1


> <References>
Walter Jäger and Martina Höferl; Metabolism of Terpenoids in Animal Models and Humans; p. 265; in Handbook of Essential Oils: Science, Technology, and Applications

$$$$

  CDK     0807181436

 15 15  0  0  0  0  0  0  0  0999 V2000
    0.0000    0.0000    0.0000 C   0  0  0  0  0  0  0  0  0  0  0  0
    0.0000    0.0000    0.0000 C   0  0  0  0  0  0  0  0  0  0  0  0
    0.0000    0.0000    0.0000 C   0  0  0  0  0  0  0  0  0  0  0  0
    0.0000    0.0000    0.0000 C   0  0  0  0  0  0  0  0  0  0  0  0
    0.0000    0.0000    0.0000 C   0  0  0  0  0  0  0  0  0  0  0  0
    0.0000    0.0000    0.0000 C   0  0  0  0  0  0  0  0  0  0  0  0
    0.0000    0.0000    0.0000 C   0  0  0  0  0  0  0  0  0  0  0  0
    0.0000    0.0000    0.0000 C   0  0  0  0  0  0  0  0  0  0  0  0
    0.0000    0.0000    0.0000 C   0  0  0  0  0  0  0  0  0  0  0  0
    0.0000    0.0000    0.0000 O   0  0  0  0  0  0  0  0  0  0  0  0
    0.0000    0.0000    0.0000 O   0  0  0  0  0  0  0  0  0  0  0  0
    0.0000    0.0000    0.0000 O   0  0  0  0  0  0  0  0  0  0  0  0
    0.0000    0.0000    0.0000 O   0  0  0  0  0  0  0  0  0  0  0  0
    0.0000    0.0000    0.0000 H   0  0  0  0  0  0  0  0  0  0  0  0
    0.0000    0.0000    0.0000 H   0  0  0  0  0  0  0  0  0  0  0  0
  3  1  2  0  0  0  0 
  2  4  2  0  0  0  0 
  6  1  1  0  0  0  0 
  6  2  1  0  0  0  0 
  6  5  2  0  0  0  0 
  7  3  1  0  0  0  0 
  8  5  1  0  0  0  0 
  8  7  2  0  0  0  0 
  9  4  1  0  0  0  0 
 10  7  1  0  0  0  0 
 11  8  1  0  0  0  0 
 12  9  2  0  0  0  0 
 13  9  1  0  0  0  0 
 14  2  1  0  0  0  0 
 15  4  1  0  0  0  0 
M  END
> <InChI>
InChI=1S/C9H8O4/c10-7-3-1-6(5-8(7)11)2-4-9(12)13/h1-5,10-11H,(H,12,13)/b4-2+

> <NAME>
Caffeic acid

> <BioTransformer_Predictions>


> <Reported_Metabolites>
M01
NAME: 
PUBCHEM_CID: NULL
INCHI: NULL


> <References>


$$$$

  CDK     0807181436

 15 16  0  0  0  0  0  0  0  0999 V2000
    0.0000    0.0000    0.0000 C   0  0  0  0  0  0  0  0  0  0  0  0
    0.0000    0.0000    0.0000 C   0  0  0  0  0  0  0  0  0  0  0  0
    0.0000    0.0000    0.0000 C   0  0  0  0  0  0  0  0  0  0  0  0
    0.0000    0.0000    0.0000 C   0  0  0  0  0  0  0  0  0  0  0  0
    0.0000    0.0000    0.0000 C   0  0  0  0  0  0  0  0  0  0  0  0
    0.0000    0.0000    0.0000 C   0  0  0  0  0  0  0  0  0  0  0  0
    0.0000    0.0000    0.0000 C   0  0  0  0  0  0  0  0  0  0  0  0
    0.0000    0.0000    0.0000 C   0  0  0  0  0  0  0  0  0  0  0  0
    0.0000    0.0000    0.0000 C   0  0  0  0  0  0  0  0  0  0  0  0
    0.0000    0.0000    0.0000 C   0  0  0  0  0  0  0  0  0  0  0  0
    0.0000    0.0000    0.0000 C   0  0  0  0  0  0  0  0  0  0  0  0
    0.0000    0.0000    0.0000 C   0  0  0  0  0  0  0  0  0  0  0  0
    0.0000    0.0000    0.0000 N   0  0  0  0  0  0  0  0  0  0  0  0
    0.0000    0.0000    0.0000 O   0  0  0  0  0  0  0  0  0  0  0  0
    0.0000    0.0000    0.0000 O   0  0  0  0  0  0  0  0  0  0  0  0
  3  2  2  0  0  0  0 
  5  2  1  0  0  0  0 
  6  4  2  0  0  0  0 
  7  3  1  0  0  0  0 
  8  4  1  0  0  0  0 
  9  5  2  0  0  0  0 
  9  6  1  0  0  0  0 
 10  7  2  0  0  0  0 
 10  9  1  0  0  0  0 
 11  8  2  0  0  0  0 
 11 10  1  0  0  0  0 
 13  1  1  0  0  0  0 
 13 12  2  0  0  0  0 
 14 12  1  0  0  0  0 
 15 11  1  0  0  0  0 
 15 12  1  0  0  0  0 
M  END
> <InChI>
InChI=1S/C12H11NO2/c1-13-12(14)15-11-8-4-6-9-5-2-3-7-10(9)11/h2-8H,1H3,(H,13,14)

> <NAME>
Carbaryl

> <BioTransformer_Predictions>
M01

> <Reported_Metabolites>
M01
NAME: N-(Hydroxymethyl)carbaryl
PUBCHEM_CID: NULL
INCHI: InChI=1S/C12H11NO3/c14-8-13-12(15)16-11-7-3-5-9-4-1-2-6-10(9)11/h1-7,14H,8H2,(H,13,15)

M02
NAME: 4-hydroxycarbaryl
PUBCHEM_CID: NULL
INCHI: InChI=1S/C12H11NO3/c1-13-12(15)16-11-7-6-10(14)8-4-2-3-5-9(8)11/h2-7,14H,1H3,(H,13,15)

M03
NAME: 5-hydroxycarbaryl
PUBCHEM_CID: NULL
INCHI: InChI=1S/C12H11NO3/c1-13-12(15)16-11-7-3-4-8-9(11)5-2-6-10(8)14/h2-7,14H,1H3,(H,13,15)


> <References>


$$$$

  CDK     0807181436

 11 11  0  0  0  0  0  0  0  0999 V2000
    0.0000    0.0000    0.0000 C   0  0  0  0  0  0  0  0  0  0  0  0
    0.0000    0.0000    0.0000 C   0  0  0  0  0  0  0  0  0  0  0  0
    0.0000    0.0000    0.0000 C   0  0  0  0  0  0  0  0  0  0  0  0
    0.0000    0.0000    0.0000 C   0  0  0  0  0  0  0  0  0  0  0  0
    0.0000    0.0000    0.0000 C   0  0  0  0  0  0  0  0  0  0  0  0
    0.0000    0.0000    0.0000 C   0  0  0  0  0  0  0  0  0  0  0  0
    0.0000    0.0000    0.0000 C   0  0  0  0  0  0  0  0  0  0  0  0
    0.0000    0.0000    0.0000 C   0  0  0  0  0  0  0  0  0  0  0  0
    0.0000    0.0000    0.0000 C   0  0  0  0  0  0  0  0  0  0  0  0
    0.0000    0.0000    0.0000 C   0  0  0  0  0  0  0  0  0  0  0  0
    0.0000    0.0000    0.0000 O   0  0  0  0  0  0  0  0  0  0  0  0
  5  4  2  0  0  0  0 
  7  1  1  0  0  0  0 
  7  2  1  0  0  0  0 
  8  3  1  0  0  0  0 
  8  4  1  0  0  0  0 
  9  5  1  0  0  0  0 
  9  6  2  0  0  0  0 
  9  7  1  0  0  0  0 
 10  6  1  0  0  0  0 
 10  8  2  0  0  0  0 
 11 10  1  0  0  0  0 
M  END
> <InChI>
InChI=1S/C10H14O/c1-7(2)9-5-4-8(3)10(11)6-9/h4-7,11H,1-3H3

> <NAME>
Carvacrol

> <BioTransformer_Predictions>
M01	M02	M03	M04

> <Reported_Metabolites>
M01
NAME: 8-hydroxycarvacrol (p-Cymene-2,8-diol)
PUBCHEM_CID: 342518
INCHI: InChI=1S/C10H14O2/c1-7-4-5-8(6-9(7)11)10(2,3)12/h4-6,11-12H,1-3H3

M02
NAME: 8-hydroxycarvacrol
PUBCHEM_CID: 84652415
INCHI: InChI=1S/C10H14O2/c1-7(2)8-3-4-9(6-11)10(12)5-8/h3-5,7,11-12H,6H2,1-2H3

M03
NAME: 2-hydroxycarvacrol
PUBCHEM_CID: 95873
INCHI: InChI=1S/C10H14O2/c1-6(2)8-5-4-7(3)9(11)10(8)12/h4-6,11-12H,1-3H3

M04
NAME: 9-hydroxycarvacrol
PUBCHEM_CID: 117276423
INCHI: InChI=1S/C10H14O2/c1-7-3-4-9(5-10(7)12)8(2)6-11/h3-5,8,11-12H,6H2,1-2H3


> <References>
Walter Jäger and Martina Höferl; Metabolism of Terpenoids in Animal Models and Humans; p. 265; in Handbook of Essential Oils: Science, Technology, and Applications

$$$$

  CDK     0807181436

 44 43  0  0  1  0  0  0  0  0999 V2000
    0.0000    0.0000    0.0000 C   0  0  0  0  0  0  0  0  0  0  0  0
    0.0000    0.0000    0.0000 C   0  0  0  0  0  0  0  0  0  0  0  0
    0.0000    0.0000    0.0000 C   0  0  0  0  0  0  0  0  0  0  0  0
    0.0000    0.0000    0.0000 C   0  0  0  0  0  0  0  0  0  0  0  0
    0.0000    0.0000    0.0000 C   0  0  0  0  0  0  0  0  0  0  0  0
    0.0000    0.0000    0.0000 C   0  0  0  0  0  0  0  0  0  0  0  0
    0.0000    0.0000    0.0000 C   0  0  0  0  0  0  0  0  0  0  0  0
    0.0000    0.0000    0.0000 C   0  0  0  0  0  0  0  0  0  0  0  0
    0.0000    0.0000    0.0000 C   0  0  0  0  0  0  0  0  0  0  0  0
    0.0000    0.0000    0.0000 C   0  0  0  0  0  0  0  0  0  0  0  0
    0.0000    0.0000    0.0000 C   0  0  0  0  0  0  0  0  0  0  0  0
    0.0000    0.0000    0.0000 C   0  0  0  0  0  0  0  0  0  0  0  0
    0.0000    0.0000    0.0000 C   0  0  0  0  0  0  0  0  0  0  0  0
    0.0000    0.0000    0.0000 C   0  0  0  0  0  0  0  0  0  0  0  0
    0.0000    0.0000    0.0000 C   0  0  0  0  0  0  0  0  0  0  0  0
    0.0000    0.0000    0.0000 C   0  0  0  0  0  0  0  0  0  0  0  0
    0.0000    0.0000    0.0000 C   0  0  0  0  0  0  0  0  0  0  0  0
    0.0000    0.0000    0.0000 C   0  0  0  0  0  0  0  0  0  0  0  0
    0.0000    0.0000    0.0000 C   0  0  0  0  0  0  0  0  0  0  0  0
    0.0000    0.0000    0.0000 C   0  0  0  0  0  0  0  0  0  0  0  0
    0.0000    0.0000    0.0000 C   0  0  0  0  0  0  0  0  0  0  0  0
    0.0000    0.0000    0.0000 C   0  0  0  0  0  0  0  0  0  0  0  0
    0.0000    0.0000    0.0000 C   0  0  0  0  0  0  0  0  0  0  0  0
    0.0000    0.0000    0.0000 C   0  0  0  0  0  0  0  0  0  0  0  0
    0.0000    0.0000    0.0000 C   0  0  0  0  0  0  0  0  0  0  0  0
    0.0000    0.0000    0.0000 C   0  0  0  0  0  0  0  0  0  0  0  0
    0.0000    0.0000    0.0000 C   0  0  0  0  0  0  0  0  0  0  0  0
    0.0000    0.0000    0.0000 C   0  0  0  0  0  0  0  0  0  0  0  0
    0.0000    0.0000    0.0000 C   0  0  0  0  0  0  0  0  0  0  0  0
    0.0000    0.0000    0.0000 C   0  0  0  0  0  0  0  0  0  0  0  0
    0.0000    0.0000    0.0000 C   0  0  0  0  0  0  0  0  0  0  0  0
    0.0000    0.0000    0.0000 C   0  0  0  0  0  0  0  0  0  0  0  0
    0.0000    0.0000    0.0000 C   0  0  0  0  0  0  0  0  0  0  0  0
    0.0000    0.0000    0.0000 C   0  0  1  0  0  0  0  0  0  0  0  0
    0.0000    0.0000    0.0000 C   0  0  2  0  0  0  0  0  0  0  0  0
    0.0000    0.0000    0.0000 C   0  0  0  0  0  0  0  0  0  0  0  0
    0.0000    0.0000    0.0000 N   0  0  0  0  0  0  0  0  0  0  0  0
    0.0000    0.0000    0.0000 O   0  0  0  0  0  0  0  0  0  0  0  0
    0.0000    0.0000    0.0000 O   0  0  0  0  0  0  0  0  0  0  0  0
    0.0000    0.0000    0.0000 O   0  0  0  0  0  0  0  0  0  0  0  0
    0.0000    0.0000    0.0000 H   0  0  0  0  0  0  0  0  0  0  0  0
    0.0000    0.0000    0.0000 H   0  0  0  0  0  0  0  0  0  0  0  0
    0.0000    0.0000    0.0000 H   0  0  0  0  0  0  0  0  0  0  0  0
    0.0000    0.0000    0.0000 H   0  0  0  0  0  0  0  0  0  0  0  0
  3  1  1  0  0  0  0 
  4  2  1  0  0  0  0 
  5  3  1  0  0  0  0 
  6  4  1  0  0  0  0 
  7  5  1  0  0  0  0 
  8  6  1  0  0  0  0 
  9  7  1  0  0  0  0 
 10  8  1  0  0  0  0 
 11  9  1  0  0  0  0 
 12 10  1  0  0  0  0 
 13 11  1  0  0  0  0 
 14 12  1  0  0  0  0 
 15 13  1  0  0  0  0 
 16 14  1  0  0  0  0 
 17 15  1  0  0  0  0 
 18 17  1  0  0  0  0 
 19 16  1  0  0  0  0 
 20 18  1  0  0  0  0 
 21 19  1  0  0  0  0 
 22 20  1  0  0  0  0 
 23 21  1  0  0  0  0 
 24 22  1  0  0  0  0 
 25 23  1  0  0  0  0 
 26 24  1  0  0  0  0 
 27 25  1  0  0  0  0 
 28 26  1  0  0  0  0 
 29 27  1  0  0  0  0 
 30 28  1  0  0  0  0 
 29 31  2  0  0  0  0 
 32 30  1  0  0  0  0 
 34 33  1  0  0  0  0 
 35 31  1  0  0  0  0 
 35 34  1  0  0  0  0 
 36 32  1  0  0  0  0 
 37 34  1  0  0  0  0 
 37 36  2  0  0  0  0 
 38 33  1  0  0  0  0 
 39 35  1  0  0  0  0 
 40 36  1  0  0  0  0 
 41 29  1  0  0  0  0 
 42 31  1  0  0  0  0 
 43 34  1  0  0  0  0 
 44 35  1  0  0  0  0 
M  END
> <InChI>
InChI=1S/C36H71NO3/c1-3-5-7-9-11-13-15-17-18-20-22-24-26-28-30-32-36(40)37-34(33-38)35(39)31-29-27-25-23-21-19-16-14-12-10-8-6-4-2/h29,31,34-35,38-39H,3-28,30,32-33H2,1-2H3,(H,37,40)/b31-29+/t34-,35+/m0/s1

> <NAME>
Ceramide (d18:1/18:0)

> <BioTransformer_Predictions>


> <Reported_Metabolites>
None


> <References>


$$$$

  CDK     0807181436

 21 23  0  0  0  0  0  0  0  0999 V2000
    0.0000    0.0000    0.0000 C   0  0  0  0  0  0  0  0  0  0  0  0
    0.0000    0.0000    0.0000 C   0  0  0  0  0  0  0  0  0  0  0  0
    0.0000    0.0000    0.0000 C   0  0  0  0  0  0  0  0  0  0  0  0
    0.0000    0.0000    0.0000 C   0  0  0  0  0  0  0  0  0  0  0  0
    0.0000    0.0000    0.0000 C   0  0  0  0  0  0  0  0  0  0  0  0
    0.0000    0.0000    0.0000 C   0  0  0  0  0  0  0  0  0  0  0  0
    0.0000    0.0000    0.0000 C   0  0  0  0  0  0  0  0  0  0  0  0
    0.0000    0.0000    0.0000 C   0  0  0  0  0  0  0  0  0  0  0  0
    0.0000    0.0000    0.0000 C   0  0  0  0  0  0  0  0  0  0  0  0
    0.0000    0.0000    0.0000 C   0  0  0  0  0  0  0  0  0  0  0  0
    0.0000    0.0000    0.0000 C   0  0  0  0  0  0  0  0  0  0  0  0
    0.0000    0.0000    0.0000 C   0  0  0  0  0  0  0  0  0  0  0  0
    0.0000    0.0000    0.0000 C   0  0  0  0  0  0  0  0  0  0  0  0
    0.0000    0.0000    0.0000 C   0  0  0  0  0  0  0  0  0  0  0  0
    0.0000    0.0000    0.0000 C   0  0  0  0  0  0  0  0  0  0  0  0
    0.0000    0.0000    0.0000 C   0  0  0  0  0  0  0  0  0  0  0  0
    0.0000    0.0000    0.0000 C   0  0  0  0  0  0  0  0  0  0  0  0
    0.0000    0.0000    0.0000 Cl  0  0  0  0  0  0  0  0  0  0  0  0
    0.0000    0.0000    0.0000 N   0  0  0  0  0  0  0  0  0  0  0  0
    0.0000    0.0000    0.0000 N   0  0  0  0  0  0  0  0  0  0  0  0
    0.0000    0.0000    0.0000 S   0  0  0  0  0  0  0  0  0  0  0  0
  4  3  2  0  0  0  0 
  6  3  1  0  0  0  0 
  7  4  1  0  0  0  0 
  9  8  2  0  0  0  0 
 10  5  1  0  0  0  0 
 11  5  1  0  0  0  0 
 13  8  1  0  0  0  0 
 13 12  2  0  0  0  0 
 14  6  2  0  0  0  0 
 15 12  1  0  0  0  0 
 16  7  2  0  0  0  0 
 16 14  1  0  0  0  0 
 17  9  1  0  0  0  0 
 17 15  2  0  0  0  0 
 18 13  1  0  0  0  0 
 19  1  1  0  0  0  0 
 19  2  1  0  0  0  0 
 19 10  1  0  0  0  0 
 20 11  1  0  0  0  0 
 20 14  1  0  0  0  0 
 20 15  1  0  0  0  0 
 21 16  1  0  0  0  0 
 21 17  1  0  0  0  0 
M  END
> <InChI>
InChI=1S/C17H19ClN2S/c1-19(2)10-5-11-20-14-6-3-4-7-16(14)21-17-9-8-13(18)12-15(17)20/h3-4,6-9,12H,5,10-11H2,1-2H3

> <NAME>
Chlorpromazine

> <BioTransformer_Predictions>
M01	M02	M03	M04	M05

> <Reported_Metabolites>
M01
NAME: 2-Chlorophenothiazine
PUBCHEM_CID: 7088
INCHI: InChI=1S/C12H8ClNS/c13-8-5-6-12-10(7-8)14-9-3-1-2-4-11(9)15-12/h1-7,14H

M02
NAME: Chlorpromazine sulfoxide
PUBCHEM_CID: 334.0906
INCHI: InChI=1S/C17H19ClN2OS/c1-19(2)10-5-11-20-14-6-3-4-7-16(14)22(21)17-9-8-13(18)12-15(17)20/h3-4,6-9,12H,5,10-11H2,1-2H3

M03
NAME: 7-Hydroxychlorpromazine
PUBCHEM_CID: 16414
INCHI: InChI=1S/C17H19ClN2OS/c1-19(2)8-3-9-20-14-6-5-13(21)11-17(14)22-16-7-4-12(18)10-15(16)20/h4-7,10-11,21H,3,8-9H2,1-2H3

M04
NAME: Chlorpromazine N-oxide
PUBCHEM_CID: 443037
INCHI: InChI=1S/C17H19ClN2OS/c1-20(2,21)11-5-10-19-14-6-3-4-7-16(14)22-17-9-8-13(18)12-15(17)19/h3-4,6-9,12H,5,10-11H2,1-2H3

M05
NAME: Norchlorpromazine
PUBCHEM_CID: 62875
INCHI: InChI=1S/C16H17ClN2S/c1-18-9-4-10-19-13-5-2-3-6-15(13)20-16-8-7-12(17)11-14(16)19/h2-3,5-8,11,18H,4,9-10H2,1H3


> <References>
Brunton, L; Chabner, B; Knollman, B (2010). Goodman and Gilman's The Pharmacological Basis of Therapeutics (12th ed.). New York: McGraw-Hill Professional. ISBN 978-0-07-162442-8.
Beckett, AH. et al. (1974); A Polarographie method for the determination of the N-oxide, N-oxide-sulphoxide and sulphoxide metabolites of chlorpromazine; DOI: 10.1111/j.2042-7158.1974.tb09304.x

$$$$

  CDK     0807181436

 18 18  0  0  0  0  0  0  0  0999 V2000
    0.0000    0.0000    0.0000 C   0  0  0  0  0  0  0  0  0  0  0  0
    0.0000    0.0000    0.0000 C   0  0  0  0  0  0  0  0  0  0  0  0
    0.0000    0.0000    0.0000 C   0  0  0  0  0  0  0  0  0  0  0  0
    0.0000    0.0000    0.0000 C   0  0  0  0  0  0  0  0  0  0  0  0
    0.0000    0.0000    0.0000 C   0  0  0  0  0  0  0  0  0  0  0  0
    0.0000    0.0000    0.0000 C   0  0  0  0  0  0  0  0  0  0  0  0
    0.0000    0.0000    0.0000 C   0  0  0  0  0  0  0  0  0  0  0  0
    0.0000    0.0000    0.0000 C   0  0  0  0  0  0  0  0  0  0  0  0
    0.0000    0.0000    0.0000 C   0  0  0  0  0  0  0  0  0  0  0  0
    0.0000    0.0000    0.0000 Cl  0  0  0  0  0  0  0  0  0  0  0  0
    0.0000    0.0000    0.0000 Cl  0  0  0  0  0  0  0  0  0  0  0  0
    0.0000    0.0000    0.0000 Cl  0  0  0  0  0  0  0  0  0  0  0  0
    0.0000    0.0000    0.0000 N   0  0  0  0  0  0  0  0  0  0  0  0
    0.0000    0.0000    0.0000 O   0  0  0  0  0  0  0  0  0  0  0  0
    0.0000    0.0000    0.0000 O   0  0  0  0  0  0  0  0  0  0  0  0
    0.0000    0.0000    0.0000 O   0  0  0  0  0  0  0  0  0  0  0  0
    0.0000    0.0000    0.0000 P   0  0  0  0  0  0  0  0  0  0  0  0
    0.0000    0.0000    0.0000 S   0  0  0  0  0  0  0  0  0  0  0  0
  3  1  1  0  0  0  0 
  4  2  1  0  0  0  0 
  6  5  2  0  0  0  0 
  7  5  1  0  0  0  0 
  8  6  1  0  0  0  0 
  9  7  2  0  0  0  0 
 10  6  1  0  0  0  0 
 11  7  1  0  0  0  0 
 12  8  1  0  0  0  0 
 13  8  2  0  0  0  0 
 13  9  1  0  0  0  0 
 14  3  1  0  0  0  0 
 15  4  1  0  0  0  0 
 16  9  1  0  0  0  0 
 17 14  1  0  0  0  0 
 17 15  1  0  0  0  0 
 17 16  1  0  0  0  0 
 18 17  2  0  0  0  0 
M  END
> <InChI>
InChI=1S/C9H11Cl3NO3PS/c1-3-14-17(18,15-4-2)16-9-7(11)5-6(10)8(12)13-9/h5H,3-4H2,1-2H3

> <NAME>
Chlorpyrifos

> <BioTransformer_Predictions>
M01	M02	M03

> <Reported_Metabolites>
M01
NAME: Chlorpyrifos oxon
PUBCHEM_CID: NULL
INCHI: InChI=1S/C9H11Cl3NO4P/c1-3-15-18(14,16-4-2)17-9-7(11)5-6(10)8(12)13-9/h5H,3-4H2,1-2H3

M02
NAME: NSC289403
PUBCHEM_CID: 181829
INCHI: InChI=1S/C4H11O3PS/c1-3-6-8(5,9)7-4-2/h3-4H2,1-2H3,(H,5,9)

M03
NAME: 2-Hydroxy-3,5,6-trichloropyridine
PUBCHEM_CID: 21804
INCHI: InChI=1S/C5H2Cl3NO/c6-2-1-3(7)5(10)9-4(2)8/h1H,(H,9,10)


> <References>
METABOLISM OF CHLORPYRIFOS BY HUMAN CYTOCHROME P450 ISOFORMS AND HUMAN, MOUSE, AND RAT LIVER MICROSOMES
Fujioka, K. and Casida, JE. (2007); Glutathione S-Transferase Conjugation of Organophosphorus Pesticides Yields S-Phospho-, S-Aryl-, and S-Alkylglutathione Derivatives; Chem. Res. Toxicol. 2007, 20, 1211–1217

$$$$

  CDK     0807181436

 44 43  0  0  1  0  0  0  0  0999 V2000
    0.0000    0.0000    0.0000 C   0  0  0  0  0  0  0  0  0  0  0  0
    0.0000    0.0000    0.0000 C   0  0  0  0  0  0  0  0  0  0  0  0
    0.0000    0.0000    0.0000 C   0  0  0  0  0  0  0  0  0  0  0  0
    0.0000    0.0000    0.0000 C   0  0  0  0  0  0  0  0  0  0  0  0
    0.0000    0.0000    0.0000 C   0  0  0  0  0  0  0  0  0  0  0  0
    0.0000    0.0000    0.0000 C   0  0  0  0  0  0  0  0  0  0  0  0
    0.0000    0.0000    0.0000 C   0  0  0  0  0  0  0  0  0  0  0  0
    0.0000    0.0000    0.0000 C   0  0  0  0  0  0  0  0  0  0  0  0
    0.0000    0.0000    0.0000 C   0  0  0  0  0  0  0  0  0  0  0  0
    0.0000    0.0000    0.0000 C   0  0  0  0  0  0  0  0  0  0  0  0
    0.0000    0.0000    0.0000 C   0  0  0  0  0  0  0  0  0  0  0  0
    0.0000    0.0000    0.0000 C   0  0  0  0  0  0  0  0  0  0  0  0
    0.0000    0.0000    0.0000 C   0  0  0  0  0  0  0  0  0  0  0  0
    0.0000    0.0000    0.0000 C   0  0  0  0  0  0  0  0  0  0  0  0
    0.0000    0.0000    0.0000 C   0  0  0  0  0  0  0  0  0  0  0  0
    0.0000    0.0000    0.0000 C   0  0  0  0  0  0  0  0  0  0  0  0
    0.0000    0.0000    0.0000 C   0  0  0  0  0  0  0  0  0  0  0  0
    0.0000    0.0000    0.0000 C   0  0  0  0  0  0  0  0  0  0  0  0
    0.0000    0.0000    0.0000 C   0  0  0  0  0  0  0  0  0  0  0  0
    0.0000    0.0000    0.0000 C   0  0  0  0  0  0  0  0  0  0  0  0
    0.0000    0.0000    0.0000 C   0  0  0  0  0  0  0  0  0  0  0  0
    0.0000    0.0000    0.0000 C   0  0  0  0  0  0  0  0  0  0  0  0
    0.0000    0.0000    0.0000 C   0  0  0  0  0  0  0  0  0  0  0  0
    0.0000    0.0000    0.0000 C   0  0  0  0  0  0  0  0  0  0  0  0
    0.0000    0.0000    0.0000 C   0  0  0  0  0  0  0  0  0  0  0  0
    0.0000    0.0000    0.0000 C   0  0  0  0  0  0  0  0  0  0  0  0
    0.0000    0.0000    0.0000 C   0  0  0  0  0  0  0  0  0  0  0  0
    0.0000    0.0000    0.0000 C   0  0  0  0  0  0  0  0  0  0  0  0
    0.0000    0.0000    0.0000 C   0  0  0  0  0  0  0  0  0  0  0  0
    0.0000    0.0000    0.0000 C   0  0  0  0  0  0  0  0  0  0  0  0
    0.0000    0.0000    0.0000 C   0  0  0  0  0  0  0  0  0  0  0  0
    0.0000    0.0000    0.0000 C   0  0  0  0  0  0  0  0  0  0  0  0
    0.0000    0.0000    0.0000 C   0  0  0  0  0  0  0  0  0  0  0  0
    0.0000    0.0000    0.0000 C   0  0  1  0  0  0  0  0  0  0  0  0
    0.0000    0.0000    0.0000 C   0  0  2  0  0  0  0  0  0  0  0  0
    0.0000    0.0000    0.0000 C   0  0  0  0  0  0  0  0  0  0  0  0
    0.0000    0.0000    0.0000 N   0  0  0  0  0  0  0  0  0  0  0  0
    0.0000    0.0000    0.0000 O   0  0  0  0  0  0  0  0  0  0  0  0
    0.0000    0.0000    0.0000 O   0  0  0  0  0  0  0  0  0  0  0  0
    0.0000    0.0000    0.0000 O   0  0  0  0  0  0  0  0  0  0  0  0
    0.0000    0.0000    0.0000 H   0  0  0  0  0  0  0  0  0  0  0  0
    0.0000    0.0000    0.0000 H   0  0  0  0  0  0  0  0  0  0  0  0
    0.0000    0.0000    0.0000 H   0  0  0  0  0  0  0  0  0  0  0  0
    0.0000    0.0000    0.0000 H   0  0  0  0  0  0  0  0  0  0  0  0
  3  1  1  0  0  0  0 
  4  2  1  0  0  0  0 
  5  3  1  0  0  0  0 
  6  4  1  0  0  0  0 
  7  5  1  0  0  0  0 
  8  6  1  0  0  0  0 
  9  7  1  0  0  0  0 
 10  8  1  0  0  0  0 
 11  9  1  0  0  0  0 
 12 10  1  0  0  0  0 
 13 11  1  0  0  0  0 
 14 12  1  0  0  0  0 
 15 13  1  0  0  0  0 
 16 14  1  0  0  0  0 
 17 15  1  0  0  0  0 
 18 17  1  0  0  0  0 
 19 16  1  0  0  0  0 
 20 18  1  0  0  0  0 
 21 19  1  0  0  0  0 
 22 20  1  0  0  0  0 
 23 21  1  0  0  0  0 
 24 22  1  0  0  0  0 
 25 23  1  0  0  0  0 
 26 24  1  0  0  0  0 
 27 25  1  0  0  0  0 
 28 26  1  0  0  0  0 
 29 27  1  0  0  0  0 
 30 28  1  0  0  0  0 
 29 31  2  0  0  0  0 
 32 30  1  0  0  0  0 
 34 33  1  0  0  0  0 
 35 31  1  0  0  0  0 
 35 34  1  0  0  0  0 
 36 32  1  0  0  0  0 
 37 34  1  0  0  0  0 
 37 36  2  0  0  0  0 
 38 33  1  0  0  0  0 
 39 35  1  0  0  0  0 
 40 36  1  0  0  0  0 
 41 29  1  0  0  0  0 
 42 31  1  0  0  0  0 
 43 34  1  0  0  0  0 
 44 35  1  0  0  0  0 
M  END
> <InChI>
InChI=1S/C36H71NO3/c1-3-5-7-9-11-13-15-17-18-20-22-24-26-28-30-32-36(40)37-34(33-38)35(39)31-29-27-25-23-21-19-16-14-12-10-8-6-4-2/h29,31,34-35,38-39H,3-28,30,32-33H2,1-2H3,(H,37,40)/b31-29+/t34-,35+/m0/s1

> <NAME>
Cholic acid

> <BioTransformer_Predictions>


> <Reported_Metabolites>
None


> <References>


$$$$

  CDK     0807181436

 31 32  0  0  0  0  0  0  0  0999 V2000
    0.0000    0.0000    0.0000 C   0  0  0  0  0  0  0  0  0  0  0  0
    0.0000    0.0000    0.0000 C   0  0  0  0  0  0  0  0  0  0  0  0
    0.0000    0.0000    0.0000 C   0  0  0  0  0  0  0  0  0  0  0  0
    0.0000    0.0000    0.0000 C   0  0  0  0  0  0  0  0  0  0  0  0
    0.0000    0.0000    0.0000 C   0  0  0  0  0  0  0  0  0  0  0  0
    0.0000    0.0000    0.0000 C   0  0  0  0  0  0  0  0  0  0  0  0
    0.0000    0.0000    0.0000 C   0  0  0  0  0  0  0  0  0  0  0  0
    0.0000    0.0000    0.0000 C   0  0  0  0  0  0  0  0  0  0  0  0
    0.0000    0.0000    0.0000 C   0  0  0  0  0  0  0  0  0  0  0  0
    0.0000    0.0000    0.0000 C   0  0  0  0  0  0  0  0  0  0  0  0
    0.0000    0.0000    0.0000 C   0  0  0  0  0  0  0  0  0  0  0  0
    0.0000    0.0000    0.0000 C   0  0  0  0  0  0  0  0  0  0  0  0
    0.0000    0.0000    0.0000 C   0  0  0  0  0  0  0  0  0  0  0  0
    0.0000    0.0000    0.0000 C   0  0  0  0  0  0  0  0  0  0  0  0
    0.0000    0.0000    0.0000 C   0  0  0  0  0  0  0  0  0  0  0  0
    0.0000    0.0000    0.0000 C   0  0  0  0  0  0  0  0  0  0  0  0
    0.0000    0.0000    0.0000 C   0  0  0  0  0  0  0  0  0  0  0  0
    0.0000    0.0000    0.0000 C   0  0  0  0  0  0  0  0  0  0  0  0
    0.0000    0.0000    0.0000 C   0  0  0  0  0  0  0  0  0  0  0  0
    0.0000    0.0000    0.0000 C   0  0  0  0  0  0  0  0  0  0  0  0
    0.0000    0.0000    0.0000 C   0  0  0  0  0  0  0  0  0  0  0  0
    0.0000    0.0000    0.0000 O   0  0  0  0  0  0  0  0  0  0  0  0
    0.0000    0.0000    0.0000 O   0  0  0  0  0  0  0  0  0  0  0  0
    0.0000    0.0000    0.0000 O   0  0  0  0  0  0  0  0  0  0  0  0
    0.0000    0.0000    0.0000 O   0  0  0  0  0  0  0  0  0  0  0  0
    0.0000    0.0000    0.0000 O   0  0  0  0  0  0  0  0  0  0  0  0
    0.0000    0.0000    0.0000 O   0  0  0  0  0  0  0  0  0  0  0  0
    0.0000    0.0000    0.0000 H   0  0  0  0  0  0  0  0  0  0  0  0
    0.0000    0.0000    0.0000 H   0  0  0  0  0  0  0  0  0  0  0  0
    0.0000    0.0000    0.0000 H   0  0  0  0  0  0  0  0  0  0  0  0
    0.0000    0.0000    0.0000 H   0  0  0  0  0  0  0  0  0  0  0  0
  3  7  2  0  0  0  0 
  4  8  2  0  0  0  0 
  9  5  2  0  0  0  0 
 10  6  2  0  0  0  0 
 14  3  1  0  0  0  0 
 14  5  1  0  0  0  0 
 14 11  2  0  0  0  0 
 15  4  1  0  0  0  0 
 15  6  1  0  0  0  0 
 15 12  2  0  0  0  0 
 16  7  1  0  0  0  0 
 16 13  1  0  0  0  0 
 17  8  1  0  0  0  0 
 17 13  1  0  0  0  0 
 18  9  1  0  0  0  0 
 19 10  1  0  0  0  0 
 20 11  1  0  0  0  0 
 20 18  2  0  0  0  0 
 21 12  1  0  0  0  0 
 21 19  2  0  0  0  0 
 22 16  2  0  0  0  0 
 23 17  2  0  0  0  0 
 24 18  1  0  0  0  0 
 25 19  1  0  0  0  0 
 26  1  1  0  0  0  0 
 26 20  1  0  0  0  0 
 27  2  1  0  0  0  0 
 27 21  1  0  0  0  0 
 28  3  1  0  0  0  0 
 29  4  1  0  0  0  0 
 30  7  1  0  0  0  0 
 31  8  1  0  0  0  0 
M  END
> <InChI>
InChI=1S/C21H20O6/c1-26-20-11-14(5-9-18(20)24)3-7-16(22)13-17(23)8-4-15-6-10-19(25)21(12-15)27-2/h3-12,24-25H,13H2,1-2H3/b7-3+,8-4+

> <NAME>
Curcumin

> <BioTransformer_Predictions>
M01

> <Reported_Metabolites>
M01
NAME: Mono-O-Demethylcurcumin
PUBCHEM_CID: 5469426
INCHI: InChI=1S/C20H18O6/c1-26-20-11-14(5-9-18(20)24)3-7-16(22)12-15(21)6-2-13-4-8-17(23)19(25)10-13/h2-11,23-25H,12H2,1H3/b6-2+,7-3+


> <References>
Burapan, S. et al. (2017); Curcuminoid Demethylation as an Alternative Metabolism by Human Intestinal Microbiota; J Agric Food Chem.; 65(16):3305-3310. doi: 10.1021/acs.jafc.7b00943

$$$$

  CDK     0807181436

 21 23  0  0  0  0  0  0  0  0999 V2000
    0.0000    0.0000    0.0000 C   0  0  0  0  0  0  0  0  0  0  0  0
    0.0000    0.0000    0.0000 C   0  0  0  0  0  0  0  0  0  0  0  0
    0.0000    0.0000    0.0000 C   0  0  0  0  0  0  0  0  0  0  0  0
    0.0000    0.0000    0.0000 C   0  0  0  0  0  0  0  0  0  0  0  0
    0.0000    0.0000    0.0000 C   0  0  0  0  0  0  0  0  0  0  0  0
    0.0000    0.0000    0.0000 C   0  0  0  0  0  0  0  0  0  0  0  0
    0.0000    0.0000    0.0000 C   0  0  0  0  0  0  0  0  0  0  0  0
    0.0000    0.0000    0.0000 C   0  0  0  0  0  0  0  0  0  0  0  0
    0.0000    0.0000    0.0000 C   0  0  0  0  0  0  0  0  0  0  0  0
    0.0000    0.0000    0.0000 C   0  0  0  0  0  0  0  0  0  0  0  0
    0.0000    0.0000    0.0000 C   0  0  0  0  0  0  0  0  0  0  0  0
    0.0000    0.0000    0.0000 C   0  0  0  0  0  0  0  0  0  0  0  0
    0.0000    0.0000    0.0000 C   0  0  0  0  0  0  0  0  0  0  0  0
    0.0000    0.0000    0.0000 C   0  0  0  0  0  0  0  0  0  0  0  0
    0.0000    0.0000    0.0000 C   0  0  0  0  0  0  0  0  0  0  0  0
    0.0000    0.0000    0.0000 O   0  0  0  0  0  0  0  0  0  0  0  0
    0.0000    0.0000    0.0000 O   0  0  0  0  0  0  0  0  0  0  0  0
    0.0000    0.0000    0.0000 O   0  0  0  0  0  0  0  0  0  0  0  0
    0.0000    0.0000    0.0000 O   0  0  0  0  0  0  0  0  0  0  0  0
    0.0000    0.0000    0.0000 O   0  0  0  0  0  0  0  0  0  0  0  0
    0.0000    0.0000    0.0000 O   0  0  0  0  0  0  0  0  0  0  0  0
  2  1  2  0  0  0  0 
  7  1  1  0  0  0  0 
  7  3  2  0  0  0  0 
  8  4  1  0  0  0  0 
  8  5  2  0  0  0  0 
  9  6  2  0  0  0  0 
 10  2  1  0  0  0  0 
 11  4  2  0  0  0  0 
 11  9  1  0  0  0  0 
 12  3  1  0  0  0  0 
 12 10  2  0  0  0  0 
 13  6  1  0  0  0  0 
 14  5  1  0  0  0  0 
 14  9  1  0  0  0  0 
 15  7  1  0  0  0  0 
 15 13  2  0  0  0  0 
 16  8  1  0  0  0  0 
 17 10  1  0  0  0  0 
 18 11  1  0  0  0  0 
 19 12  1  0  0  0  0 
 20 13  1  0  0  0  0 
 21 14  2  0  0  0  0 
 21 15  1  0  0  0  0 
M  CHG  1  21   1
M  END
> <InChI>
InChI=1S/C15H10O6/c16-8-4-11(18)9-6-13(20)15(21-14(9)5-8)7-1-2-10(17)12(19)3-7/h1-6H,(H4-,16,17,18,19,20)/p+1

> <NAME>
Cyanidin

> <BioTransformer_Predictions>


> <Reported_Metabolites>
None


> <References>


$$$$

  CDK     0807181436

 14 14  0  0  0  0  0  0  0  0999 V2000
    0.0000    0.0000    0.0000 C   0  0  0  0  0  0  0  0  0  0  0  0
    0.0000    0.0000    0.0000 C   0  0  0  0  0  0  0  0  0  0  0  0
    0.0000    0.0000    0.0000 C   0  0  0  0  0  0  0  0  0  0  0  0
    0.0000    0.0000    0.0000 C   0  0  0  0  0  0  0  0  0  0  0  0
    0.0000    0.0000    0.0000 C   0  0  0  0  0  0  0  0  0  0  0  0
    0.0000    0.0000    0.0000 C   0  0  0  0  0  0  0  0  0  0  0  0
    0.0000    0.0000    0.0000 C   0  0  0  0  0  0  0  0  0  0  0  0
    0.0000    0.0000    0.0000 C   0  0  0  0  0  0  0  0  0  0  0  0
    0.0000    0.0000    0.0000 C   0  0  0  0  0  0  0  0  0  0  0  0
    0.0000    0.0000    0.0000 C   0  0  0  0  0  0  0  0  0  0  0  0
    0.0000    0.0000    0.0000 C   0  0  0  0  0  0  0  0  0  0  0  0
    0.0000    0.0000    0.0000 C   0  0  0  0  0  0  0  0  0  0  0  0
    0.0000    0.0000    0.0000 N   0  0  0  0  0  0  0  0  0  0  0  0
    0.0000    0.0000    0.0000 O   0  0  0  0  0  0  0  0  0  0  0  0
  4  1  1  0  0  0  0 
  5  2  1  0  0  0  0 
  7  6  2  0  0  0  0 
  8  6  1  0  0  0  0 
 10  3  1  0  0  0  0 
 10  7  1  0  0  0  0 
 10  9  2  0  0  0  0 
 11  8  2  0  0  0  0 
 11  9  1  0  0  0  0 
 12 11  1  0  0  0  0 
 13  4  1  0  0  0  0 
 13  5  1  0  0  0  0 
 13 12  1  0  0  0  0 
 14 12  2  0  0  0  0 
M  END
> <InChI>
InChI=1S/C12H17NO/c1-4-13(5-2)12(14)11-8-6-7-10(3)9-11/h6-9H,4-5H2,1-3H3

> <NAME>
DEET

> <BioTransformer_Predictions>
M01	M02	M03

> <Reported_Metabolites>
M01
NAME: N-ethyl-m-toluamide
PUBCHEM_CID: 93103
INCHI: InChI=1S/C10H13NO/c1-3-11-10(12)9-6-4-5-8(2)7-9/h4-7H,3H2,1-2H3,(H,11,12)

M02
NAME: acetaldehyde
PUBCHEM_CID: 177
INCHI: InChI=1S/C2H4O/c1-2-3/h2H,1H3

M03
NAME: N,N-diethyl-3-hydroxymethylbenzamide
PUBCHEM_CID: 155712
INCHI: InChI=1S/C12H17NO2/c1-3-13(4-2)12(15)11-7-5-6-10(8-11)9-14/h5-8,14H,3-4,9H2,1-2H3


> <References>
Usmani, KA et al. (2002); In Vitro Human Metabolism and Interactions of Repellent N,N-Diethyl-m-Toluamide; Drug Metab Dispos.;30(3):289-94; PMID:11854147

$$$$

  CDK     0807181436

 19 21  0  0  0  0  0  0  0  0999 V2000
    0.0000    0.0000    0.0000 C   0  0  0  0  0  0  0  0  0  0  0  0
    0.0000    0.0000    0.0000 C   0  0  0  0  0  0  0  0  0  0  0  0
    0.0000    0.0000    0.0000 C   0  0  0  0  0  0  0  0  0  0  0  0
    0.0000    0.0000    0.0000 C   0  0  0  0  0  0  0  0  0  0  0  0
    0.0000    0.0000    0.0000 C   0  0  0  0  0  0  0  0  0  0  0  0
    0.0000    0.0000    0.0000 C   0  0  0  0  0  0  0  0  0  0  0  0
    0.0000    0.0000    0.0000 C   0  0  0  0  0  0  0  0  0  0  0  0
    0.0000    0.0000    0.0000 C   0  0  0  0  0  0  0  0  0  0  0  0
    0.0000    0.0000    0.0000 C   0  0  0  0  0  0  0  0  0  0  0  0
    0.0000    0.0000    0.0000 C   0  0  0  0  0  0  0  0  0  0  0  0
    0.0000    0.0000    0.0000 C   0  0  0  0  0  0  0  0  0  0  0  0
    0.0000    0.0000    0.0000 C   0  0  0  0  0  0  0  0  0  0  0  0
    0.0000    0.0000    0.0000 C   0  0  0  0  0  0  0  0  0  0  0  0
    0.0000    0.0000    0.0000 C   0  0  0  0  0  0  0  0  0  0  0  0
    0.0000    0.0000    0.0000 C   0  0  0  0  0  0  0  0  0  0  0  0
    0.0000    0.0000    0.0000 O   0  0  0  0  0  0  0  0  0  0  0  0
    0.0000    0.0000    0.0000 O   0  0  0  0  0  0  0  0  0  0  0  0
    0.0000    0.0000    0.0000 O   0  0  0  0  0  0  0  0  0  0  0  0
    0.0000    0.0000    0.0000 O   0  0  0  0  0  0  0  0  0  0  0  0
  3  1  1  0  0  0  0 
  4  2  2  0  0  0  0 
  6  5  2  0  0  0  0 
  9  1  2  0  0  0  0 
  9  2  1  0  0  0  0 
 10  3  2  0  0  0  0 
 10  4  1  0  0  0  0 
 11  5  1  0  0  0  0 
 11  7  2  0  0  0  0 
 12  6  1  0  0  0  0 
 13  8  2  0  0  0  0 
 13  9  1  0  0  0  0 
 14  7  1  0  0  0  0 
 14 12  2  0  0  0  0 
 15 12  1  0  0  0  0 
 15 13  1  0  0  0  0 
 16 10  1  0  0  0  0 
 17 11  1  0  0  0  0 
 18 15  2  0  0  0  0 
 19  8  1  0  0  0  0 
 19 14  1  0  0  0  0 
M  END
> <InChI>
InChI=1S/C15H10O4/c16-10-3-1-9(2-4-10)13-8-19-14-7-11(17)5-6-12(14)15(13)18/h1-8,16-17H

> <NAME>
Daidzein

> <BioTransformer_Predictions>
M01	M02	M03

> <Reported_Metabolites>
M01
NAME: Demethyltexasin
PUBCHEM_CID: 5284649
INCHI: InChI=1S/C15H10O5/c16-9-3-1-8(2-4-9)11-7-20-14-6-13(18)12(17)5-10(14)15(11)19/h1-7,16-18H

M02
NAME: 8-Hydroxydaidzein
PUBCHEM_CID: 5466139
INCHI: InChI=1S/C15H10O5/c16-9-3-1-8(2-4-9)11-7-20-15-10(13(11)18)5-6-12(17)14(15)19/h1-7,16-17,19H

M03
NAME: 3'-Hydroxydaidzein
PUBCHEM_CID: 5284648
INCHI: InChI=1S/C15H10O5/c16-9-2-3-10-14(6-9)20-7-11(15(10)19)8-1-4-12(17)13(18)5-8/h1-7,16-18H


> <References>


$$$$

  CDK     0807181436

 25 27  0  0  1  0  0  0  0  0999 V2000
    0.0000    0.0000    0.0000 C   0  0  0  0  0  0  0  0  0  0  0  0
    0.0000    0.0000    0.0000 C   0  0  0  0  0  0  0  0  0  0  0  0
    0.0000    0.0000    0.0000 C   0  0  0  0  0  0  0  0  0  0  0  0
    0.0000    0.0000    0.0000 C   0  0  0  0  0  0  0  0  0  0  0  0
    0.0000    0.0000    0.0000 C   0  0  0  0  0  0  0  0  0  0  0  0
    0.0000    0.0000    0.0000 C   0  0  0  0  0  0  0  0  0  0  0  0
    0.0000    0.0000    0.0000 C   0  0  0  0  0  0  0  0  0  0  0  0
    0.0000    0.0000    0.0000 C   0  0  0  0  0  0  0  0  0  0  0  0
    0.0000    0.0000    0.0000 C   0  0  0  0  0  0  0  0  0  0  0  0
    0.0000    0.0000    0.0000 C   0  0  0  0  0  0  0  0  0  0  0  0
    0.0000    0.0000    0.0000 C   0  0  0  0  0  0  0  0  0  0  0  0
    0.0000    0.0000    0.0000 C   0  0  0  0  0  0  0  0  0  0  0  0
    0.0000    0.0000    0.0000 C   0  0  0  0  0  0  0  0  0  0  0  0
    0.0000    0.0000    0.0000 C   0  0  0  0  0  0  0  0  0  0  0  0
    0.0000    0.0000    0.0000 C   0  0  0  0  0  0  0  0  0  0  0  0
    0.0000    0.0000    0.0000 C   0  0  2  0  0  0  0  0  0  0  0  0
    0.0000    0.0000    0.0000 C   0  0  2  0  0  0  0  0  0  0  0  0
    0.0000    0.0000    0.0000 C   0  0  0  0  0  0  0  0  0  0  0  0
    0.0000    0.0000    0.0000 C   0  0  0  0  0  0  0  0  0  0  0  0
    0.0000    0.0000    0.0000 C   0  0  0  0  0  0  0  0  0  0  0  0
    0.0000    0.0000    0.0000 C   0  0  0  0  0  0  0  0  0  0  0  0
    0.0000    0.0000    0.0000 O   0  0  0  0  0  0  0  0  0  0  0  0
    0.0000    0.0000    0.0000 O   0  0  0  0  0  0  0  0  0  0  0  0
    0.0000    0.0000    0.0000 H   0  0  0  0  0  0  0  0  0  0  0  0
    0.0000    0.0000    0.0000 H   0  0  0  0  0  0  0  0  0  0  0  0
  5  1  1  0  0  0  0 
  6  5  1  0  0  0  0 
  7  6  1  0  0  0  0 
  8  7  1  0  0  0  0 
 10  9  1  0  0  0  0 
 14  2  1  0  0  0  0 
 14  9  1  0  0  0  0 
 14 11  2  0  0  0  0 
 15  8  1  0  0  0  0 
 15 12  2  0  0  0  0 
 15 13  1  0  0  0  0 
 16 11  1  0  0  0  0 
 17 10  1  0  0  0  0 
 17 16  1  0  0  0  0 
 18 12  1  0  0  0  0 
 19 13  2  0  0  0  0 
 20 16  1  0  0  0  0 
 20 18  2  0  0  0  0 
 20 19  1  0  0  0  0 
 21  3  1  0  0  0  0 
 21  4  1  0  0  0  0 
 21 17  1  0  0  0  0 
 22 18  1  0  0  0  0 
 23 19  1  0  0  0  0 
 23 21  1  0  0  0  0 
 24 16  1  0  0  0  0 
 25 17  1  0  0  0  0 
M  END
> <InChI>
InChI=1S/C21H30O2/c1-5-6-7-8-15-12-18(22)20-16-11-14(2)9-10-17(16)21(3,4)23-19(20)13-15/h11-13,16-17,22H,5-10H2,1-4H3/t16-,17-/m1/s1

> <NAME>
Delta9-Tetrahydrocannabinol

> <BioTransformer_Predictions>
M01	M02	M03	M04	M05	M06	M07	M08

> <Reported_Metabolites>
M01
NAME: 3'-Hydroxytetrahydrocannabinol-delta(9)
PUBCHEM_CID: 194062
INCHI: InChI=1S/C21H30O3/c1-5-15(22)8-7-14-11-18(23)20-16-10-13(2)6-9-17(16)21(3,4)24-19(20)12-14/h10-12,15-17,22-23H,5-9H2,1-4H3

M02
NAME: 11-Hydroxy-delta(9)-thc
PUBCHEM_CID: 37482
INCHI: InChI=1S/C21H30O3/c1-4-5-6-7-14-11-18(23)20-16-10-15(13-22)8-9-17(16)21(2,3)24-19(20)12-14/h10-12,16-17,22-23H,4-9,13H2,1-3H3

M03
NAME: 8.alpha.-Hydroxy-.delta.-9-tetrahydrocannabinol
PUBCHEM_CID: 623131
INCHI: InChI=1S/C21H30O3/c1-5-6-7-8-14-10-18(23)20-15-9-13(2)17(22)12-16(15)21(3,4)24-19(20)11-14/h9-11,15-17,22-23H,5-8,12H2,1-4H3

M04
NAME: 
PUBCHEM_CID: NULL
INCHI: InChI=1S/C21H30O3/c1-5-6-7-17(22)14-11-18(23)20-15-10-13(2)8-9-16(15)21(3,4)24-19(20)12-14/h10-12,15-17,22-23H,5-9H2,1-4H3

M05
NAME: 4'-Hydroxy-thc
PUBCHEM_CID: 6453619
INCHI: InChI=1S/C21H30O3/c1-13-8-9-17-16(10-13)20-18(23)11-15(7-5-6-14(2)22)12-19(20)24-21(17,3)4/h10-12,14,16-17,22-23H,5-9H2,1-4H3

M06
NAME: 1alpha,2alpha-Epoxyhexahydrocannabinol (9,10-Epoxy-delta-9-tetrahydrocannabinol)
PUBCHEM_CID: 125763
INCHI: InChI=1S/C21H30O3/c1-5-6-7-8-13-11-15(22)18-16(12-13)23-20(2,3)14-9-10-21(4)19(24-21)17(14)18/h11-12,14,17,19,22H,5-10H2,1-4H3

M07
NAME: 9-alpha,10-alpha-epoxyhexahydrocannabinol
PUBCHEM_CID: 125763
INCHI: InChI=1S/C21H30O3/c1-14-8-9-17-16(11-14)20-18(23)12-15(7-5-4-6-10-22)13-19(20)24-21(17,2)3/h11-13,16-17,22-23H,4-10H2,1-3H3

M08
NAME: 3-Pentyl-6,6,9-trimethyl-6a,7,8,10a-tetrahydro-6H-dibenzo[b,d]pyran-1,7-diol
PUBCHEM_CID: 101929786
INCHI: InChI=1S/C21H30O3/c1-5-6-7-8-14-11-16(22)19-15-9-13(2)10-17(23)20(15)21(3,4)24-18(19)12-14/h9,11-12,15,17,20,22-23H,5-8,10H2,1-4H3

M09
NAME: 2'-OH-delta9-THC
PUBCHEM_CID: 101594561
INCHI: InChI=1/C21H30O3/c1-5-6-15(22)10-14-11-18(23)20-16-9-13(2)7-8-17(16)21(3,4)24-19(20)12-14/h9,11-12,15-17,22-23H,5-8,10H2,1-4H3


> <References>
Zhou, S.F. et al. (2009); Substrates, Inducers, Inhibitors and Structure-Activity Relationships of Human Cytochrome P450 2C9 and Implications in Drug Development; Current Medicinal Chemistry, 2009, 16, 3480-3675
Ricardo Jorge Dinis-Oliveira (2016); Metabolomics of Δ9-tetrahydrocannabinol: implications in toxicity; Drug metabolism reviews [0360-2532] yr:2016 vol:48 iss:1 pg:80-87; http://dx.doi.org/10.3109/03602532.2015.1137307

$$$$

  CDK     0807181436

 14 13  0  0  0  0  0  0  0  0999 V2000
    0.0000    0.0000    0.0000 C   0  0  0  0  0  0  0  0  0  0  0  0
    0.0000    0.0000    0.0000 C   0  0  0  0  0  0  0  0  0  0  0  0
    0.0000    0.0000    0.0000 C   0  0  0  0  0  0  0  0  0  0  0  0
    0.0000    0.0000    0.0000 C   0  0  0  0  0  0  0  0  0  0  0  0
    0.0000    0.0000    0.0000 C   0  0  0  0  0  0  0  0  0  0  0  0
    0.0000    0.0000    0.0000 C   0  0  0  0  0  0  0  0  0  0  0  0
    0.0000    0.0000    0.0000 C   0  0  0  0  0  0  0  0  0  0  0  0
    0.0000    0.0000    0.0000 C   0  0  0  0  0  0  0  0  0  0  0  0
    0.0000    0.0000    0.0000 O   0  0  0  0  0  0  0  0  0  0  0  0
    0.0000    0.0000    0.0000 O   0  0  0  0  0  0  0  0  0  0  0  0
    0.0000    0.0000    0.0000 P   0  0  0  0  0  0  0  0  0  0  0  0
    0.0000    0.0000    0.0000 S   0  0  0  0  0  0  0  0  0  0  0  0
    0.0000    0.0000    0.0000 S   0  0  0  0  0  0  0  0  0  0  0  0
    0.0000    0.0000    0.0000 S   0  0  0  0  0  0  0  0  0  0  0  0
  4  1  1  0  0  0  0 
  5  2  1  0  0  0  0 
  6  3  1  0  0  0  0 
  8  7  1  0  0  0  0 
  9  4  1  0  0  0  0 
 10  5  1  0  0  0  0 
 11  9  1  0  0  0  0 
 11 10  1  0  0  0  0 
 12 11  2  0  0  0  0 
 13  6  1  0  0  0  0 
 13  7  1  0  0  0  0 
 14  8  1  0  0  0  0 
 14 11  1  0  0  0  0 
M  END
> <InChI>
InChI=1S/C8H19O2PS3/c1-4-9-11(12,10-5-2)14-8-7-13-6-3/h4-8H2,1-3H3

> <NAME>
Disulfoton

> <BioTransformer_Predictions>
M01	M02

> <Reported_Metabolites>
M01
NAME: Demeton-S
PUBCHEM_CID: 24723
INCHI: InChI=1S/C8H19O3PS2/c1-4-10-12(9,11-5-2)14-8-7-13-6-3/h4-8H2,1-3H3

M02
NAME: Disulfoton-sulfoxide
PUBCHEM_CID: 17242
INCHI: InChI=1S/C8H19O3PS3/c1-4-10-12(13,11-5-2)14-7-8-15(9)6-3/h4-8H2,1-3H3


> <References>
Usui, K. et al. (2012); Rapid determination of disulfoton and its oxidative metabolites in human whole blood and urine using QuEChERS extraction and liquid chromatography–tandem mass spectrometry; Legal Medicine 14 (2012) 309–316

$$$$

  CDK     0807181436

 14 14  0  0  0  0  0  0  0  0999 V2000
    0.0000    0.0000    0.0000 C   0  0  0  0  0  0  0  0  0  0  0  0
    0.0000    0.0000    0.0000 C   0  0  0  0  0  0  0  0  0  0  0  0
    0.0000    0.0000    0.0000 C   0  0  0  0  0  0  0  0  0  0  0  0
    0.0000    0.0000    0.0000 C   0  0  0  0  0  0  0  0  0  0  0  0
    0.0000    0.0000    0.0000 C   0  0  0  0  0  0  0  0  0  0  0  0
    0.0000    0.0000    0.0000 C   0  0  0  0  0  0  0  0  0  0  0  0
    0.0000    0.0000    0.0000 C   0  0  0  0  0  0  0  0  0  0  0  0
    0.0000    0.0000    0.0000 C   0  0  0  0  0  0  0  0  0  0  0  0
    0.0000    0.0000    0.0000 C   0  0  0  0  0  0  0  0  0  0  0  0
    0.0000    0.0000    0.0000 Cl  0  0  0  0  0  0  0  0  0  0  0  0
    0.0000    0.0000    0.0000 Cl  0  0  0  0  0  0  0  0  0  0  0  0
    0.0000    0.0000    0.0000 N   0  0  0  0  0  0  0  0  0  0  0  0
    0.0000    0.0000    0.0000 N   0  0  0  0  0  0  0  0  0  0  0  0
    0.0000    0.0000    0.0000 O   0  0  0  0  0  0  0  0  0  0  0  0
  4  3  2  0  0  0  0 
  6  3  1  0  0  0  0 
  6  5  2  0  0  0  0 
  7  4  1  0  0  0  0 
  8  5  1  0  0  0  0 
  8  7  2  0  0  0  0 
 10  7  1  0  0  0  0 
 11  8  1  0  0  0  0 
 12  6  1  0  0  0  0 
 12  9  2  0  0  0  0 
 13  1  1  0  0  0  0 
 13  2  1  0  0  0  0 
 13  9  1  0  0  0  0 
 14  9  1  0  0  0  0 
M  END
> <InChI>
InChI=1S/C9H10Cl2N2O/c1-13(2)9(14)12-6-3-4-7(10)8(11)5-6/h3-5H,1-2H3,(H,12,14)

> <NAME>
Diuron

> <BioTransformer_Predictions>
M01	M02

> <Reported_Metabolites>
M01
NAME: N-Demethoxylinuron
PUBCHEM_CID: 19113
INCHI: InChI=1S/C8H8Cl2N2O/c1-11-8(13)12-5-2-3-6(9)7(10)4-5/h2-4H,1H3,(H2,11,12,13)

M02
NAME: Urea, N'-(3,4-dichlorophenyl)-N-(hydroxymethyl)-N-methyl-
PUBCHEM_CID: 14299444
INCHI: InChI=1S/C9H10Cl2N2O2/c1-13(5-14)9(15)12-6-2-3-7(10)8(11)4-6/h2-4,14H,5H2,1H3,(H,12,15)


> <References>
Abass, K. et. al. (2007); Characterization of Diuron N-Demethylation by Mammalian Hepatic Microsomes and cDNA-Expressed Human Cytochrome P450 Enzymes; Drug Metab Dispos.; 35(9):1634-41; PMID:17576805; DOI:10.1124/dmd.107.016295
Ohkawa, H. and Inui, H. (2014); Metabolism of agrochemicals and related environmental chemicals based on cytochrome P450s in mammals and plants; Pest Manag Sci 2015; 71: 824–828; DOI 10.1002/ps.3871

$$$$

  CDK     0807181436

 28 31  0  0  0  0  0  0  0  0999 V2000
    0.0000    0.0000    0.0000 C   0  0  0  0  0  0  0  0  0  0  0  0
    0.0000    0.0000    0.0000 C   0  0  0  0  0  0  0  0  0  0  0  0
    0.0000    0.0000    0.0000 C   0  0  0  0  0  0  0  0  0  0  0  0
    0.0000    0.0000    0.0000 C   0  0  0  0  0  0  0  0  0  0  0  0
    0.0000    0.0000    0.0000 C   0  0  0  0  0  0  0  0  0  0  0  0
    0.0000    0.0000    0.0000 C   0  0  0  0  0  0  0  0  0  0  0  0
    0.0000    0.0000    0.0000 C   0  0  0  0  0  0  0  0  0  0  0  0
    0.0000    0.0000    0.0000 C   0  0  0  0  0  0  0  0  0  0  0  0
    0.0000    0.0000    0.0000 C   0  0  0  0  0  0  0  0  0  0  0  0
    0.0000    0.0000    0.0000 C   0  0  0  0  0  0  0  0  0  0  0  0
    0.0000    0.0000    0.0000 C   0  0  0  0  0  0  0  0  0  0  0  0
    0.0000    0.0000    0.0000 C   0  0  0  0  0  0  0  0  0  0  0  0
    0.0000    0.0000    0.0000 C   0  0  0  0  0  0  0  0  0  0  0  0
    0.0000    0.0000    0.0000 C   0  0  0  0  0  0  0  0  0  0  0  0
    0.0000    0.0000    0.0000 C   0  0  0  0  0  0  0  0  0  0  0  0
    0.0000    0.0000    0.0000 C   0  0  0  0  0  0  0  0  0  0  0  0
    0.0000    0.0000    0.0000 C   0  0  0  0  0  0  0  0  0  0  0  0
    0.0000    0.0000    0.0000 C   0  0  0  0  0  0  0  0  0  0  0  0
    0.0000    0.0000    0.0000 C   0  0  0  0  0  0  0  0  0  0  0  0
    0.0000    0.0000    0.0000 C   0  0  0  0  0  0  0  0  0  0  0  0
    0.0000    0.0000    0.0000 C   0  0  0  0  0  0  0  0  0  0  0  0
    0.0000    0.0000    0.0000 C   0  0  0  0  0  0  0  0  0  0  0  0
    0.0000    0.0000    0.0000 C   0  0  0  0  0  0  0  0  0  0  0  0
    0.0000    0.0000    0.0000 C   0  0  0  0  0  0  0  0  0  0  0  0
    0.0000    0.0000    0.0000 N   0  0  0  0  0  0  0  0  0  0  0  0
    0.0000    0.0000    0.0000 O   0  0  0  0  0  0  0  0  0  0  0  0
    0.0000    0.0000    0.0000 O   0  0  0  0  0  0  0  0  0  0  0  0
    0.0000    0.0000    0.0000 O   0  0  0  0  0  0  0  0  0  0  0  0
  4  3  2  0  0  0  0 
  5  3  1  0  0  0  0 
  6  4  1  0  0  0  0 
  7  5  2  0  0  0  0 
 10  8  1  0  0  0  0 
 11  9  1  0  0  0  0 
 17  8  1  0  0  0  0 
 17  9  1  0  0  0  0 
 17 12  1  0  0  0  0 
 18  6  2  0  0  0  0 
 18  7  1  0  0  0  0 
 18 16  1  0  0  0  0 
 19 13  1  0  0  0  0 
 19 14  2  0  0  0  0 
 20 12  1  0  0  0  0 
 20 13  1  0  0  0  0 
 21 15  2  0  0  0  0 
 21 19  1  0  0  0  0 
 22 14  1  0  0  0  0 
 23 15  1  0  0  0  0 
 23 22  2  0  0  0  0 
 24 20  1  0  0  0  0 
 24 21  1  0  0  0  0 
 25 10  1  0  0  0  0 
 25 11  1  0  0  0  0 
 25 16  1  0  0  0  0 
 26 24  2  0  0  0  0 
 27  1  1  0  0  0  0 
 27 22  1  0  0  0  0 
 28  2  1  0  0  0  0 
 28 23  1  0  0  0  0 
M  END
> <InChI>
InChI=1/C24H29NO3/c1-27-22-14-19-13-20(24(26)21(19)15-23(22)28-2)12-17-8-10-25(11-9-17)16-18-6-4-3-5-7-18/h3-7,14-15,17,20H,8-13,16H2,1-2H3

> <NAME>
Donepezil

> <BioTransformer_Predictions>
M01	M02	M03	M04	M05	M06

> <Reported_Metabolites>
M01
NAME: 5,6-Dimethoxy-2-(piperidin-4-ylmethyl)-2,3-dihydro-1H-inden-1-one
PUBCHEM_CID: 10446897
INCHI: InChI=1S/C17H23NO3/c1-20-15-9-12-8-13(7-11-3-5-18-6-4-11)17(19)14(12)10-16(15)21-2/h9-11,13,18H,3-8H2,1-2H3

M02
NAME: benzaldehyde
PUBCHEM_CID: 240
INCHI: InChI=1S/C7H6O/c8-6-7-4-2-1-3-5-7/h1-6H

M03
NAME: 
PUBCHEM_CID: NULL
INCHI: InChI=1S/C24H29NO4/c1-28-22-13-18-12-19(24(27)21(18)14-23(22)29-2)11-16-7-9-25(10-8-16)15-17-3-5-20(26)6-4-17/h3-6,13-14,16,19,26H,7-12,15H2,1-2H3

M04
NAME: Donepezil N-Oxide
PUBCHEM_CID: 11188628
INCHI: InChI=1S/C24H29NO4/c1-28-22-14-19-13-20(24(26)21(19)15-23(22)29-2)12-17-8-10-25(27,11-9-17)16-18-6-4-3-5-7-18/h3-7,14-15,17,20H,8-13,16H2,1-2H3

M05
NAME: 6-O-Desmethyl Donepezil
PUBCHEM_CID: 14553555
INCHI: InChI=1S/C23H27NO3/c1-27-22-13-18-12-19(23(26)20(18)14-21(22)25)11-16-7-9-24(10-8-16)15-17-5-3-2-4-6-17/h2-6,13-14,16,19,25H,7-12,15H2,1H3

M06
NAME: 5-O-Desmethyl Donepezil
PUBCHEM_CID: 11503234
INCHI: InChI=1S/C23H27NO3/c1-27-22-14-20-18(13-21(22)25)12-19(23(20)26)11-16-7-9-24(10-8-16)15-17-5-3-2-4-6-17/h2-6,13-14,16,19,25H,7-12,15H2,1H3


> <References>
(Chapter 23 - Substrates of Human CYP2D6; p178)
Zhou, S.F. et al. (2009); Substrates, Inducers, Inhibitors and Structure-Activity Relationships of Human Cytochrome P450 2C9 and Implications in Drug Development; Current Medicinal Chemistry, 2009, 16, 3480-3675

$$$$

  CDK     0807181436

 21 23  0  0  1  0  0  0  0  0999 V2000
    0.0000    0.0000    0.0000 C   0  0  0  0  0  0  0  0  0  0  0  0
    0.0000    0.0000    0.0000 C   0  0  0  0  0  0  0  0  0  0  0  0
    0.0000    0.0000    0.0000 C   0  0  0  0  0  0  0  0  0  0  0  0
    0.0000    0.0000    0.0000 C   0  0  0  0  0  0  0  0  0  0  0  0
    0.0000    0.0000    0.0000 C   0  0  0  0  0  0  0  0  0  0  0  0
    0.0000    0.0000    0.0000 C   0  0  0  0  0  0  0  0  0  0  0  0
    0.0000    0.0000    0.0000 C   0  0  0  0  0  0  0  0  0  0  0  0
    0.0000    0.0000    0.0000 C   0  0  0  0  0  0  0  0  0  0  0  0
    0.0000    0.0000    0.0000 C   0  0  0  0  0  0  0  0  0  0  0  0
    0.0000    0.0000    0.0000 C   0  0  0  0  0  0  0  0  0  0  0  0
    0.0000    0.0000    0.0000 C   0  0  0  0  0  0  0  0  0  0  0  0
    0.0000    0.0000    0.0000 C   0  0  0  0  0  0  0  0  0  0  0  0
    0.0000    0.0000    0.0000 C   0  0  2  0  0  0  0  0  0  0  0  0
    0.0000    0.0000    0.0000 C   0  0  0  0  0  0  0  0  0  0  0  0
    0.0000    0.0000    0.0000 Cl  0  0  0  0  0  0  0  0  0  0  0  0
    0.0000    0.0000    0.0000 F   0  0  0  0  0  0  0  0  0  0  0  0
    0.0000    0.0000    0.0000 F   0  0  0  0  0  0  0  0  0  0  0  0
    0.0000    0.0000    0.0000 F   0  0  0  0  0  0  0  0  0  0  0  0
    0.0000    0.0000    0.0000 N   0  0  0  0  0  0  0  0  0  0  0  0
    0.0000    0.0000    0.0000 O   0  0  0  0  0  0  0  0  0  0  0  0
    0.0000    0.0000    0.0000 O   0  0  0  0  0  0  0  0  0  0  0  0
  2  1  1  0  0  0  0 
  4  3  2  0  0  0  0 
  6  5  3  0  0  0  0 
  8  1  1  0  0  0  0 
  8  2  1  0  0  0  0 
  8  5  1  0  0  0  0 
  9  3  1  0  0  0  0 
  9  7  2  0  0  0  0 
 10  7  1  0  0  0  0 
 11  4  1  0  0  0  0 
 11 10  2  0  0  0  0 
 13  6  1  0  0  0  0 
 13 10  1  0  0  0  0 
 14 13  1  0  0  0  0 
 15  9  1  0  0  0  0 
 16 14  1  0  0  0  0 
 17 14  1  0  0  0  0 
 18 14  1  0  0  0  0 
 19 11  1  0  0  0  0 
 19 12  2  0  0  0  0 
 20 12  1  0  0  0  0 
 21 12  1  0  0  0  0 
 21 13  1  0  0  0  0 
M  END
> <InChI>
InChI=1S/C14H9ClF3NO2/c15-9-3-4-11-10(7-9)13(14(16,17)18,21-12(20)19-11)6-5-8-1-2-8/h3-4,7-8H,1-2H2,(H,19,20)/t13-/m0/s1

> <NAME>
Efavirenz

> <BioTransformer_Predictions>
M01	M02

> <Reported_Metabolites>
M01
NAME: 
PUBCHEM_CID: 7-Hydroxyefavirenz
INCHI: InChI=1S/C14H9ClF3NO3/c15-9-5-8-10(6-11(9)20)19-12(21)22-13(8,14(16,17)18)4-3-7-1-2-7/h5-7,20H,1-2H2,(H,19,21)/t13-/m0/s1

M02
NAME: 
PUBCHEM_CID: 8-Hydroxyefavirenz
INCHI: InChI=1S/C14H9ClF3NO3/c15-8-5-9-11(10(20)6-8)19-12(21)22-13(9,14(16,17)18)4-3-7-1-2-7/h5-7,20H,1-2H2,(H,19,21)/t13-/m0/s1


> <References>


$$$$

  CDK     0807181436

 23 25  0  0  1  0  0  0  0  0999 V2000
    0.0000    0.0000    0.0000 C   0  0  0  0  0  0  0  0  0  0  0  0
    0.0000    0.0000    0.0000 C   0  0  0  0  0  0  0  0  0  0  0  0
    0.0000    0.0000    0.0000 C   0  0  0  0  0  0  0  0  0  0  0  0
    0.0000    0.0000    0.0000 C   0  0  0  0  0  0  0  0  0  0  0  0
    0.0000    0.0000    0.0000 C   0  0  0  0  0  0  0  0  0  0  0  0
    0.0000    0.0000    0.0000 C   0  0  0  0  0  0  0  0  0  0  0  0
    0.0000    0.0000    0.0000 C   0  0  0  0  0  0  0  0  0  0  0  0
    0.0000    0.0000    0.0000 C   0  0  0  0  0  0  0  0  0  0  0  0
    0.0000    0.0000    0.0000 C   0  0  0  0  0  0  0  0  0  0  0  0
    0.0000    0.0000    0.0000 C   0  0  0  0  0  0  0  0  0  0  0  0
    0.0000    0.0000    0.0000 C   0  0  0  0  0  0  0  0  0  0  0  0
    0.0000    0.0000    0.0000 C   0  0  0  0  0  0  0  0  0  0  0  0
    0.0000    0.0000    0.0000 C   0  0  2  0  0  0  0  0  0  0  0  0
    0.0000    0.0000    0.0000 C   0  0  0  0  0  0  0  0  0  0  0  0
    0.0000    0.0000    0.0000 C   0  0  2  0  0  0  0  0  0  0  0  0
    0.0000    0.0000    0.0000 O   0  0  0  0  0  0  0  0  0  0  0  0
    0.0000    0.0000    0.0000 O   0  0  0  0  0  0  0  0  0  0  0  0
    0.0000    0.0000    0.0000 O   0  0  0  0  0  0  0  0  0  0  0  0
    0.0000    0.0000    0.0000 O   0  0  0  0  0  0  0  0  0  0  0  0
    0.0000    0.0000    0.0000 O   0  0  0  0  0  0  0  0  0  0  0  0
    0.0000    0.0000    0.0000 O   0  0  0  0  0  0  0  0  0  0  0  0
    0.0000    0.0000    0.0000 H   0  0  0  0  0  0  0  0  0  0  0  0
    0.0000    0.0000    0.0000 H   0  0  0  0  0  0  0  0  0  0  0  0
  2  1  2  0  0  0  0 
  7  1  1  0  0  0  0 
  7  3  2  0  0  0  0 
  8  4  2  0  0  0  0 
  8  5  1  0  0  0  0 
  9  6  1  0  0  0  0 
 10  2  1  0  0  0  0 
 11  4  1  0  0  0  0 
 11  9  2  0  0  0  0 
 12  3  1  0  0  0  0 
 12 10  2  0  0  0  0 
 13  6  1  0  0  0  0 
 14  5  2  0  0  0  0 
 14  9  1  0  0  0  0 
 15  7  1  0  0  0  0 
 15 13  1  0  0  0  0 
 16  8  1  0  0  0  0 
 17 10  1  0  0  0  0 
 18 11  1  0  0  0  0 
 19 12  1  0  0  0  0 
 20 13  1  0  0  0  0 
 21 14  1  0  0  0  0 
 21 15  1  0  0  0  0 
 22 13  1  0  0  0  0 
 23 15  1  0  0  0  0 
M  END
> <InChI>
InChI=1S/C15H14O6/c16-8-4-11(18)9-6-13(20)15(21-14(9)5-8)7-1-2-10(17)12(19)3-7/h1-5,13,15-20H,6H2/t13-,15-/m1/s1

> <NAME>
Epicatechin

> <BioTransformer_Predictions>


> <Reported_Metabolites>
None


> <References>


$$$$

  CDK     0807181436

 20 22  0  0  0  0  0  0  0  0999 V2000
    0.0000    0.0000    0.0000 C   0  0  0  0  0  0  0  0  0  0  0  0
    0.0000    0.0000    0.0000 C   0  0  0  0  0  0  0  0  0  0  0  0
    0.0000    0.0000    0.0000 C   0  0  0  0  0  0  0  0  0  0  0  0
    0.0000    0.0000    0.0000 C   0  0  0  0  0  0  0  0  0  0  0  0
    0.0000    0.0000    0.0000 C   0  0  0  0  0  0  0  0  0  0  0  0
    0.0000    0.0000    0.0000 C   0  0  0  0  0  0  0  0  0  0  0  0
    0.0000    0.0000    0.0000 C   0  0  0  0  0  0  0  0  0  0  0  0
    0.0000    0.0000    0.0000 C   0  0  0  0  0  0  0  0  0  0  0  0
    0.0000    0.0000    0.0000 C   0  0  0  0  0  0  0  0  0  0  0  0
    0.0000    0.0000    0.0000 C   0  0  0  0  0  0  0  0  0  0  0  0
    0.0000    0.0000    0.0000 C   0  0  0  0  0  0  0  0  0  0  0  0
    0.0000    0.0000    0.0000 C   0  0  0  0  0  0  0  0  0  0  0  0
    0.0000    0.0000    0.0000 C   0  0  0  0  0  0  0  0  0  0  0  0
    0.0000    0.0000    0.0000 C   0  0  0  0  0  0  0  0  0  0  0  0
    0.0000    0.0000    0.0000 C   0  0  0  0  0  0  0  0  0  0  0  0
    0.0000    0.0000    0.0000 O   0  0  0  0  0  0  0  0  0  0  0  0
    0.0000    0.0000    0.0000 O   0  0  0  0  0  0  0  0  0  0  0  0
    0.0000    0.0000    0.0000 O   0  0  0  0  0  0  0  0  0  0  0  0
    0.0000    0.0000    0.0000 O   0  0  0  0  0  0  0  0  0  0  0  0
    0.0000    0.0000    0.0000 O   0  0  0  0  0  0  0  0  0  0  0  0
  2  1  2  0  0  0  0 
  3  1  1  0  0  0  0 
  4  2  1  0  0  0  0 
  5  3  2  0  0  0  0 
  8  4  2  0  0  0  0 
  8  5  1  0  0  0  0 
  9  6  2  0  0  0  0 
  9  7  1  0  0  0  0 
 10  6  1  0  0  0  0 
 11  7  2  0  0  0  0 
 12 10  2  0  0  0  0 
 12 11  1  0  0  0  0 
 13 12  1  0  0  0  0 
 14 13  1  0  0  0  0 
 15  8  1  0  0  0  0 
 15 14  2  0  0  0  0 
 16  9  1  0  0  0  0 
 17 10  1  0  0  0  0 
 18 13  2  0  0  0  0 
 19 14  1  0  0  0  0 
 20 11  1  0  0  0  0 
 20 15  1  0  0  0  0 
M  END
> <InChI>
InChI=1S/C15H10O5/c16-9-6-10(17)12-11(7-9)20-15(14(19)13(12)18)8-4-2-1-3-5-8/h1-7,16-17,19H

> <NAME>
Galangin

> <BioTransformer_Predictions>
M01

> <Reported_Metabolites>
M01
NAME: kaempferol
PUBCHEM_CID: 5280863
INCHI: InChI=1S/C15H10O6/c16-8-3-1-7(2-4-8)15-14(20)13(19)12-10(18)5-9(17)6-11(12)21-15/h1-6,16-18,20H


> <References>
Zhou, S.F. et al. (2009); Substrates, Inducers, Inhibitors and Structure-Activity Relationships of Human Cytochrome P450 2C9 and Implications in Drug Development; Current Medicinal Chemistry, 2009, 16, 3480-3675

$$$$

  CDK     0807181436

 22 24  0  0  0  0  0  0  0  0999 V2000
    0.0000    0.0000    0.0000 C   0  0  0  0  0  0  0  0  0  0  0  0
    0.0000    0.0000    0.0000 C   0  0  0  0  0  0  0  0  0  0  0  0
    0.0000    0.0000    0.0000 C   0  0  0  0  0  0  0  0  0  0  0  0
    0.0000    0.0000    0.0000 C   0  0  0  0  0  0  0  0  0  0  0  0
    0.0000    0.0000    0.0000 C   0  0  0  0  0  0  0  0  0  0  0  0
    0.0000    0.0000    0.0000 C   0  0  0  0  0  0  0  0  0  0  0  0
    0.0000    0.0000    0.0000 C   0  0  0  0  0  0  0  0  0  0  0  0
    0.0000    0.0000    0.0000 C   0  0  0  0  0  0  0  0  0  0  0  0
    0.0000    0.0000    0.0000 C   0  0  0  0  0  0  0  0  0  0  0  0
    0.0000    0.0000    0.0000 C   0  0  0  0  0  0  0  0  0  0  0  0
    0.0000    0.0000    0.0000 C   0  0  0  0  0  0  0  0  0  0  0  0
    0.0000    0.0000    0.0000 C   0  0  0  0  0  0  0  0  0  0  0  0
    0.0000    0.0000    0.0000 C   0  0  0  0  0  0  0  0  0  0  0  0
    0.0000    0.0000    0.0000 C   0  0  0  0  0  0  0  0  0  0  0  0
    0.0000    0.0000    0.0000 C   0  0  0  0  0  0  0  0  0  0  0  0
    0.0000    0.0000    0.0000 N   0  0  0  0  0  0  0  0  0  0  0  0
    0.0000    0.0000    0.0000 N   0  0  0  0  0  0  0  0  0  0  0  0
    0.0000    0.0000    0.0000 N   0  0  0  0  0  0  0  0  0  0  0  0
    0.0000    0.0000    0.0000 O   0  0  0  0  0  0  0  0  0  0  0  0
    0.0000    0.0000    0.0000 O   0  0  0  0  0  0  0  0  0  0  0  0
    0.0000    0.0000    0.0000 O   0  0  0  0  0  0  0  0  0  0  0  0
    0.0000    0.0000    0.0000 S   0  0  0  0  0  0  0  0  0  0  0  0
  3  2  1  0  0  0  0 
  4  2  1  0  0  0  0 
  7  5  1  0  0  0  0 
  8  6  2  0  0  0  0 
 11  1  1  0  0  0  0 
 11  5  2  0  0  0  0 
 11  6  1  0  0  0  0 
 12  3  1  0  0  0  0 
 12  9  1  0  0  0  0 
 13  4  1  0  0  0  0 
 13 10  1  0  0  0  0 
 13 12  1  0  0  0  0 
 14  7  2  0  0  0  0 
 14  8  1  0  0  0  0 
 16 15  2  0  0  0  0 
 17 15  1  0  0  0  0 
 18  9  1  0  0  0  0 
 18 10  1  0  0  0  0 
 18 16  1  0  0  0  0 
 19 15  1  0  0  0  0 
 22 14  1  0  0  0  0 
 22 17  1  0  0  0  0 
 22 20  2  0  0  0  0 
 22 21  2  0  0  0  0 
M  END
> <InChI>
InChI=1/C15H21N3O3S/c1-11-5-7-14(8-6-11)22(20,21)17-15(19)16-18-9-12-3-2-4-13(12)10-18/h5-8,12-13H,2-4,9-10H2,1H3,(H2,16,17,19)

> <NAME>
Gliclazide

> <BioTransformer_Predictions>
M01	M02	M03

> <Reported_Metabolites>
M01
NAME: Methylhydroxygliclazide
PUBCHEM_CID: 192219
INCHI: InChI=1S/C15H21N3O4S/c19-10-11-4-6-14(7-5-11)23(21,22)17-15(20)16-18-8-12-2-1-3-13(12)9-18/h4-7,12-13,19H,1-3,8-10H2,(H2,16,17,20)

M02
NAME: 6-Hydroxygliclazide
PUBCHEM_CID: 75051323
INCHI: InChI=1S/C15H21N3O4S/c1-10-2-5-12(6-3-10)23(21,22)17-15(20)16-18-8-11-4-7-14(19)13(11)9-18/h2-3,5-6,11,13-14,19H,4,7-9H2,1H3,(H2,16,17,20)

M03
NAME: 7-Hydroxygliclazide
PUBCHEM_CID: 131750725
INCHI: InChI=1S/C15H21N3O4S/c1-10-2-4-14(5-3-10)23(21,22)17-15(20)16-18-8-11-6-13(19)7-12(11)9-18/h2-5,11-13,19H,6-9H2,1H3,(H2,16,17,20)


> <References>
Zhou, S.F. et al. (2009); Substrates, Inducers, Inhibitors and Structure-Activity Relationships of Human Cytochrome P450 2C9 and Implications in Drug Development; Current Medicinal Chemistry, 2009, 16, 3480-3675

$$$$

  CDK     0807181436

 14 14  0  0  0  0  0  0  0  0999 V2000
    0.0000    0.0000    0.0000 C   0  0  0  0  0  0  0  0  0  0  0  0
    0.0000    0.0000    0.0000 C   0  0  0  0  0  0  0  0  0  0  0  0
    0.0000    0.0000    0.0000 C   0  0  0  0  0  0  0  0  0  0  0  0
    0.0000    0.0000    0.0000 C   0  0  0  0  0  0  0  0  0  0  0  0
    0.0000    0.0000    0.0000 C   0  0  0  0  0  0  0  0  0  0  0  0
    0.0000    0.0000    0.0000 C   0  0  0  0  0  0  0  0  0  0  0  0
    0.0000    0.0000    0.0000 C   0  0  0  0  0  0  0  0  0  0  0  0
    0.0000    0.0000    0.0000 Cl  0  0  0  0  0  0  0  0  0  0  0  0
    0.0000    0.0000    0.0000 Cl  0  0  0  0  0  0  0  0  0  0  0  0
    0.0000    0.0000    0.0000 N   0  0  0  0  0  0  0  0  0  0  0  0
    0.0000    0.0000    0.0000 N   0  0  0  0  0  0  0  0  0  0  0  0
    0.0000    0.0000    0.0000 O   0  0  0  0  0  0  0  0  0  0  0  0
    0.0000    0.0000    0.0000 O   0  0  0  0  0  0  0  0  0  0  0  0
    0.0000    0.0000    0.0000 P   0  0  0  0  0  0  0  0  0  0  0  0
  4  2  1  0  0  0  0 
  5  1  1  0  0  0  0 
  6  3  1  0  0  0  0 
  7  1  1  0  0  0  0 
  8  2  1  0  0  0  0 
  9  3  1  0  0  0  0 
 10  4  1  0  0  0  0 
 11  5  1  0  0  0  0 
 11  6  1  0  0  0  0 
 13  7  1  0  0  0  0 
 14 10  1  0  0  0  0 
 14 11  1  0  0  0  0 
 14 12  2  0  0  0  0 
 14 13  1  0  0  0  0 
M  END
> <InChI>
InChI=1/C7H15Cl2N2O2P/c8-2-4-10-14(12)11(6-3-9)5-1-7-13-14/h1-7H2,(H,10,12)

> <NAME>
Ifosfamide

> <BioTransformer_Predictions>
M01	M02	M03	M04

> <Reported_Metabolites>
M01
NAME: 4-Hydroxyifosfamide
PUBCHEM_CID: 308171
INCHI: InChI=1S/C7H15Cl2N2O3P/c8-2-4-10-15(13)11(5-3-9)7(12)1-6-14-15/h7,12H,1-6H2,(H,10,13)

M02
NAME: Dechloroethylcyclophosphamide
PUBCHEM_CID: 114861
INCHI: InChI=1S/C5H12ClN2O2P/c6-2-4-8-11(9)7-3-1-5-10-11/h1-5H2,(H2,7,8,9)

M03
NAME: 2-chloroacetaldehyde
PUBCHEM_CID: 33
INCHI: InChI=1S/C2H3ClO/c3-1-2-4/h2H,1H2

M04
NAME: 2-Dechloroethylifosfamide
PUBCHEM_CID: 119105
INCHI: InChI=1S/C5H12ClN2O2P/c6-2-4-8-3-1-5-10-11(8,7)9/h1-5H2,(H2,7,9)


> <References>
Oxazaphosphorines: new therapeutic strategies for an old class of drugs
https://www.pharmgkb.org/pathway/PA2037

$$$$

  CDK     0807181436

 17 18  0  0  0  0  0  0  0  0999 V2000
    0.0000    0.0000    0.0000 C   0  0  0  0  0  0  0  0  0  0  0  0
    0.0000    0.0000    0.0000 C   0  0  0  0  0  0  0  0  0  0  0  0
    0.0000    0.0000    0.0000 C   0  0  0  0  0  0  0  0  0  0  0  0
    0.0000    0.0000    0.0000 C   0  0  0  0  0  0  0  0  0  0  0  0
    0.0000    0.0000    0.0000 C   0  0  0  0  0  0  0  0  0  0  0  0
    0.0000    0.0000    0.0000 C   0  0  0  0  0  0  0  0  0  0  0  0
    0.0000    0.0000    0.0000 C   0  0  0  0  0  0  0  0  0  0  0  0
    0.0000    0.0000    0.0000 C   0  0  0  0  0  0  0  0  0  0  0  0
    0.0000    0.0000    0.0000 C   0  0  0  0  0  0  0  0  0  0  0  0
    0.0000    0.0000    0.0000 Cl  0  0  0  0  0  0  0  0  0  0  0  0
    0.0000    0.0000    0.0000 N   0  0  0  0  0  0  0  0  0  0  0  0
    0.0000    0.0000    0.0000 N   0  0  0  0  0  0  0  0  0  0  0  0
    0.0000    0.0000    0.0000 N   0  0  0  0  0  0  0  0  0  0  0  0
    0.0000    0.0000    0.0000 N   0  0  0  0  0  0  0  0  0  0  0  0
    0.0000    0.0000    0.0000 N   0  0  0  0  0  0  0  0  0  0  0  0
    0.0000    0.0000    0.0000 O   0  0  0  0  0  0  0  0  0  0  0  0
    0.0000    0.0000    0.0000 O   0  0  0  0  0  0  0  0  0  0  0  0
  2  1  2  0  0  0  0 
  4  3  1  0  0  0  0 
  7  1  1  0  0  0  0 
  7  5  2  0  0  0  0 
  7  6  1  0  0  0  0 
  8  2  1  0  0  0  0 
 10  8  1  0  0  0  0 
 11  3  1  0  0  0  0 
 11  9  2  0  0  0  0 
 12  5  1  0  0  0  0 
 12  8  2  0  0  0  0 
 13  9  1  0  0  0  0 
 14  4  1  0  0  0  0 
 14  6  1  0  0  0  0 
 14  9  1  0  0  0  0 
 15 13  1  0  0  0  0 
 16 15  2  0  0  0  0 
 17 15  2  0  0  0  0 
M  END
> <InChI>
InChI=1S/C9H10ClN5O2/c10-8-2-1-7(5-12-8)6-14-4-3-11-9(14)13-15(16)17/h1-2,5H,3-4,6H2,(H,11,13)

> <NAME>
Imidacloprid

> <BioTransformer_Predictions>
M01	M02	M03

> <Reported_Metabolites>
M01
NAME: 
PUBCHEM_CID: 5-HYDROXYIMIDACLOPRID
INCHI: InChI=1S/C9H10ClN5O3/c10-7-2-1-6(3-11-7)5-14-8(16)4-12-9(14)13-15(17)18/h1-3,8,16H,4-5H2,(H,12,13)

M02
NAME: 
PUBCHEM_CID: 4-HYDROXYIMIDACLOPRID
INCHI: InChI=1S/C9H10ClN5O3/c10-7-2-1-6(3-11-7)4-14-5-8(16)12-9(14)13-15(17)18/h1-3,8,16H,4-5H2,(H,12,13)

M03
NAME: 
PUBCHEM_CID: 1H-Imidazol-2-amine, 1-((6-chloro-3-pyridinyl)methyl)-4,5-dihydro-N-nitroso-
INCHI: InChI=1S/C9H10ClN5O/c10-8-2-1-7(5-12-8)6-15-4-3-11-9(15)13-14-16/h1-2,5H,3-4,6H2,(H,11,13,16)

M04
NAME: 
PUBCHEM_CID: NULL
INCHI: InChI=1S/C3H6N4O2/c8-7(9)6-3-4-1-2-5-3/h1-2H2,(H2,4,5,6)

M05
NAME: 
PUBCHEM_CID: NULL
INCHI: InChI=1S/C6H4ClNO/c7-6-2-1-5(4-9)3-8-6/h1-4H


> <References>


$$$$

  CDK     0807181436

 15 15  0  0  1  0  0  0  0  0999 V2000
    0.0000    0.0000    0.0000 C   0  0  0  0  0  0  0  0  0  0  0  0
    0.0000    0.0000    0.0000 C   0  0  0  0  0  0  0  0  0  0  0  0
    0.0000    0.0000    0.0000 C   0  0  0  0  0  0  0  0  0  0  0  0
    0.0000    0.0000    0.0000 C   0  0  0  0  0  0  0  0  0  0  0  0
    0.0000    0.0000    0.0000 C   0  0  0  0  0  0  0  0  0  0  0  0
    0.0000    0.0000    0.0000 C   0  0  1  0  0  0  0  0  0  0  0  0
    0.0000    0.0000    0.0000 C   0  0  0  0  0  0  0  0  0  0  0  0
    0.0000    0.0000    0.0000 C   0  0  0  0  0  0  0  0  0  0  0  0
    0.0000    0.0000    0.0000 C   0  0  0  0  0  0  0  0  0  0  0  0
    0.0000    0.0000    0.0000 N   0  0  0  0  0  0  0  0  0  0  0  0
    0.0000    0.0000    0.0000 O   0  0  0  0  0  0  0  0  0  0  0  0
    0.0000    0.0000    0.0000 O   0  0  0  0  0  0  0  0  0  0  0  0
    0.0000    0.0000    0.0000 O   0  0  0  0  0  0  0  0  0  0  0  0
    0.0000    0.0000    0.0000 O   0  0  0  0  0  0  0  0  0  0  0  0
    0.0000    0.0000    0.0000 H   0  0  0  0  0  0  0  0  0  0  0  0
  2  1  2  0  0  0  0 
  5  1  1  0  0  0  0 
  5  3  1  0  0  0  0 
  5  4  2  0  0  0  0 
  6  3  1  0  0  0  0 
  7  2  1  0  0  0  0 
  8  4  1  0  0  0  0 
  8  7  2  0  0  0  0 
  9  6  1  0  0  0  0 
 10  6  1  0  0  0  0 
 11  7  1  0  0  0  0 
 12  8  1  0  0  0  0 
 13  9  2  0  0  0  0 
 14  9  1  0  0  0  0 
 15  6  1  0  0  0  0 
M  END
> <InChI>
InChI=1S/C9H11NO4/c10-6(9(13)14)3-5-1-2-7(11)8(12)4-5/h1-2,4,6,11-12H,3,10H2,(H,13,14)/t6-/m0/s1

> <NAME>
L-DOPA

> <BioTransformer_Predictions>


> <Reported_Metabolites>
None


> <References>


$$$$

  CDK     0807181436

 32 34  0  0  0  0  0  0  0  0999 V2000
    0.0000    0.0000    0.0000 C   0  0  0  0  0  0  0  0  0  0  0  0
    0.0000    0.0000    0.0000 C   0  0  0  0  0  0  0  0  0  0  0  0
    0.0000    0.0000    0.0000 C   0  0  0  0  0  0  0  0  0  0  0  0
    0.0000    0.0000    0.0000 C   0  0  0  0  0  0  0  0  0  0  0  0
    0.0000    0.0000    0.0000 C   0  0  0  0  0  0  0  0  0  0  0  0
    0.0000    0.0000    0.0000 C   0  0  0  0  0  0  0  0  0  0  0  0
    0.0000    0.0000    0.0000 C   0  0  0  0  0  0  0  0  0  0  0  0
    0.0000    0.0000    0.0000 C   0  0  0  0  0  0  0  0  0  0  0  0
    0.0000    0.0000    0.0000 C   0  0  0  0  0  0  0  0  0  0  0  0
    0.0000    0.0000    0.0000 C   0  0  0  0  0  0  0  0  0  0  0  0
    0.0000    0.0000    0.0000 C   0  0  0  0  0  0  0  0  0  0  0  0
    0.0000    0.0000    0.0000 C   0  0  0  0  0  0  0  0  0  0  0  0
    0.0000    0.0000    0.0000 C   0  0  0  0  0  0  0  0  0  0  0  0
    0.0000    0.0000    0.0000 C   0  0  0  0  0  0  0  0  0  0  0  0
    0.0000    0.0000    0.0000 C   0  0  0  0  0  0  0  0  0  0  0  0
    0.0000    0.0000    0.0000 C   0  0  0  0  0  0  0  0  0  0  0  0
    0.0000    0.0000    0.0000 C   0  0  0  0  0  0  0  0  0  0  0  0
    0.0000    0.0000    0.0000 C   0  0  0  0  0  0  0  0  0  0  0  0
    0.0000    0.0000    0.0000 C   0  0  0  0  0  0  0  0  0  0  0  0
    0.0000    0.0000    0.0000 C   0  0  0  0  0  0  0  0  0  0  0  0
    0.0000    0.0000    0.0000 C   0  0  0  0  0  0  0  0  0  0  0  0
    0.0000    0.0000    0.0000 C   0  0  0  0  0  0  0  0  0  0  0  0
    0.0000    0.0000    0.0000 C   0  0  0  0  0  0  0  0  0  0  0  0
    0.0000    0.0000    0.0000 Cl  0  0  0  0  0  0  0  0  0  0  0  0
    0.0000    0.0000    0.0000 F   0  0  0  0  0  0  0  0  0  0  0  0
    0.0000    0.0000    0.0000 F   0  0  0  0  0  0  0  0  0  0  0  0
    0.0000    0.0000    0.0000 F   0  0  0  0  0  0  0  0  0  0  0  0
    0.0000    0.0000    0.0000 N   0  0  0  0  0  0  0  0  0  0  0  0
    0.0000    0.0000    0.0000 O   0  0  0  0  0  0  0  0  0  0  0  0
    0.0000    0.0000    0.0000 O   0  0  0  0  0  0  0  0  0  0  0  0
    0.0000    0.0000    0.0000 O   0  0  0  0  0  0  0  0  0  0  0  0
    0.0000    0.0000    0.0000 H   0  0  0  0  0  0  0  0  0  0  0  0
  4  3  2  0  0  0  0 
  5  3  1  0  0  0  0 
  7  6  2  0  0  0  0 
  8  4  1  0  0  0  0 
  9  5  2  0  0  0  0 
 10  6  1  0  0  0  0 
 14  7  1  0  0  0  0 
 14 11  2  0  0  0  0 
 15  8  2  0  0  0  0 
 15  9  1  0  0  0  0 
 16 10  2  0  0  0  0 
 16 11  1  0  0  0  0 
 17 12  1  0  0  0  0 
 18 13  1  0  0  0  0 
 18 14  1  0  0  0  0 
 12 19  2  0  0  0  0 
 20 17  1  0  0  0  0 
 21 20  1  0  0  0  0 
 22  1  1  0  0  0  0 
 22  2  1  0  0  0  0 
 22 17  1  0  0  0  0 
 22 20  1  0  0  0  0 
 23 19  1  0  0  0  0 
 24 19  1  0  0  0  0 
 25 23  1  0  0  0  0 
 26 23  1  0  0  0  0 
 27 23  1  0  0  0  0 
 28 13  3  0  0  0  0 
 29 21  2  0  0  0  0 
 30 15  1  0  0  0  0 
 30 16  1  0  0  0  0 
 31 18  1  0  0  0  0 
 31 21  1  0  0  0  0 
 32 12  1  0  0  0  0 
M  END
> <InChI>
InChI=1/C23H19ClF3NO3/c1-22(2)17(12-19(24)23(25,26)27)20(22)21(29)31-18(13-28)14-7-6-10-16(11-14)30-15-8-4-3-5-9-15/h3-12,17-18,20H,1-2H3/b19-12-

> <NAME>
Lambda-cyhalothrin

> <BioTransformer_Predictions>


> <Reported_Metabolites>
None


> <References>


$$$$

  CDK     0807181436

 17 17  0  0  0  0  0  0  0  0999 V2000
    0.0000    0.0000    0.0000 C   0  0  0  0  0  0  0  0  0  0  0  0
    0.0000    0.0000    0.0000 C   0  0  0  0  0  0  0  0  0  0  0  0
    0.0000    0.0000    0.0000 C   0  0  0  0  0  0  0  0  0  0  0  0
    0.0000    0.0000    0.0000 C   0  0  0  0  0  0  0  0  0  0  0  0
    0.0000    0.0000    0.0000 C   0  0  0  0  0  0  0  0  0  0  0  0
    0.0000    0.0000    0.0000 C   0  0  0  0  0  0  0  0  0  0  0  0
    0.0000    0.0000    0.0000 C   0  0  0  0  0  0  0  0  0  0  0  0
    0.0000    0.0000    0.0000 C   0  0  0  0  0  0  0  0  0  0  0  0
    0.0000    0.0000    0.0000 C   0  0  0  0  0  0  0  0  0  0  0  0
    0.0000    0.0000    0.0000 C   0  0  0  0  0  0  0  0  0  0  0  0
    0.0000    0.0000    0.0000 C   0  0  0  0  0  0  0  0  0  0  0  0
    0.0000    0.0000    0.0000 C   0  0  0  0  0  0  0  0  0  0  0  0
    0.0000    0.0000    0.0000 C   0  0  0  0  0  0  0  0  0  0  0  0
    0.0000    0.0000    0.0000 C   0  0  0  0  0  0  0  0  0  0  0  0
    0.0000    0.0000    0.0000 N   0  0  0  0  0  0  0  0  0  0  0  0
    0.0000    0.0000    0.0000 N   0  0  0  0  0  0  0  0  0  0  0  0
    0.0000    0.0000    0.0000 O   0  0  0  0  0  0  0  0  0  0  0  0
  5  1  1  0  0  0  0 
  6  2  1  0  0  0  0 
  8  7  2  0  0  0  0 
  9  7  1  0  0  0  0 
 11  3  1  0  0  0  0 
 11  8  1  0  0  0  0 
 12  4  1  0  0  0  0 
 12  9  2  0  0  0  0 
 13 10  1  0  0  0  0 
 14 11  2  0  0  0  0 
 14 12  1  0  0  0  0 
 15 13  2  0  0  0  0 
 15 14  1  0  0  0  0 
 16  5  1  0  0  0  0 
 16  6  1  0  0  0  0 
 16 10  1  0  0  0  0 
 17 13  1  0  0  0  0 
M  END
> <InChI>
InChI=1S/C14H22N2O/c1-5-16(6-2)10-13(17)15-14-11(3)8-7-9-12(14)4/h7-9H,5-6,10H2,1-4H3,(H,15,17)

> <NAME>
Lidocaine

> <BioTransformer_Predictions>
M01	M02	M03	M04	M05

> <Reported_Metabolites>
M01
NAME: 3-Hydroxylidocaine
PUBCHEM_CID: 161824
INCHI: InChI=1S/C14H22N2O2/c1-5-16(6-2)9-13(18)15-14-10(3)7-8-12(17)11(14)4/h7-8,17H,5-6,9H2,1-4H3,(H,15,18)

M02
NAME: Lidocaine N-oxide
PUBCHEM_CID: 3036923
INCHI: InChI=1S/C14H22N2O2/c1-5-16(18,6-2)10-13(17)15-14-11(3)8-7-9-12(14)4/h7-9H,5-6,10H2,1-4H3,(H,15,17)

M03
NAME: Acetamide, 2-(diethylamino)-N-(4-hydroxy-2,6-dimethylphenyl)- 4-Hydroxylidocaine   (OR 4-Hydroxylidocaine)
PUBCHEM_CID: 13932575
INCHI: InChI=1S/C14H22N2O2/c1-5-16(6-2)9-13(18)15-14-10(3)7-12(17)8-11(14)4/h7-8,17H,5-6,9H2,1-4H3,(H,15,18)

M04
NAME: Monoethylglycinexylidide
PUBCHEM_CID: 24415
INCHI: InChI=1S/C12H18N2O/c1-4-13-8-11(15)14-12-9(2)6-5-7-10(12)3/h5-7,13H,4,8H2,1-3H3,(H,14,15)

M05
NAME: acetaldehyde
PUBCHEM_CID: 177
INCHI: InChI=1S/C2H4O/c1-2-3/h2H,1H3

M06
NAME: 2,6-Dimethylaniline
PUBCHEM_CID: NULL
INCHI: InChI=1S/C8H11N/c1-6-4-3-5-7(2)8(6)9/h3-5H,9H2,1-2H3

M07
NAME: 
PUBCHEM_CID: NULL
INCHI: InChI=1S/C6H13NO2/c1-3-7(4-2)5-6(8)9/h3-5H2,1-2H3,(H,8,9)


> <References>
Wang, B. and Zhou, S.-F. (2009); Synthetic and Natural Compounds that Interact with Human Cytochrome P450 1A2 and Implications in Drug Development; Current Medicinal Chemistry, 2009, 16, 4066-4218

$$$$

  CDK     0807181436

 24 23  0  0  0  0  0  0  0  0999 V2000
    0.0000    0.0000    0.0000 C   0  0  0  0  0  0  0  0  0  0  0  0
    0.0000    0.0000    0.0000 C   0  0  0  0  0  0  0  0  0  0  0  0
    0.0000    0.0000    0.0000 C   0  0  0  0  0  0  0  0  0  0  0  0
    0.0000    0.0000    0.0000 C   0  0  0  0  0  0  0  0  0  0  0  0
    0.0000    0.0000    0.0000 C   0  0  0  0  0  0  0  0  0  0  0  0
    0.0000    0.0000    0.0000 C   0  0  0  0  0  0  0  0  0  0  0  0
    0.0000    0.0000    0.0000 C   0  0  0  0  0  0  0  0  0  0  0  0
    0.0000    0.0000    0.0000 C   0  0  0  0  0  0  0  0  0  0  0  0
    0.0000    0.0000    0.0000 C   0  0  0  0  0  0  0  0  0  0  0  0
    0.0000    0.0000    0.0000 C   0  0  0  0  0  0  0  0  0  0  0  0
    0.0000    0.0000    0.0000 C   0  0  0  0  0  0  0  0  0  0  0  0
    0.0000    0.0000    0.0000 C   0  0  0  0  0  0  0  0  0  0  0  0
    0.0000    0.0000    0.0000 C   0  0  0  0  0  0  0  0  0  0  0  0
    0.0000    0.0000    0.0000 C   0  0  0  0  0  0  0  0  0  0  0  0
    0.0000    0.0000    0.0000 C   0  0  0  0  0  0  0  0  0  0  0  0
    0.0000    0.0000    0.0000 C   0  0  0  0  0  0  0  0  0  0  0  0
    0.0000    0.0000    0.0000 C   0  0  0  0  0  0  0  0  0  0  0  0
    0.0000    0.0000    0.0000 C   0  0  0  0  0  0  0  0  0  0  0  0
    0.0000    0.0000    0.0000 O   0  0  0  0  0  0  0  0  0  0  0  0
    0.0000    0.0000    0.0000 O   0  0  0  0  0  0  0  0  0  0  0  0
    0.0000    0.0000    0.0000 H   0  0  0  0  0  0  0  0  0  0  0  0
    0.0000    0.0000    0.0000 H   0  0  0  0  0  0  0  0  0  0  0  0
    0.0000    0.0000    0.0000 H   0  0  0  0  0  0  0  0  0  0  0  0
    0.0000    0.0000    0.0000 H   0  0  0  0  0  0  0  0  0  0  0  0
  2  1  1  0  0  0  0 
  3  2  1  0  0  0  0 
  4  3  1  0  0  0  0 
  5  4  1  0  0  0  0 
  6  5  1  0  0  0  0 
  6  7  2  0  0  0  0 
  8  7  1  0  0  0  0 
  9  8  1  0  0  0  0 
  9 10  2  0  0  0  0 
 11 10  1  0  0  0  0 
 12 11  1  0  0  0  0 
 13 12  1  0  0  0  0 
 14 13  1  0  0  0  0 
 15 14  1  0  0  0  0 
 16 15  1  0  0  0  0 
 17 16  1  0  0  0  0 
 18 17  1  0  0  0  0 
 19 18  2  0  0  0  0 
 20 18  1  0  0  0  0 
 21  6  1  0  0  0  0 
 22  7  1  0  0  0  0 
 23  9  1  0  0  0  0 
 24 10  1  0  0  0  0 
M  END
> <InChI>
InChI=1S/C18H32O2/c1-2-3-4-5-6-7-8-9-10-11-12-13-14-15-16-17-18(19)20/h6-7,9-10H,2-5,8,11-17H2,1H3,(H,19,20)/b7-6-,10-9-

> <NAME>
Linoleic acid

> <BioTransformer_Predictions>
M01	M02	M03	M04	M05	M06	M07	M08

> <Reported_Metabolites>
M01
NAME: 8-HODE
PUBCHEM_CID: NULL
INCHI: InChI=1S/C18H32O3/c1-2-3-4-5-6-7-8-11-14-17(19)15-12-9-10-13-16-18(20)21/h6-7,11,14,17,19H,2-5,8-10,12-13,15-16H2,1H3,(H,20,21)/b7-6-,14-11-

M02
NAME: 11-HODE
PUBCHEM_CID: NULL
INCHI: InChI=1S/C18H32O3/c1-2-3-4-8-11-14-17(19)15-12-9-6-5-7-10-13-16-18(20)21/h11-12,14-15,17,19H,2-10,13,16H2,1H3,(H,20,21)/b14-11-,15-12-

M03
NAME: 13-HODE
PUBCHEM_CID: NULL
INCHI: InChI=1S/C18H32O3/c1-2-3-11-14-17(19)15-12-9-7-5-4-6-8-10-13-16-18(20)21/h7,9,12,15,17,19H,2-6,8,10-11,13-14,16H2,1H3,(H,20,21)/b9-7-,15-12+

M04
NAME: 9-HODE
PUBCHEM_CID: NULL
INCHI: InChI=1S/C18H32O3/c1-2-3-4-5-6-8-11-14-17(19)15-12-9-7-10-13-16-18(20)21/h6,8,11,14,17,19H,2-5,7,9-10,12-13,15-16H2,1H3,(H,20,21)/b8-6-,14-11?

M05
NAME: 17-HODE
PUBCHEM_CID: NULL
INCHI: InChI=1S/C18H32O3/c1-17(19)15-13-11-9-7-5-3-2-4-6-8-10-12-14-16-18(20)21/h2-3,7,9,17,19H,4-6,8,10-16H2,1H3,(H,20,21)/b3-2-,9-7-

M06
NAME: Leukotoxin
PUBCHEM_CID: NULL
INCHI: InChI=1S/C18H32O2/c1-2-3-4-5-6-7-8-9-10-11-12-13-14-15-16-17-18(19)20/h6-7,9-10H,2-5,8,11-17H2,1H3,(H,19,20)/b7-6-,10-9-

M07
NAME: Isoleukotoxin
PUBCHEM_CID: NULL
INCHI: InChI=1S/C18H32O3/c1-2-3-10-13-16-17(21-16)14-11-8-6-4-5-7-9-12-15-18(19)20/h8,11,16-17H,2-7,9-10,12-15H2,1H3,(H,19,20)/b11-8-

M08
NAME: 18-HODE
PUBCHEM_CID: NULL
INCHI: InChI=1S/C18H32O3/c19-17-15-13-11-9-7-5-3-1-2-4-6-8-10-12-14-16-18(20)21/h1-2,5,7,19H,3-4,6,8-17H2,(H,20,21)/b2-1-,7-5-


> <References>
Zhou, S.F. et al. (2009); Substrates, Inducers, Inhibitors and Structure-Activity Relationships of Human Cytochrome P450 2C9 and Implications in Drug Development; Current Medicinal Chemistry, 2009, 16, 3480-3675

$$$$

  CDK     0807181436

 23 25  0  0  0  0  0  0  0  0999 V2000
    0.0000    0.0000    0.0000 C   0  0  0  0  0  0  0  0  0  0  0  0
    0.0000    0.0000    0.0000 C   0  0  0  0  0  0  0  0  0  0  0  0
    0.0000    0.0000    0.0000 C   0  0  0  0  0  0  0  0  0  0  0  0
    0.0000    0.0000    0.0000 C   0  0  0  0  0  0  0  0  0  0  0  0
    0.0000    0.0000    0.0000 C   0  0  0  0  0  0  0  0  0  0  0  0
    0.0000    0.0000    0.0000 C   0  0  0  0  0  0  0  0  0  0  0  0
    0.0000    0.0000    0.0000 C   0  0  0  0  0  0  0  0  0  0  0  0
    0.0000    0.0000    0.0000 C   0  0  0  0  0  0  0  0  0  0  0  0
    0.0000    0.0000    0.0000 C   0  0  0  0  0  0  0  0  0  0  0  0
    0.0000    0.0000    0.0000 C   0  0  0  0  0  0  0  0  0  0  0  0
    0.0000    0.0000    0.0000 C   0  0  0  0  0  0  0  0  0  0  0  0
    0.0000    0.0000    0.0000 C   0  0  0  0  0  0  0  0  0  0  0  0
    0.0000    0.0000    0.0000 C   0  0  0  0  0  0  0  0  0  0  0  0
    0.0000    0.0000    0.0000 C   0  0  0  0  0  0  0  0  0  0  0  0
    0.0000    0.0000    0.0000 C   0  0  0  0  0  0  0  0  0  0  0  0
    0.0000    0.0000    0.0000 C   0  0  0  0  0  0  0  0  0  0  0  0
    0.0000    0.0000    0.0000 C   0  0  0  0  0  0  0  0  0  0  0  0
    0.0000    0.0000    0.0000 C   0  0  0  0  0  0  0  0  0  0  0  0
    0.0000    0.0000    0.0000 N   0  0  0  0  0  0  0  0  0  0  0  0
    0.0000    0.0000    0.0000 N   0  0  0  0  0  0  0  0  0  0  0  0
    0.0000    0.0000    0.0000 O   0  0  0  0  0  0  0  0  0  0  0  0
    0.0000    0.0000    0.0000 O   0  0  0  0  0  0  0  0  0  0  0  0
    0.0000    0.0000    0.0000 O   0  0  0  0  0  0  0  0  0  0  0  0
  4  3  2  0  0  0  0 
  5  3  1  0  0  0  0 
  7  6  2  0  0  0  0 
  8  4  1  0  0  0  0 
  9  5  2  0  0  0  0 
 10  6  1  0  0  0  0 
 11  7  1  0  0  0  0 
 12  8  2  0  0  0  0 
 12  9  1  0  0  0  0 
 13 10  2  0  0  0  0 
 14 11  2  0  0  0  0 
 14 13  1  0  0  0  0 
 16 13  1  0  0  0  0 
 16 15  2  0  0  0  0 
 17 15  1  0  0  0  0 
 18 15  1  0  0  0  0 
 19  1  1  0  0  0  0 
 19 12  1  0  0  0  0 
 19 17  1  0  0  0  0 
 20  2  1  0  0  0  0 
 20 14  1  0  0  0  0 
 20 18  1  0  0  0  0 
 21 16  1  0  0  0  0 
 22 17  2  0  0  0  0 
 23 18  2  0  0  0  0 
M  END
> <InChI>
InChI=1S/C18H16N2O3/c1-19(12-8-4-3-5-9-12)17(22)15-16(21)13-10-6-7-11-14(13)20(2)18(15)23/h3-11,21H,1-2H3

> <NAME>
Linomide

> <BioTransformer_Predictions>
M01	M02	M03	M04	M05	M06

> <Reported_Metabolites>
M01
NAME: 
PUBCHEM_CID: NULL
INCHI: InChI=1S/C18H16N2O4/c1-19(11-6-4-3-5-7-11)17(23)15-16(22)13-9-8-12(21)10-14(13)20(2)18(15)24/h3-10,21-22H,1-2H3

M02
NAME: 
PUBCHEM_CID: 54717876
INCHI: InChI=1S/C18H16N2O4/c1-19(11-6-4-3-5-7-11)17(23)15-16(22)13-10-12(21)8-9-14(13)20(2)18(15)24/h3-10,21-22H,1-2H3

M03
NAME: 
PUBCHEM_CID: 54717849
INCHI: InChI=1S/C18H16N2O4/c1-19(11-7-9-12(21)10-8-11)17(23)15-16(22)13-5-3-4-6-14(13)20(2)18(15)24/h3-10,21-22H,1-2H3

M04
NAME: 
PUBCHEM_CID: 121391236
INCHI: InChI=1S/C18H16N2O4/c1-19(11-7-4-3-5-8-11)17(23)14-16(22)12-9-6-10-13(21)15(12)20(2)18(14)24/h3-10,21-22H,1-2H3

M05
NAME: 2-hydroxy-1-methyl-4-oxo-N-phenylquinoline-3-carboxamide
PUBCHEM_CID: 54676449
INCHI: InChI=1S/C17H14N2O3/c1-19-13-10-6-5-9-12(13)15(20)14(17(19)22)16(21)18-11-7-3-2-4-8-11/h2-10,20H,1H3,(H,18,21)

M06
NAME: N-methyl-N-phenyl-1,2-dihydro-4-hydroxy-2-oxo-quinoline-3-carboxamide
PUBCHEM_CID: 54682853
INCHI: InChI=1S/C17H14N2O3/c1-19(11-7-3-2-4-8-11)17(22)14-15(20)12-9-5-6-10-13(12)18-16(14)21/h2-10H,1H3,(H2,18,20,21)


> <References>
Tuvesson,H. et al.(2000) Identification of cytochrome P4503A as the major subfamily responsible for the metabolismof roquinimex in man, Xenobiotica, 30:9, 905-914, DOI: 10.1080/004982500433327

$$$$

  CDK     0807181436

 20 20  0  0  0  0  0  0  0  0999 V2000
    0.0000    0.0000    0.0000 C   0  0  0  0  0  0  0  0  0  0  0  0
    0.0000    0.0000    0.0000 C   0  0  0  0  0  0  0  0  0  0  0  0
    0.0000    0.0000    0.0000 C   0  0  0  0  0  0  0  0  0  0  0  0
    0.0000    0.0000    0.0000 C   0  0  0  0  0  0  0  0  0  0  0  0
    0.0000    0.0000    0.0000 C   0  0  0  0  0  0  0  0  0  0  0  0
    0.0000    0.0000    0.0000 C   0  0  0  0  0  0  0  0  0  0  0  0
    0.0000    0.0000    0.0000 C   0  0  0  0  0  0  0  0  0  0  0  0
    0.0000    0.0000    0.0000 C   0  0  0  0  0  0  0  0  0  0  0  0
    0.0000    0.0000    0.0000 C   0  0  0  0  0  0  0  0  0  0  0  0
    0.0000    0.0000    0.0000 C   0  0  0  0  0  0  0  0  0  0  0  0
    0.0000    0.0000    0.0000 C   0  0  0  0  0  0  0  0  0  0  0  0
    0.0000    0.0000    0.0000 C   0  0  0  0  0  0  0  0  0  0  0  0
    0.0000    0.0000    0.0000 C   0  0  0  0  0  0  0  0  0  0  0  0
    0.0000    0.0000    0.0000 C   0  0  0  0  0  0  0  0  0  0  0  0
    0.0000    0.0000    0.0000 C   0  0  0  0  0  0  0  0  0  0  0  0
    0.0000    0.0000    0.0000 N   0  0  0  0  0  0  0  0  0  0  0  0
    0.0000    0.0000    0.0000 O   0  0  0  0  0  0  0  0  0  0  0  0
    0.0000    0.0000    0.0000 O   0  0  0  0  0  0  0  0  0  0  0  0
    0.0000    0.0000    0.0000 O   0  0  0  0  0  0  0  0  0  0  0  0
    0.0000    0.0000    0.0000 O   0  0  0  0  0  0  0  0  0  0  0  0
  7  6  2  0  0  0  0 
  8  6  1  0  0  0  0 
 10  1  1  0  0  0  0 
 10  7  1  0  0  0  0 
 11  2  1  0  0  0  0 
 11  8  2  0  0  0  0 
 12  3  1  0  0  0  0 
 13  9  1  0  0  0  0 
 14 10  2  0  0  0  0 
 14 11  1  0  0  0  0 
 15 12  1  0  0  0  0 
 16 12  1  0  0  0  0 
 16 13  1  0  0  0  0 
 16 14  1  0  0  0  0 
 17 13  2  0  0  0  0 
 18 15  2  0  0  0  0 
 19  4  1  0  0  0  0 
 19  9  1  0  0  0  0 
 20  5  1  0  0  0  0 
 20 15  1  0  0  0  0 
M  END
> <InChI>
InChI=1/C15H21NO4/c1-10-7-6-8-11(2)14(10)16(13(17)9-19-4)12(3)15(18)20-5/h6-8,12H,9H2,1-5H3

> <NAME>
Metalaxyl

> <BioTransformer_Predictions>
M01	M02	M03

> <Reported_Metabolites>
M01
NAME: Methyl N-(2-(hydroxymethyl)-6-methylphenyl)-N-(methoxyacetyl)-DL-alanine
PUBCHEM_CID: 20055269
INCHI: InChI=1S/C15H21NO5/c1-10-6-5-7-12(8-17)14(10)16(13(18)9-20-3)11(2)15(19)21-4/h5-7,11,17H,8-9H2,1-4H3

M02
NAME: 
PUBCHEM_CID: 76543038
INCHI: InChI=1S/C15H21NO5/c1-9-6-7-12(17)10(2)14(9)16(13(18)8-20-4)11(3)15(19)21-5/h6-7,11,17H,8H2,1-5H3

M03
NAME: 
PUBCHEM_CID: 12878837
INCHI: InChI=1S/C14H19NO4/c1-9-6-5-7-10(2)13(9)15(12(17)8-16)11(3)14(18)19-4/h5-7,11,16H,8H2,1-4H3


> <References>
Abass, K. et al. (2007); In vitro metabolism and interactions of the fungicide metalaxyl in human liver preparations; Environ Toxicol Pharmacol.; 23(1):39-47. doi: 10.1016/j.etap.2006.06.004

$$$$

  CDK     0807181436

  9  8  0  0  0  0  0  0  0  0999 V2000
    0.0000    0.0000    0.0000 C   0  0  0  0  0  0  0  0  0  0  0  0
    0.0000    0.0000    0.0000 C   0  0  0  0  0  0  0  0  0  0  0  0
    0.0000    0.0000    0.0000 C   0  0  0  0  0  0  0  0  0  0  0  0
    0.0000    0.0000    0.0000 C   0  0  0  0  0  0  0  0  0  0  0  0
    0.0000    0.0000    0.0000 N   0  0  0  0  0  0  0  0  0  0  0  0
    0.0000    0.0000    0.0000 N   0  0  0  0  0  0  0  0  0  0  0  0
    0.0000    0.0000    0.0000 N   0  0  0  0  0  0  0  0  0  0  0  0
    0.0000    0.0000    0.0000 N   0  0  0  0  0  0  0  0  0  0  0  0
    0.0000    0.0000    0.0000 N   0  0  0  0  0  0  0  0  0  0  0  0
  5  3  2  0  0  0  0 
  6  3  1  0  0  0  0 
  7  4  2  0  0  0  0 
  8  3  1  0  0  0  0 
  8  4  1  0  0  0  0 
  9  1  1  0  0  0  0 
  9  2  1  0  0  0  0 
  9  4  1  0  0  0  0 
M  END
> <InChI>
InChI=1S/C4H11N5/c1-9(2)4(7)8-3(5)6/h1-2H3,(H5,5,6,7,8)

> <NAME>
Metformin

> <BioTransformer_Predictions>


> <Reported_Metabolites>
None


> <References>


$$$$

  CDK     0807181436

 12 12  0  0  0  0  0  0  0  0999 V2000
    0.0000    0.0000    0.0000 C   0  0  0  0  0  0  0  0  0  0  0  0
    0.0000    0.0000    0.0000 C   0  0  0  0  0  0  0  0  0  0  0  0
    0.0000    0.0000    0.0000 C   0  0  0  0  0  0  0  0  0  0  0  0
    0.0000    0.0000    0.0000 C   0  0  0  0  0  0  0  0  0  0  0  0
    0.0000    0.0000    0.0000 C   0  0  0  0  0  0  0  0  0  0  0  0
    0.0000    0.0000    0.0000 C   0  0  0  0  0  0  0  0  0  0  0  0
    0.0000    0.0000    0.0000 N   0  0  0  0  0  0  0  0  0  0  0  0
    0.0000    0.0000    0.0000 N   0  0  0  0  0  0  0  0  0  0  0  0
    0.0000    0.0000    0.0000 N   0  0  0  0  0  0  0  0  0  0  0  0
    0.0000    0.0000    0.0000 O   0  0  0  0  0  0  0  0  0  0  0  0
    0.0000    0.0000    0.0000 O   0  0  0  0  0  0  0  0  0  0  0  0
    0.0000    0.0000    0.0000 O   0  0  0  0  0  0  0  0  0  0  0  0
  3  2  1  0  0  0  0 
  5  1  1  0  0  0  0 
  6  4  2  0  0  0  0 
  7  4  1  0  0  0  0 
  7  5  2  0  0  0  0 
  8  2  1  0  0  0  0 
  8  5  1  0  0  0  0 
  8  6  1  0  0  0  0 
  9  6  1  0  0  0  0 
 10  3  1  0  0  0  0 
 11  9  2  0  0  0  0 
 12  9  2  0  0  0  0 
M  END
> <InChI>
InChI=1S/C6H9N3O3/c1-5-7-4-6(9(11)12)8(5)2-3-10/h4,10H,2-3H2,1H3

> <NAME>
Metronidazole

> <BioTransformer_Predictions>
M01	M02

> <Reported_Metabolites>
M01
NAME: 1-(2-hydroxyethyl)-2-hydroxymethyl-5-nitroimidazole
PUBCHEM_CID: 121858
INCHI: InChI=1S/C6H9N3O4/c10-2-1-8-5(4-11)7-3-6(8)9(12)13/h3,10-11H,1-2,4H2

M02
NAME: (2-methyl-5-nitroimidazol-1-yl)-acetaldehyde
PUBCHEM_CID: 11105771
INCHI: InChI=1S/C6H7N3O3/c1-5-7-4-6(9(11)12)8(5)2-3-10/h3-4H,2H2,1H3


> <References>


$$$$

  CDK     0807181436

 18 18  0  0  1  0  0  0  0  0999 V2000
    0.0000    0.0000    0.0000 C   0  0  0  0  0  0  0  0  0  0  0  0
    0.0000    0.0000    0.0000 C   0  0  0  0  0  0  0  0  0  0  0  0
    0.0000    0.0000    0.0000 C   0  0  0  0  0  0  0  0  0  0  0  0
    0.0000    0.0000    0.0000 C   0  0  0  0  0  0  0  0  0  0  0  0
    0.0000    0.0000    0.0000 C   0  0  2  0  0  0  0  0  0  0  0  0
    0.0000    0.0000    0.0000 C   0  0  1  0  0  0  0  0  0  0  0  0
    0.0000    0.0000    0.0000 C   0  0  2  0  0  0  0  0  0  0  0  0
    0.0000    0.0000    0.0000 C   0  0  2  0  0  0  0  0  0  0  0  0
    0.0000    0.0000    0.0000 N   0  0  0  0  0  0  0  0  0  0  0  0
    0.0000    0.0000    0.0000 O   0  0  0  0  0  0  0  0  0  0  0  0
    0.0000    0.0000    0.0000 O   0  0  0  0  0  0  0  0  0  0  0  0
    0.0000    0.0000    0.0000 O   0  0  0  0  0  0  0  0  0  0  0  0
    0.0000    0.0000    0.0000 O   0  0  0  0  0  0  0  0  0  0  0  0
    0.0000    0.0000    0.0000 O   0  0  0  0  0  0  0  0  0  0  0  0
    0.0000    0.0000    0.0000 H   0  0  0  0  0  0  0  0  0  0  0  0
    0.0000    0.0000    0.0000 H   0  0  0  0  0  0  0  0  0  0  0  0
    0.0000    0.0000    0.0000 H   0  0  0  0  0  0  0  0  0  0  0  0
    0.0000    0.0000    0.0000 H   0  0  0  0  0  0  0  0  0  0  0  0
  2  1  1  0  0  0  0 
  5  4  1  0  0  0  0 
  6  3  1  0  0  0  0 
  7  5  1  0  0  0  0 
  8  6  1  0  0  0  0 
  8  7  1  0  0  0  0 
  9  1  1  0  0  0  0 
  9  3  1  0  0  0  0 
  9  5  1  0  0  0  0 
 10  2  1  0  0  0  0 
 11  4  1  0  0  0  0 
 12  6  1  0  0  0  0 
 13  7  1  0  0  0  0 
 14  8  1  0  0  0  0 
 15  5  1  0  0  0  0 
 16  6  1  0  0  0  0 
 17  7  1  0  0  0  0 
 18  8  1  0  0  0  0 
M  END
> <InChI>
InChI=1S/C8H17NO5/c10-2-1-9-3-6(12)8(14)7(13)5(9)4-11/h5-8,10-14H,1-4H2/t5-,6+,7-,8-/m1/s1

> <NAME>
Miglitol

> <BioTransformer_Predictions>


> <Reported_Metabolites>
None


> <References>


$$$$

  CDK     0807181436

 25 29  0  0  1  0  0  0  0  0999 V2000
    0.0000    0.0000    0.0000 C   0  0  0  0  0  0  0  0  0  0  0  0
    0.0000    0.0000    0.0000 C   0  0  0  0  0  0  0  0  0  0  0  0
    0.0000    0.0000    0.0000 C   0  0  0  0  0  0  0  0  0  0  0  0
    0.0000    0.0000    0.0000 C   0  0  0  0  0  0  0  0  0  0  0  0
    0.0000    0.0000    0.0000 C   0  0  0  0  0  0  0  0  0  0  0  0
    0.0000    0.0000    0.0000 C   0  0  0  0  0  0  0  0  0  0  0  0
    0.0000    0.0000    0.0000 C   0  0  0  0  0  0  0  0  0  0  0  0
    0.0000    0.0000    0.0000 C   0  0  0  0  0  0  0  0  0  0  0  0
    0.0000    0.0000    0.0000 C   0  0  0  0  0  0  0  0  0  0  0  0
    0.0000    0.0000    0.0000 C   0  0  1  0  0  0  0  0  0  0  0  0
    0.0000    0.0000    0.0000 C   0  0  2  0  0  0  0  0  0  0  0  0
    0.0000    0.0000    0.0000 C   0  0  0  0  0  0  0  0  0  0  0  0
    0.0000    0.0000    0.0000 C   0  0  1  0  0  0  0  0  0  0  0  0
    0.0000    0.0000    0.0000 C   0  0  0  0  0  0  0  0  0  0  0  0
    0.0000    0.0000    0.0000 C   0  0  0  0  0  0  0  0  0  0  0  0
    0.0000    0.0000    0.0000 C   0  0  1  0  0  0  0  0  0  0  0  0
    0.0000    0.0000    0.0000 C   0  0  2  0  0  0  0  0  0  0  0  0
    0.0000    0.0000    0.0000 N   0  0  0  0  0  0  0  0  0  0  0  0
    0.0000    0.0000    0.0000 O   0  0  0  0  0  0  0  0  0  0  0  0
    0.0000    0.0000    0.0000 O   0  0  0  0  0  0  0  0  0  0  0  0
    0.0000    0.0000    0.0000 O   0  0  0  0  0  0  0  0  0  0  0  0
    0.0000    0.0000    0.0000 H   0  0  0  0  0  0  0  0  0  0  0  0
    0.0000    0.0000    0.0000 H   0  0  0  0  0  0  0  0  0  0  0  0
    0.0000    0.0000    0.0000 H   0  0  0  0  0  0  0  0  0  0  0  0
    0.0000    0.0000    0.0000 H   0  0  0  0  0  0  0  0  0  0  0  0
  4  2  2  0  0  0  0 
  5  3  2  0  0  0  0 
  7  6  1  0  0  0  0 
  9  2  1  0  0  0  0 
  9  8  1  0  0  0  0 
 10  3  1  0  0  0  0 
 11  8  1  0  0  0  0 
 11 10  1  0  0  0  0 
 12  4  1  0  0  0  0 
 13  5  1  0  0  0  0 
 14  9  2  0  0  0  0 
 15 12  2  0  0  0  0 
 15 14  1  0  0  0  0 
 16 13  1  0  0  0  0 
 17  6  1  0  0  0  0 
 17 10  1  0  0  0  0 
 17 14  1  0  0  0  0 
 17 16  1  0  0  0  0 
 18  1  1  0  0  0  0 
 18  7  1  0  0  0  0 
 18 11  1  0  0  0  0 
 19 12  1  0  0  0  0 
 20 13  1  0  0  0  0 
 21 15  1  0  0  0  0 
 21 16  1  0  0  0  0 
 22 10  1  0  0  0  0 
 23 11  1  0  0  0  0 
 24 13  1  0  0  0  0 
 25 16  1  0  0  0  0 
M  END
> <InChI>
InChI=1S/C17H19NO3/c1-18-7-6-17-10-3-5-13(20)16(17)21-15-12(19)4-2-9(14(15)17)8-11(10)18/h2-5,10-11,13,16,19-20H,6-8H2,1H3/t10-,11+,13-,16-,17-/m0/s1

> <NAME>
Morphine

> <BioTransformer_Predictions>
M01	M02

> <Reported_Metabolites>
M01
NAME: Morphine-N-oxide
PUBCHEM_CID: 5362459 (ONLY SAME CONNECTIVITY)
INCHI: InChI=1S/C17H19NO4/c1-18(21)7-6-17-10-3-5-13(20)16(17)22-15-12(19)4-2-9(14(15)17)8-11(10)18/h2-5,10-11,13,16,19-20H,6-8H2,1H3/t10?,11?,13?,16?,17-,18?/m0/s1

M02
NAME: Normorphine
PUBCHEM_CID: NULL
INCHI: InChI=1S/C16H17NO3/c18-11-3-1-8-7-10-9-2-4-12(19)15-16(9,5-6-17-10)13(8)14(11)20-15/h1-4,9-10,12,15,17-19H,5-7H2/t9?,10?,12?,15?,16-/m0/s1


> <References>
(Chapter 23 - Substrates of Human CYP2D6; p167)
PMID:18187562

$$$$

  CDK     0807181436

 12 13  0  0  0  0  0  0  0  0999 V2000
    0.0000    0.0000    0.0000 C   0  0  0  0  0  0  0  0  0  0  0  0
    0.0000    0.0000    0.0000 C   0  0  0  0  0  0  0  0  0  0  0  0
    0.0000    0.0000    0.0000 C   0  0  0  0  0  0  0  0  0  0  0  0
    0.0000    0.0000    0.0000 C   0  0  0  0  0  0  0  0  0  0  0  0
    0.0000    0.0000    0.0000 C   0  0  0  0  0  0  0  0  0  0  0  0
    0.0000    0.0000    0.0000 C   0  0  0  0  0  0  0  0  0  0  0  0
    0.0000    0.0000    0.0000 C   0  0  0  0  0  0  0  0  0  0  0  0
    0.0000    0.0000    0.0000 C   0  0  0  0  0  0  0  0  0  0  0  0
    0.0000    0.0000    0.0000 C   0  0  0  0  0  0  0  0  0  0  0  0
    0.0000    0.0000    0.0000 C   0  0  0  0  0  0  0  0  0  0  0  0
    0.0000    0.0000    0.0000 N   0  0  0  0  0  0  0  0  0  0  0  0
    0.0000    0.0000    0.0000 N   0  0  0  0  0  0  0  0  0  0  0  0
  4  2  2  0  0  0  0 
  5  3  1  0  0  0  0 
  6  2  1  0  0  0  0 
  7  3  1  0  0  0  0 
  9  4  1  0  0  0  0 
  9  8  2  0  0  0  0 
 10  5  1  0  0  0  0 
 10  9  1  0  0  0  0 
 11  6  2  0  0  0  0 
 11  8  1  0  0  0  0 
 12  1  1  0  0  0  0 
 12  7  1  0  0  0  0 
 12 10  1  0  0  0  0 
M  END
> <InChI>
InChI=1/C10H14N2/c1-12-7-3-5-10(12)9-4-2-6-11-8-9/h2,4,6,8,10H,3,5,7H2,1H3

> <NAME>
Nicotine

> <BioTransformer_Predictions>
M01	M02	M03	M04

> <Reported_Metabolites>
M01
NAME: nicotine-1'-N-oxide
PUBCHEM_CID: 409
INCHI: InChI=1S/C10H14N2O/c1-12(13)7-3-5-10(12)9-4-2-6-11-8-9/h2,4,6,8,10H,3,5,7H2,1H3

M02
NAME: Nornicotine
PUBCHEM_CID: 412
INCHI: InChI=1S/C9H12N2/c1-3-8(7-10-5-1)9-4-2-6-11-9/h1,3,5,7,9,11H,2,4,6H2

M03
NAME: Nicotine delta-iminium
PUBCHEM_CID: 431
INCHI: InChI=1S/C10H13N2/c1-12-7-3-5-10(12)9-4-2-6-11-8-9/h2,4,6-8,10H,3,5H2,1H3/q+1

M04
NAME: 2'-hydroxynicotine
PUBCHEM_CID: 432
INCHI: InChI=1S/C10H14N2O/c1-12-7-3-5-10(12,13)9-4-2-6-11-8-9/h2,4,6,8,13H,3,5,7H2,1H3


> <References>


$$$$

  CDK     0807181436

 24 26  0  0  0  0  0  0  0  0999 V2000
    0.0000    0.0000    0.0000 C   0  0  0  0  0  0  0  0  0  0  0  0
    0.0000    0.0000    0.0000 C   0  0  0  0  0  0  0  0  0  0  0  0
    0.0000    0.0000    0.0000 C   0  0  0  0  0  0  0  0  0  0  0  0
    0.0000    0.0000    0.0000 C   0  0  0  0  0  0  0  0  0  0  0  0
    0.0000    0.0000    0.0000 C   0  0  0  0  0  0  0  0  0  0  0  0
    0.0000    0.0000    0.0000 C   0  0  0  0  0  0  0  0  0  0  0  0
    0.0000    0.0000    0.0000 C   0  0  0  0  0  0  0  0  0  0  0  0
    0.0000    0.0000    0.0000 C   0  0  0  0  0  0  0  0  0  0  0  0
    0.0000    0.0000    0.0000 C   0  0  0  0  0  0  0  0  0  0  0  0
    0.0000    0.0000    0.0000 C   0  0  0  0  0  0  0  0  0  0  0  0
    0.0000    0.0000    0.0000 C   0  0  0  0  0  0  0  0  0  0  0  0
    0.0000    0.0000    0.0000 C   0  0  0  0  0  0  0  0  0  0  0  0
    0.0000    0.0000    0.0000 C   0  0  0  0  0  0  0  0  0  0  0  0
    0.0000    0.0000    0.0000 C   0  0  0  0  0  0  0  0  0  0  0  0
    0.0000    0.0000    0.0000 C   0  0  0  0  0  0  0  0  0  0  0  0
    0.0000    0.0000    0.0000 C   0  0  0  0  0  0  0  0  0  0  0  0
    0.0000    0.0000    0.0000 C   0  0  0  0  0  0  0  0  0  0  0  0
    0.0000    0.0000    0.0000 N   0  0  0  0  0  0  0  0  0  0  0  0
    0.0000    0.0000    0.0000 N   0  0  0  0  0  0  0  0  0  0  0  0
    0.0000    0.0000    0.0000 N   0  0  0  0  0  0  0  0  0  0  0  0
    0.0000    0.0000    0.0000 O   0  0  0  0  0  0  0  0  0  0  0  0
    0.0000    0.0000    0.0000 O   0  0  0  0  0  0  0  0  0  0  0  0
    0.0000    0.0000    0.0000 O   0  0  0  0  0  0  0  0  0  0  0  0
    0.0000    0.0000    0.0000 S   0  0  0  0  0  0  0  0  0  0  0  0
  6  5  2  0  0  0  0 
 10  1  1  0  0  0  0 
 10  8  1  0  0  0  0 
 11  2  1  0  0  0  0 
 12  5  1  0  0  0  0 
 12  7  2  0  0  0  0 
 13  6  1  0  0  0  0 
 14  7  1  0  0  0  0 
 14 13  2  0  0  0  0 
 15  9  1  0  0  0  0 
 15 11  2  0  0  0  0 
 16 10  2  0  0  0  0 
 16 11  1  0  0  0  0 
 18  8  2  0  0  0  0 
 18 15  1  0  0  0  0 
 19 13  1  0  0  0  0 
 19 17  2  0  0  0  0 
 20 14  1  0  0  0  0 
 20 17  1  0  0  0  0 
 22  3  1  0  0  0  0 
 22 12  1  0  0  0  0 
 23  4  1  0  0  0  0 
 23 16  1  0  0  0  0 
 24  9  1  0  0  0  0 
 24 17  1  0  0  0  0 
 24 21  2  0  0  0  0 
M  END
> <InChI>
InChI=1/C17H19N3O3S/c1-10-8-18-15(11(2)16(10)23-4)9-24(21)17-19-13-6-5-12(22-3)7-14(13)20-17/h5-8H,9H2,1-4H3,(H,19,20)

> <NAME>
Omeprazole

> <BioTransformer_Predictions>
M01	M02	M03

> <Reported_Metabolites>
M01
NAME: 3-Hydroxyomeprazole
PUBCHEM_CID: NULL
INCHI: InChI=1S/C17H19N3O4S/c1-10-7-18-15(12(8-21)16(10)24-3)9-25(22)17-19-13-5-4-11(23-2)6-14(13)20-17/h4-7,21H,8-9H2,1-3H3,(H,19,20)

M02
NAME: 5-Hydroxyomeprazole
PUBCHEM_CID: NULL
INCHI: InChI=1/C17H19N3O4S/c1-10-15(18-7-11(8-21)16(10)24-3)9-25(22)17-19-13-5-4-12(23-2)6-14(13)20-17/h4-7,21H,8-9H2,1-3H3,(H,19,20)

M03
NAME: Omeprazole sulfone
PUBCHEM_CID: NULL
INCHI: InChI=1S/C17H19N3O4S/c1-10-8-18-15(11(2)16(10)24-4)9-25(21,22)17-19-13-6-5-12(23-3)7-14(13)20-17/h5-8H,9H2,1-4H3,(H,19,20)


> <References>
Zhou, S.F. et al. (2009); Substrates, Inducers, Inhibitors and Structure-Activity Relationships of Human Cytochrome P450 2C9 and Implications in Drug Development; Current Medicinal Chemistry, 2009, 16, 3480-3675

$$$$

  CDK     0807181436

 22 25  0  0  0  0  0  0  0  0999 V2000
    0.0000    0.0000    0.0000 C   0  0  0  0  0  0  0  0  0  0  0  0
    0.0000    0.0000    0.0000 C   0  0  0  0  0  0  0  0  0  0  0  0
    0.0000    0.0000    0.0000 C   0  0  0  0  0  0  0  0  0  0  0  0
    0.0000    0.0000    0.0000 C   0  0  0  0  0  0  0  0  0  0  0  0
    0.0000    0.0000    0.0000 C   0  0  0  0  0  0  0  0  0  0  0  0
    0.0000    0.0000    0.0000 C   0  0  0  0  0  0  0  0  0  0  0  0
    0.0000    0.0000    0.0000 C   0  0  0  0  0  0  0  0  0  0  0  0
    0.0000    0.0000    0.0000 C   0  0  0  0  0  0  0  0  0  0  0  0
    0.0000    0.0000    0.0000 C   0  0  0  0  0  0  0  0  0  0  0  0
    0.0000    0.0000    0.0000 C   0  0  0  0  0  0  0  0  0  0  0  0
    0.0000    0.0000    0.0000 C   0  0  0  0  0  0  0  0  0  0  0  0
    0.0000    0.0000    0.0000 C   0  0  0  0  0  0  0  0  0  0  0  0
    0.0000    0.0000    0.0000 C   0  0  0  0  0  0  0  0  0  0  0  0
    0.0000    0.0000    0.0000 C   0  0  0  0  0  0  0  0  0  0  0  0
    0.0000    0.0000    0.0000 C   0  0  0  0  0  0  0  0  0  0  0  0
    0.0000    0.0000    0.0000 C   0  0  0  0  0  0  0  0  0  0  0  0
    0.0000    0.0000    0.0000 C   0  0  0  0  0  0  0  0  0  0  0  0
    0.0000    0.0000    0.0000 C   0  0  0  0  0  0  0  0  0  0  0  0
    0.0000    0.0000    0.0000 N   0  0  0  0  0  0  0  0  0  0  0  0
    0.0000    0.0000    0.0000 N   0  0  0  0  0  0  0  0  0  0  0  0
    0.0000    0.0000    0.0000 N   0  0  0  0  0  0  0  0  0  0  0  0
    0.0000    0.0000    0.0000 O   0  0  0  0  0  0  0  0  0  0  0  0
  4  3  2  0  0  0  0 
  5  3  1  0  0  0  0 
  6  4  1  0  0  0  0 
  8  7  1  0  0  0  0 
 10  9  2  0  0  0  0 
 12  1  1  0  0  0  0 
 13  7  1  0  0  0  0 
 13 11  1  0  0  0  0 
 14  5  2  0  0  0  0 
 15  6  2  0  0  0  0 
 15 14  1  0  0  0  0 
 16  8  1  0  0  0  0 
 17 14  1  0  0  0  0 
 17 16  2  0  0  0  0 
 18 13  1  0  0  0  0 
 18 17  1  0  0  0  0 
 19  9  1  0  0  0  0 
 19 12  2  0  0  0  0 
 20  2  1  0  0  0  0 
 20 15  1  0  0  0  0 
 20 16  1  0  0  0  0 
 21 10  1  0  0  0  0 
 21 11  1  0  0  0  0 
 21 12  1  0  0  0  0 
 22 18  2  0  0  0  0 
M  END
> <InChI>
InChI=1/C18H19N3O/c1-12-19-9-10-21(12)11-13-7-8-16-17(18(13)22)14-5-3-4-6-15(14)20(16)2/h3-6,9-10,13H,7-8,11H2,1-2H3

> <NAME>
Ondansetron

> <BioTransformer_Predictions>
M01	M02	M03

> <Reported_Metabolites>
M01
NAME: 7-Hydroxyondansetron
PUBCHEM_CID: 71749264
INCHI: InChI=1S/C18H19N3O2/c1-11-19-7-8-21(11)10-12-3-6-15-17(18(12)23)14-5-4-13(22)9-16(14)20(15)2/h4-5,7-9,12,22H,3,6,10H2,1-2H3

M02
NAME: 6-Hydroxy Ondansetron
PUBCHEM_CID: 20152440
INCHI: InChI=1S/C18H19N3O2/c1-11-19-7-8-21(11)10-12-3-5-16-17(18(12)23)14-9-13(22)4-6-15(14)20(16)2/h4,6-9,12,22H,3,5,10H2,1-2H3

M03
NAME: 8-Hydroxy Ondansetron
PUBCHEM_CID: 19734439
INCHI: InChI=1S/C18H19N3O2/c1-11-19-8-9-21(11)10-12-6-7-14-16(18(12)23)13-4-3-5-15(22)17(13)20(14)2/h3-5,8-9,12,22H,6-7,10H2,1-2H3

M04
NAME: 
PUBCHEM_CID: NULL
INCHI: InChI=1/C17H17N3O/c1-11-18-8-9-20(11)10-12-6-7-15-16(17(12)21)13-4-2-3-5-14(13)19-15/h2-5,8-9,12,19H,6-7,10H2,1H3


> <References>
Wang, B. and Zhou, S.-F. (2009); Synthetic and Natural Compounds that Interact with Human Cytochrome P450 1A2 and Implications in Drug Development; Current Medicinal Chemistry, 2009, 16, 4066-4218

$$$$

  CDK     0807181436

 18 18  0  0  0  0  0  0  0  0999 V2000
    0.0000    0.0000    0.0000 C   0  0  0  0  0  0  0  0  0  0  0  0
    0.0000    0.0000    0.0000 C   0  0  0  0  0  0  0  0  0  0  0  0
    0.0000    0.0000    0.0000 C   0  0  0  0  0  0  0  0  0  0  0  0
    0.0000    0.0000    0.0000 C   0  0  0  0  0  0  0  0  0  0  0  0
    0.0000    0.0000    0.0000 C   0  0  0  0  0  0  0  0  0  0  0  0
    0.0000    0.0000    0.0000 C   0  0  0  0  0  0  0  0  0  0  0  0
    0.0000    0.0000    0.0000 C   0  0  0  0  0  0  0  0  0  0  0  0
    0.0000    0.0000    0.0000 C   0  0  0  0  0  0  0  0  0  0  0  0
    0.0000    0.0000    0.0000 C   0  0  0  0  0  0  0  0  0  0  0  0
    0.0000    0.0000    0.0000 C   0  0  0  0  0  0  0  0  0  0  0  0
    0.0000    0.0000    0.0000 N   0  0  0  0  0  0  0  0  0  0  0  0
    0.0000    0.0000    0.0000 O   0  0  0  0  0  0  0  0  0  0  0  0
    0.0000    0.0000    0.0000 O   0  0  0  0  0  0  0  0  0  0  0  0
    0.0000    0.0000    0.0000 O   0  0  0  0  0  0  0  0  0  0  0  0
    0.0000    0.0000    0.0000 O   0  0  0  0  0  0  0  0  0  0  0  0
    0.0000    0.0000    0.0000 O   0  0  0  0  0  0  0  0  0  0  0  0
    0.0000    0.0000    0.0000 P   0  0  0  0  0  0  0  0  0  0  0  0
    0.0000    0.0000    0.0000 S   0  0  0  0  0  0  0  0  0  0  0  0
  3  1  1  0  0  0  0 
  4  2  1  0  0  0  0 
  7  5  1  0  0  0  0 
  8  6  2  0  0  0  0 
  9  5  2  0  0  0  0 
  9  6  1  0  0  0  0 
 10  7  2  0  0  0  0 
 10  8  1  0  0  0  0 
 11  9  1  0  0  0  0 
 12 11  2  0  0  0  0 
 13 11  2  0  0  0  0 
 14  3  1  0  0  0  0 
 15  4  1  0  0  0  0 
 16 10  1  0  0  0  0 
 17 14  1  0  0  0  0 
 17 15  1  0  0  0  0 
 17 16  1  0  0  0  0 
 18 17  2  0  0  0  0 
M  END
> <InChI>
InChI=1S/C10H14NO5PS/c1-3-14-17(18,15-4-2)16-10-7-5-9(6-8-10)11(12)13/h5-8H,3-4H2,1-2H3

> <NAME>
Parathion

> <BioTransformer_Predictions>
M01

> <Reported_Metabolites>
M01
NAME: PARAOXON
PUBCHEM_CID: NULL
INCHI: InChI=1S/C10H14NO6P/c1-3-15-18(14,16-4-2)17-10-7-5-9(6-8-10)11(12)13/h5-8H,3-4H2,1-2H3


> <References>


$$$$

  CDK     0807181436

 51 50  0  0  1  0  0  0  0  0999 V2000
    0.0000    0.0000    0.0000 C   0  0  0  0  0  0  0  0  0  0  0  0
    0.0000    0.0000    0.0000 C   0  0  0  0  0  0  0  0  0  0  0  0
    0.0000    0.0000    0.0000 C   0  0  0  0  0  0  0  0  0  0  0  0
    0.0000    0.0000    0.0000 C   0  0  0  0  0  0  0  0  0  0  0  0
    0.0000    0.0000    0.0000 C   0  0  0  0  0  0  0  0  0  0  0  0
    0.0000    0.0000    0.0000 C   0  0  0  0  0  0  0  0  0  0  0  0
    0.0000    0.0000    0.0000 C   0  0  0  0  0  0  0  0  0  0  0  0
    0.0000    0.0000    0.0000 C   0  0  0  0  0  0  0  0  0  0  0  0
    0.0000    0.0000    0.0000 C   0  0  0  0  0  0  0  0  0  0  0  0
    0.0000    0.0000    0.0000 C   0  0  0  0  0  0  0  0  0  0  0  0
    0.0000    0.0000    0.0000 C   0  0  0  0  0  0  0  0  0  0  0  0
    0.0000    0.0000    0.0000 C   0  0  0  0  0  0  0  0  0  0  0  0
    0.0000    0.0000    0.0000 C   0  0  0  0  0  0  0  0  0  0  0  0
    0.0000    0.0000    0.0000 C   0  0  0  0  0  0  0  0  0  0  0  0
    0.0000    0.0000    0.0000 C   0  0  0  0  0  0  0  0  0  0  0  0
    0.0000    0.0000    0.0000 C   0  0  0  0  0  0  0  0  0  0  0  0
    0.0000    0.0000    0.0000 C   0  0  0  0  0  0  0  0  0  0  0  0
    0.0000    0.0000    0.0000 C   0  0  0  0  0  0  0  0  0  0  0  0
    0.0000    0.0000    0.0000 C   0  0  0  0  0  0  0  0  0  0  0  0
    0.0000    0.0000    0.0000 C   0  0  0  0  0  0  0  0  0  0  0  0
    0.0000    0.0000    0.0000 C   0  0  0  0  0  0  0  0  0  0  0  0
    0.0000    0.0000    0.0000 C   0  0  0  0  0  0  0  0  0  0  0  0
    0.0000    0.0000    0.0000 C   0  0  0  0  0  0  0  0  0  0  0  0
    0.0000    0.0000    0.0000 C   0  0  0  0  0  0  0  0  0  0  0  0
    0.0000    0.0000    0.0000 C   0  0  0  0  0  0  0  0  0  0  0  0
    0.0000    0.0000    0.0000 C   0  0  0  0  0  0  0  0  0  0  0  0
    0.0000    0.0000    0.0000 C   0  0  0  0  0  0  0  0  0  0  0  0
    0.0000    0.0000    0.0000 C   0  0  0  0  0  0  0  0  0  0  0  0
    0.0000    0.0000    0.0000 C   0  0  0  0  0  0  0  0  0  0  0  0
    0.0000    0.0000    0.0000 C   0  0  0  0  0  0  0  0  0  0  0  0
    0.0000    0.0000    0.0000 C   0  0  0  0  0  0  0  0  0  0  0  0
    0.0000    0.0000    0.0000 C   0  0  0  0  0  0  0  0  0  0  0  0
    0.0000    0.0000    0.0000 C   0  0  0  0  0  0  0  0  0  0  0  0
    0.0000    0.0000    0.0000 C   0  0  0  0  0  0  0  0  0  0  0  0
    0.0000    0.0000    0.0000 C   0  0  0  0  0  0  0  0  0  0  0  0
    0.0000    0.0000    0.0000 C   0  0  0  0  0  0  0  0  0  0  0  0
    0.0000    0.0000    0.0000 C   0  0  0  0  0  0  0  0  0  0  0  0
    0.0000    0.0000    0.0000 C   0  0  2  0  0  0  0  0  0  0  0  0
    0.0000    0.0000    0.0000 C   0  0  0  0  0  0  0  0  0  0  0  0
    0.0000    0.0000    0.0000 C   0  0  0  0  0  0  0  0  0  0  0  0
    0.0000    0.0000    0.0000 N   0  0  0  0  0  0  0  0  0  0  0  0
    0.0000    0.0000    0.0000 O   0  0  0  0  0  0  0  0  0  0  0  0
    0.0000    0.0000    0.0000 O   0  0  0  0  0  0  0  0  0  0  0  0
    0.0000    0.0000    0.0000 O   0  0  0  0  0  0  0  0  0  0  0  0
    0.0000    0.0000    0.0000 O   0  0  0  0  0  0  0  0  0  0  0  0
    0.0000    0.0000    0.0000 O   0  0  0  0  0  0  0  0  0  0  0  0
    0.0000    0.0000    0.0000 O   0  0  0  0  0  0  0  0  0  0  0  0
    0.0000    0.0000    0.0000 O   0  0  0  0  0  0  0  0  0  0  0  0
    0.0000    0.0000    0.0000 O   0  0  0  0  0  0  0  0  0  0  0  0
    0.0000    0.0000    0.0000 P   0  0  0  0  0  0  0  0  0  0  0  0
    0.0000    0.0000    0.0000 H   0  0  0  0  0  0  0  0  0  0  0  0
  6  1  1  0  0  0  0 
  7  2  1  0  0  0  0 
  8  6  1  0  0  0  0 
  9  7  1  0  0  0  0 
 10  8  1  0  0  0  0 
 11  9  1  0  0  0  0 
 12 10  1  0  0  0  0 
 13 11  1  0  0  0  0 
 14 12  1  0  0  0  0 
 15 13  1  0  0  0  0 
 16 14  1  0  0  0  0 
 17 15  1  0  0  0  0 
 18 16  1  0  0  0  0 
 19 17  1  0  0  0  0 
 20 18  1  0  0  0  0 
 21 19  1  0  0  0  0 
 22 20  1  0  0  0  0 
 23 21  1  0  0  0  0 
 24 22  1  0  0  0  0 
 25 23  1  0  0  0  0 
 26 24  1  0  0  0  0 
 27 25  1  0  0  0  0 
 28 26  1  0  0  0  0 
 29 27  1  0  0  0  0 
 30 28  1  0  0  0  0 
 31 29  1  0  0  0  0 
 32 30  1  0  0  0  0 
 33 31  1  0  0  0  0 
 35 34  1  0  0  0  0 
 38 36  1  0  0  0  0 
 38 37  1  0  0  0  0 
 39 32  1  0  0  0  0 
 40 33  1  0  0  0  0 
 41  3  1  0  0  0  0 
 41  4  1  0  0  0  0 
 41  5  1  0  0  0  0 
 41 34  1  0  0  0  0 
 42 39  2  0  0  0  0 
 43 40  2  0  0  0  0 
 46 36  1  0  0  0  0 
 46 39  1  0  0  0  0 
 47 35  1  0  0  0  0 
 48 37  1  0  0  0  0 
 49 38  1  0  0  0  0 
 49 40  1  0  0  0  0 
 50 44  2  0  0  0  0 
 50 45  1  0  0  0  0 
 50 47  1  0  0  0  0 
 50 48  1  0  0  0  0 
 51 38  1  0  0  0  0 
M  CHG  1  41   1
M  CHG  1  45  -1
M  END
> <InChI>
InChI=1S/C40H80NO8P/c1-6-8-10-12-14-16-18-20-22-24-26-28-30-32-39(42)46-36-38(37-48-50(44,45)47-35-34-41(3,4)5)49-40(43)33-31-29-27-25-23-21-19-17-15-13-11-9-7-2/h38H,6-37H2,1-5H3/t38-/m1/s1

> <NAME>
PC(16:0/16:0)

> <BioTransformer_Predictions>


> <Reported_Metabolites>
None


> <References>


$$$$

  CDK     0807181436

 18 20  0  0  0  0  0  0  0  0999 V2000
    0.0000    0.0000    0.0000 C   0  0  0  0  0  0  0  0  0  0  0  0
    0.0000    0.0000    0.0000 C   0  0  0  0  0  0  0  0  0  0  0  0
    0.0000    0.0000    0.0000 C   0  0  0  0  0  0  0  0  0  0  0  0
    0.0000    0.0000    0.0000 C   0  0  0  0  0  0  0  0  0  0  0  0
    0.0000    0.0000    0.0000 C   0  0  0  0  0  0  0  0  0  0  0  0
    0.0000    0.0000    0.0000 C   0  0  0  0  0  0  0  0  0  0  0  0
    0.0000    0.0000    0.0000 C   0  0  0  0  0  0  0  0  0  0  0  0
    0.0000    0.0000    0.0000 C   0  0  0  0  0  0  0  0  0  0  0  0
    0.0000    0.0000    0.0000 C   0  0  0  0  0  0  0  0  0  0  0  0
    0.0000    0.0000    0.0000 C   0  0  0  0  0  0  0  0  0  0  0  0
    0.0000    0.0000    0.0000 C   0  0  0  0  0  0  0  0  0  0  0  0
    0.0000    0.0000    0.0000 C   0  0  0  0  0  0  0  0  0  0  0  0
    0.0000    0.0000    0.0000 C   0  0  0  0  0  0  0  0  0  0  0  0
    0.0000    0.0000    0.0000 C   0  0  0  0  0  0  0  0  0  0  0  0
    0.0000    0.0000    0.0000 C   0  0  0  0  0  0  0  0  0  0  0  0
    0.0000    0.0000    0.0000 C   0  0  0  0  0  0  0  0  0  0  0  0
    0.0000    0.0000    0.0000 C   0  0  0  0  0  0  0  0  0  0  0  0
    0.0000    0.0000    0.0000 N   0  0  0  0  0  0  0  0  0  0  0  0
  4  1  2  0  0  0  0 
  5  1  1  0  0  0  0 
  6  2  1  0  0  0  0 
  7  2  1  0  0  0  0 
  8  3  1  0  0  0  0 
  9  3  1  0  0  0  0 
 10  4  1  0  0  0  0 
 11  5  2  0  0  0  0 
 12  6  1  0  0  0  0 
 13  7  1  0  0  0  0 
 14  8  1  0  0  0  0 
 15  9  1  0  0  0  0 
 16 10  2  0  0  0  0 
 16 11  1  0  0  0  0 
 17 12  1  0  0  0  0 
 17 13  1  0  0  0  0 
 17 16  1  0  0  0  0 
 18 14  1  0  0  0  0 
 18 15  1  0  0  0  0 
 18 17  1  0  0  0  0 
M  END
> <InChI>
InChI=1S/C17H25N/c1-4-10-16(11-5-1)17(12-6-2-7-13-17)18-14-8-3-9-15-18/h1,4-5,10-11H,2-3,6-9,12-15H2

> <NAME>
Phencyclidine

> <BioTransformer_Predictions>
M01	M02	M03

> <Reported_Metabolites>
M01
NAME: 4-Phenyl-4-piperidinocyclohexanol
PUBCHEM_CID: 162171
INCHI: InChI=1S/C17H25NO/c19-16-9-11-17(12-10-16,15-7-3-1-4-8-15)18-13-5-2-6-14-18/h1,3-4,7-8,16,19H,2,5-6,9-14H2

M02
NAME: 5-(1-Phenylcyclohexylamino)valeric acid
PUBCHEM_CID: 173576
INCHI: InChI=1S/C17H25NO2/c19-16(20)11-5-8-14-18-17(12-6-2-7-13-17)15-9-3-1-4-10-15/h1,3-4,9-10,18H,2,5-8,11-14H2,(H,19,20)

M03
NAME: 1-(1-Phenylcyclohexyl)-2,3,4,5-tetrahydropyridinium
PUBCHEM_CID: 53846933
INCHI: InChI=1S/C17H24N/c1-4-10-16(11-5-1)17(12-6-2-7-13-17)18-14-8-3-9-15-18/h1,4-5,10-11,14H,2-3,6-9,12-13,15H2/q+1

M04
NAME: 
PUBCHEM_CID: NULL
INCHI: InChI=1S/C17H25NO/c19-16-9-13-18(14-10-16)17(11-5-2-6-12-17)15-7-3-1-4-8-15/h1,3-4,7-8,16,19H,2,5-6,9-14H2


> <References>


$$$$

  CDK     0807181436

 27 30  0  0  1  0  0  0  0  0999 V2000
    0.0000    0.0000    0.0000 C   0  0  0  0  0  0  0  0  0  0  0  0
    0.0000    0.0000    0.0000 C   0  0  0  0  0  0  0  0  0  0  0  0
    0.0000    0.0000    0.0000 C   0  0  0  0  0  0  0  0  0  0  0  0
    0.0000    0.0000    0.0000 C   0  0  0  0  0  0  0  0  0  0  0  0
    0.0000    0.0000    0.0000 C   0  0  0  0  0  0  0  0  0  0  0  0
    0.0000    0.0000    0.0000 C   0  0  0  0  0  0  0  0  0  0  0  0
    0.0000    0.0000    0.0000 C   0  0  0  0  0  0  0  0  0  0  0  0
    0.0000    0.0000    0.0000 C   0  0  0  0  0  0  0  0  0  0  0  0
    0.0000    0.0000    0.0000 C   0  0  0  0  0  0  0  0  0  0  0  0
    0.0000    0.0000    0.0000 C   0  0  0  0  0  0  0  0  0  0  0  0
    0.0000    0.0000    0.0000 C   0  0  0  0  0  0  0  0  0  0  0  0
    0.0000    0.0000    0.0000 C   0  0  0  0  0  0  0  0  0  0  0  0
    0.0000    0.0000    0.0000 C   0  0  0  0  0  0  0  0  0  0  0  0
    0.0000    0.0000    0.0000 C   0  0  0  0  0  0  0  0  0  0  0  0
    0.0000    0.0000    0.0000 C   0  0  0  0  0  0  0  0  0  0  0  0
    0.0000    0.0000    0.0000 C   0  0  1  0  0  0  0  0  0  0  0  0
    0.0000    0.0000    0.0000 C   0  0  2  0  0  0  0  0  0  0  0  0
    0.0000    0.0000    0.0000 C   0  0  1  0  0  0  0  0  0  0  0  0
    0.0000    0.0000    0.0000 C   0  0  1  0  0  0  0  0  0  0  0  0
    0.0000    0.0000    0.0000 C   0  0  2  0  0  0  0  0  0  0  0  0
    0.0000    0.0000    0.0000 C   0  0  1  0  0  0  0  0  0  0  0  0
    0.0000    0.0000    0.0000 O   0  0  0  0  0  0  0  0  0  0  0  0
    0.0000    0.0000    0.0000 O   0  0  0  0  0  0  0  0  0  0  0  0
    0.0000    0.0000    0.0000 H   0  0  0  0  0  0  0  0  0  0  0  0
    0.0000    0.0000    0.0000 H   0  0  0  0  0  0  0  0  0  0  0  0
    0.0000    0.0000    0.0000 H   0  0  0  0  0  0  0  0  0  0  0  0
    0.0000    0.0000    0.0000 H   0  0  0  0  0  0  0  0  0  0  0  0
  5  4  1  0  0  0  0 
  7  6  1  0  0  0  0 
 10  8  1  0  0  0  0 
 11  9  1  0  0  0  0 
 13  1  1  0  0  0  0 
 14  4  1  0  0  0  0 
 14 12  2  0  0  0  0 
 15  8  1  0  0  0  0 
 15 12  1  0  0  0  0 
 16  5  1  0  0  0  0 
 17  6  1  0  0  0  0 
 17 13  1  0  0  0  0 
 18  7  1  0  0  0  0 
 18 16  1  0  0  0  0 
 19  9  1  0  0  0  0 
 19 16  1  0  0  0  0 
 20  2  1  0  0  0  0 
 20 10  1  0  0  0  0 
 20 14  1  0  0  0  0 
 20 19  1  0  0  0  0 
 21  3  1  0  0  0  0 
 21 11  1  0  0  0  0 
 21 17  1  0  0  0  0 
 21 18  1  0  0  0  0 
 22 13  2  0  0  0  0 
 23 15  2  0  0  0  0 
 24 16  1  0  0  0  0 
 25 17  1  0  0  0  0 
 26 18  1  0  0  0  0 
 27 19  1  0  0  0  0 
M  END
> <InChI>
InChI=1S/C21H30O2/c1-13(22)17-6-7-18-16-5-4-14-12-15(23)8-10-20(14,2)19(16)9-11-21(17,18)3/h12,16-19H,4-11H2,1-3H3/t16-,17+,18-,19-,20-,21+/m0/s1

> <NAME>
Progesterone

> <BioTransformer_Predictions>
M01	M02	M03	M04

> <Reported_Metabolites>
M01
NAME: 16alpha-OH-progesterone
PUBCHEM_CID: NULL
INCHI: InChI=1S/C21H30O3/c1-12(22)19-18(24)11-17-15-5-4-13-10-14(23)6-8-20(13,2)16(15)7-9-21(17,19)3/h10,15-19,24H,4-9,11H2,1-3H3/t15?,16?,17?,18?,19?,20-,21-/m0/s1

M02
NAME: 2beta-OH-progesterone
PUBCHEM_CID: NULL
INCHI: InChI=1S/C21H30O3/c1-12(22)15-6-7-16-14-5-4-13-10-18(23)19(24)11-21(13,3)17(14)8-9-20(15,16)2/h10,14-17,19,24H,4-9,11H2,1-3H3/t14?,15?,16?,17?,19?,20-,21+/m1/s1

M03
NAME: 6-OH-progesterone
PUBCHEM_CID: NULL
INCHI: InChI=1S/C21H30O3/c1-12(22)15-4-5-16-14-11-19(24)18-10-13(23)6-8-21(18,3)17(14)7-9-20(15,16)2/h10,14-17,19,24H,4-9,11H2,1-3H3/t14?,15?,16?,17?,19?,20-,21-/m1/s1

M04
NAME: 20-Dihydroprogesterone
PUBCHEM_CID: NULL
INCHI: InChI=1S/C21H32O2/c1-13(22)17-6-7-18-16-5-4-14-12-15(23)8-10-20(14,2)19(16)9-11-21(17,18)3/h12-13,16-19,22H,4-11H2,1-3H3/t13?,16?,17?,18?,19?,20-,21+/m0/s1

M05
NAME: 15alpha-OH-progesterone
PUBCHEM_CID: NULL
INCHI: InChI=1S/C21H30O4/c1-12(22)21(25)11-17(24)18-15-5-4-13-10-14(23)6-8-19(13,2)16(15)7-9-20(18,21)3/h10,15-18,24-25H,4-9,11H2,1-3H3/t15?,16?,17-,18?,19-,20-,21?/m0/s1


> <References>
Storbeck KH, Swart P, Africander D, Conradie R, Louw R, Swart AC (2011). 16α-hydroxyprogesterone: origin, biosynthesis and receptor interaction. Mol. Cell. Endocrinol. 336 (1-2): 92–101. PMID 21095220. doi:10.1016/j.mce.2010.11.016
Zhou, S.F. et al. (2009); Substrates, Inducers, Inhibitors and Structure-Activity Relationships of Human Cytochrome P450 2C9 and Implications in Drug Development; Current Medicinal Chemistry, 2009, 16, 3480-3675
PMID:655220

$$$$

  CDK     0807181436

 16 16  0  0  1  0  0  0  0  0999 V2000
    0.0000    0.0000    0.0000 C   0  0  0  0  0  0  0  0  0  0  0  0
    0.0000    0.0000    0.0000 C   0  0  0  0  0  0  0  0  0  0  0  0
    0.0000    0.0000    0.0000 C   0  0  0  0  0  0  0  0  0  0  0  0
    0.0000    0.0000    0.0000 C   0  0  0  0  0  0  0  0  0  0  0  0
    0.0000    0.0000    0.0000 C   0  0  0  0  0  0  0  0  0  0  0  0
    0.0000    0.0000    0.0000 C   0  0  0  0  0  0  0  0  0  0  0  0
    0.0000    0.0000    0.0000 C   0  0  0  0  0  0  0  0  0  0  0  0
    0.0000    0.0000    0.0000 C   0  0  0  0  0  0  0  0  0  0  0  0
    0.0000    0.0000    0.0000 C   0  0  0  0  0  0  0  0  0  0  0  0
    0.0000    0.0000    0.0000 C   0  0  1  0  0  0  0  0  0  0  0  0
    0.0000    0.0000    0.0000 C   0  0  0  0  0  0  0  0  0  0  0  0
    0.0000    0.0000    0.0000 C   0  0  0  0  0  0  0  0  0  0  0  0
    0.0000    0.0000    0.0000 C   0  0  0  0  0  0  0  0  0  0  0  0
    0.0000    0.0000    0.0000 O   0  0  0  0  0  0  0  0  0  0  0  0
    0.0000    0.0000    0.0000 O   0  0  0  0  0  0  0  0  0  0  0  0
    0.0000    0.0000    0.0000 H   0  0  0  0  0  0  0  0  0  0  0  0
  6  4  1  0  0  0  0 
  7  5  2  0  0  0  0 
  9  1  1  0  0  0  0 
  9  2  1  0  0  0  0 
  9  8  1  0  0  0  0 
 10  3  1  0  0  0  0 
 11  4  2  0  0  0  0 
 11  5  1  0  0  0  0 
 11  8  1  0  0  0  0 
 12  6  2  0  0  0  0 
 12  7  1  0  0  0  0 
 12 10  1  0  0  0  0 
 13 10  1  0  0  0  0 
 14 13  2  0  0  0  0 
 15 13  1  0  0  0  0 
 16 10  1  0  0  0  0 
M  END
> <InChI>
InChI=1/C13H18O2/c1-9(2)8-11-4-6-12(7-5-11)10(3)13(14)15/h4-7,9-10H,8H2,1-3H3,(H,14,15)/t10-/s2

> <NAME>
R-Ibuprofen

> <BioTransformer_Predictions>
M01	M02	M03

> <Reported_Metabolites>
M01
NAME: 1-Hydroxyibuprofen
PUBCHEM_CID: 45117195
INCHI: InChI=1S/C13H18O3/c1-8(2)12(14)11-6-4-10(5-7-11)9(3)13(15)16/h4-9,12,14H,1-3H3,(H,15,16)

M02
NAME: 2-Hydroxyibuprofen
PUBCHEM_CID: 10443535
INCHI: InChI=1S/C13H18O3/c1-9(12(14)15)11-6-4-10(5-7-11)8-13(2,3)16/h4-7,9,16H,8H2,1-3H3,(H,14,15)

M03
NAME: 3-Hydroxyibuprofen
PUBCHEM_CID: 71312545
INCHI: InChI=1S/C13H18O3/c1-9(8-14)7-11-3-5-12(6-4-11)10(2)13(15)16/h3-6,9-10,14H,7-8H2,1-2H3,(H,15,16)


> <References>
Neunzig, I. et al. (2012); Production and NMR analysis of the human ibuprofen metabolite 3-hydroxyibuprofen; J Biotechnol. 2012 Feb 10;157(3):417-20. doi: 10.1016/j.jbiotec.2011.12.016; PMID: 22226725
Zhou, S.F. et al. (2009); Substrates, Inducers, Inhibitors and Structure-Activity Relationships of Human Cytochrome P450 2C9 and Implications in Drug Development; Current Medicinal Chemistry, 2009, 16, 3480-3675

$$$$

  CDK     0807181436

 15 16  0  0  0  0  0  0  0  0999 V2000
    0.0000    0.0000    0.0000 C   0  0  0  0  0  0  0  0  0  0  0  0
    0.0000    0.0000    0.0000 C   0  0  0  0  0  0  0  0  0  0  0  0
    0.0000    0.0000    0.0000 C   0  0  0  0  0  0  0  0  0  0  0  0
    0.0000    0.0000    0.0000 C   0  0  0  0  0  0  0  0  0  0  0  0
    0.0000    0.0000    0.0000 C   0  0  0  0  0  0  0  0  0  0  0  0
    0.0000    0.0000    0.0000 C   0  0  0  0  0  0  0  0  0  0  0  0
    0.0000    0.0000    0.0000 C   0  0  0  0  0  0  0  0  0  0  0  0
    0.0000    0.0000    0.0000 C   0  0  0  0  0  0  0  0  0  0  0  0
    0.0000    0.0000    0.0000 F   0  0  0  0  0  0  0  0  0  0  0  0
    0.0000    0.0000    0.0000 F   0  0  0  0  0  0  0  0  0  0  0  0
    0.0000    0.0000    0.0000 F   0  0  0  0  0  0  0  0  0  0  0  0
    0.0000    0.0000    0.0000 N   0  0  0  0  0  0  0  0  0  0  0  0
    0.0000    0.0000    0.0000 N   0  0  0  0  0  0  0  0  0  0  0  0
    0.0000    0.0000    0.0000 O   0  0  0  0  0  0  0  0  0  0  0  0
    0.0000    0.0000    0.0000 S   0  0  0  0  0  0  0  0  0  0  0  0
  2  1  2  0  0  0  0 
  4  1  1  0  0  0  0 
  4  3  2  0  0  0  0 
  5  2  1  0  0  0  0 
  6  3  1  0  0  0  0 
  6  5  2  0  0  0  0 
  9  8  1  0  0  0  0 
 10  8  1  0  0  0  0 
 11  8  1  0  0  0  0 
 12  7  2  0  0  0  0 
 13  5  1  0  0  0  0 
 13  7  1  0  0  0  0 
 14  4  1  0  0  0  0 
 14  8  1  0  0  0  0 
 15  6  1  0  0  0  0 
 15  7  1  0  0  0  0 
M  END
> <InChI>
InChI=1S/C8H5F3N2OS/c9-8(10,11)14-4-1-2-5-6(3-4)15-7(12)13-5/h1-3H,(H2,12,13)

> <NAME>
Riluzole

> <BioTransformer_Predictions>
M01	M02

> <Reported_Metabolites>
M01
NAME: 
PUBCHEM_CID: 19063893
INCHI: InChI=1S/C8H5F3N2O2S/c9-8(10,11)15-5-2-6-3(1-4(5)14)13-7(12)16-6/h1-2,14H,(H2,12,13)

M02
NAME: N-Hydroxy Riluzole
PUBCHEM_CID: 9859774
INCHI: InChI=1S/C8H5F3N2O2S/c9-8(10,11)15-4-1-2-5-6(3-4)16-7(12-5)13-14/h1-3,14H,(H,12,13)

M03
NAME: 4-OH-riluzole
PUBCHEM_CID: NULL
INCHI: InChI=1S/C8H5F3N2O2S/c9-8(10,11)15-3-1-4(14)6-5(2-3)16-7(12)13-6/h1-2,14H,(H2,12,13)

M04
NAME: 7-OH-riluzole
PUBCHEM_CID: NULL
INCHI: InChI=1S/C8H5F3N2O2S/c9-8(10,11)15-4-2-1-3-6(5(4)14)16-7(12)13-3/h1-2,14H,(H2,12,13)


> <References>
Sanderink, GJ. et al. (1997); Involvement of human CYP1A isoenzymes in the metabolism and drug interactions of riluzole in vitro; J Pharmacol Exp Ther.;282(3):1465-72; PMID:9316860
Wang, B. and Zhou, S.F. (2009); Synthetic and Natural Compounds that Interact with Human Cytochrome P450 1A2 and Implications in Drug Development; Current Medicinal Chemistry; Vol. 16, No. 31; PMID:19754423

$$$$

  CDK     0807181436

 21 24  0  0  1  0  0  0  0  0999 V2000
    0.0000    0.0000    0.0000 C   0  0  0  0  0  0  0  0  0  0  0  0
    0.0000    0.0000    0.0000 C   0  0  0  0  0  0  0  0  0  0  0  0
    0.0000    0.0000    0.0000 C   0  0  0  0  0  0  0  0  0  0  0  0
    0.0000    0.0000    0.0000 C   0  0  0  0  0  0  0  0  0  0  0  0
    0.0000    0.0000    0.0000 C   0  0  0  0  0  0  0  0  0  0  0  0
    0.0000    0.0000    0.0000 C   0  0  0  0  0  0  0  0  0  0  0  0
    0.0000    0.0000    0.0000 C   0  0  0  0  0  0  0  0  0  0  0  0
    0.0000    0.0000    0.0000 C   0  0  0  0  0  0  0  0  0  0  0  0
    0.0000    0.0000    0.0000 C   0  0  0  0  0  0  0  0  0  0  0  0
    0.0000    0.0000    0.0000 C   0  0  0  0  0  0  0  0  0  0  0  0
    0.0000    0.0000    0.0000 C   0  0  0  0  0  0  0  0  0  0  0  0
    0.0000    0.0000    0.0000 C   0  0  1  0  0  0  0  0  0  0  0  0
    0.0000    0.0000    0.0000 C   0  0  1  0  0  0  0  0  0  0  0  0
    0.0000    0.0000    0.0000 C   0  0  1  0  0  0  0  0  0  0  0  0
    0.0000    0.0000    0.0000 C   0  0  2  0  0  0  0  0  0  0  0  0
    0.0000    0.0000    0.0000 N   0  0  0  0  0  0  0  0  0  0  0  0
    0.0000    0.0000    0.0000 N   0  0  0  0  0  0  0  0  0  0  0  0
    0.0000    0.0000    0.0000 H   0  0  0  0  0  0  0  0  0  0  0  0
    0.0000    0.0000    0.0000 H   0  0  0  0  0  0  0  0  0  0  0  0
    0.0000    0.0000    0.0000 H   0  0  0  0  0  0  0  0  0  0  0  0
    0.0000    0.0000    0.0000 H   0  0  0  0  0  0  0  0  0  0  0  0
  3  1  1  0  0  0  0 
  4  2  1  0  0  0  0 
  5  1  1  0  0  0  0 
  6  2  1  0  0  0  0 
  7  3  1  0  0  0  0 
  8  4  1  0  0  0  0 
 12  9  1  0  0  0  0 
 12 10  1  0  0  0  0 
 13  9  1  0  0  0  0 
 13 11  1  0  0  0  0 
 14  5  1  0  0  0  0 
 14 12  1  0  0  0  0 
 15  6  1  0  0  0  0 
 15 13  1  0  0  0  0 
 16  7  1  0  0  0  0 
 16 11  1  0  0  0  0 
 16 14  1  0  0  0  0 
 17  8  1  0  0  0  0 
 17 10  1  0  0  0  0 
 17 15  1  0  0  0  0 
 18 12  1  0  0  0  0 
 19 13  1  0  0  0  0 
 20 14  1  0  0  0  0 
 21 15  1  0  0  0  0 
M  END
> <InChI>
InChI=1S/C15H26N2/c1-3-7-16-11-13-9-12(14(16)5-1)10-17-8-4-2-6-15(13)17/h12-15H,1-11H2/t12-,13-,14-,15+/m0/s1

> <NAME>
Sparteine

> <BioTransformer_Predictions>
M01

> <Reported_Metabolites>
M01
NAME: Sparteine N-oxide
PUBCHEM_CID: NULL
INCHI: InChI=1S/C15H26N2O/c18-17-8-4-2-6-15(17)12-9-13(11-17)14-5-1-3-7-16(14)10-12/h12-15H,1-11H2

M02
NAME: 5-Dihydrosparteine
PUBCHEM_CID: NULL
INCHI: InChI=1/C15H24N2/c1-3-7-16-11-13-9-12(14(16)5-1)10-17-8-4-2-6-15(13)17/h5,12-13,15H,1-4,6-11H2/t12-,13-,15-/s2


> <References>
Ebner, T et al. (1995); Mechanism of cytochrome P450 2D6-catalyzed sparteine metabolism in humans; Mol Pharmacol. 1995 Dec;48(6):1078-86; PMID:8848008
Zhou, SF. (2009); Clin Pharmacokinet ; 48 (12): 761-804

$$$$

  CDK     0807181436

 17 18  0  0  0  0  0  0  0  0999 V2000
    0.0000    0.0000    0.0000 C   0  0  0  0  0  0  0  0  0  0  0  0
    0.0000    0.0000    0.0000 C   0  0  0  0  0  0  0  0  0  0  0  0
    0.0000    0.0000    0.0000 C   0  0  0  0  0  0  0  0  0  0  0  0
    0.0000    0.0000    0.0000 C   0  0  0  0  0  0  0  0  0  0  0  0
    0.0000    0.0000    0.0000 C   0  0  0  0  0  0  0  0  0  0  0  0
    0.0000    0.0000    0.0000 C   0  0  0  0  0  0  0  0  0  0  0  0
    0.0000    0.0000    0.0000 C   0  0  0  0  0  0  0  0  0  0  0  0
    0.0000    0.0000    0.0000 C   0  0  0  0  0  0  0  0  0  0  0  0
    0.0000    0.0000    0.0000 C   0  0  0  0  0  0  0  0  0  0  0  0
    0.0000    0.0000    0.0000 C   0  0  0  0  0  0  0  0  0  0  0  0
    0.0000    0.0000    0.0000 N   0  0  0  0  0  0  0  0  0  0  0  0
    0.0000    0.0000    0.0000 N   0  0  0  0  0  0  0  0  0  0  0  0
    0.0000    0.0000    0.0000 N   0  0  0  0  0  0  0  0  0  0  0  0
    0.0000    0.0000    0.0000 O   0  0  0  0  0  0  0  0  0  0  0  0
    0.0000    0.0000    0.0000 O   0  0  0  0  0  0  0  0  0  0  0  0
    0.0000    0.0000    0.0000 O   0  0  0  0  0  0  0  0  0  0  0  0
    0.0000    0.0000    0.0000 S   0  0  0  0  0  0  0  0  0  0  0  0
  4  2  1  0  0  0  0 
  5  3  2  0  0  0  0 
  7  1  1  0  0  0  0 
  7  6  2  0  0  0  0 
  8  2  2  0  0  0  0 
  8  3  1  0  0  0  0 
  9  4  2  0  0  0  0 
  9  5  1  0  0  0  0 
 10  6  1  0  0  0  0 
 11  8  1  0  0  0  0 
 12 10  2  0  0  0  0 
 13 10  1  0  0  0  0 
 16  7  1  0  0  0  0 
 16 12  1  0  0  0  0 
 17  9  1  0  0  0  0 
 17 13  1  0  0  0  0 
 17 14  2  0  0  0  0 
 17 15  2  0  0  0  0 
M  END
> <InChI>
InChI=1S/C10H11N3O3S/c1-7-6-10(12-16-7)13-17(14,15)9-4-2-8(11)3-5-9/h2-6H,11H2,1H3,(H,12,13)

> <NAME>
Sulfamethoxazole

> <BioTransformer_Predictions>
M01	M02

> <Reported_Metabolites>
M01
NAME: N-[5-(Hydroxymethyl)isoxazol-3-yl]-4-aminobenzenesulfonamide
PUBCHEM_CID: 10355717
INCHI: InChI=1S/C10H11N3O4S/c11-7-1-3-9(4-2-7)18(15,16)13-10-5-8(6-14)17-12-10/h1-5,14H,6,11H2,(H,12,13)

M02
NAME: Sulfamethoxazole hydroxylamine
PUBCHEM_CID: 114821
INCHI: InChI=1S/C10H11N3O4S/c1-7-6-10(12-17-7)13-18(15,16)9-4-2-8(11-14)3-5-9/h2-6,11,14H,1H3,(H,12,13)


> <References>


$$$$

  CDK     0807181436

 38 41  0  0  1  0  0  0  0  0999 V2000
    0.0000    0.0000    0.0000 C   0  0  0  0  0  0  0  0  0  0  0  0
    0.0000    0.0000    0.0000 C   0  0  0  0  0  0  0  0  0  0  0  0
    0.0000    0.0000    0.0000 C   0  0  0  0  0  0  0  0  0  0  0  0
    0.0000    0.0000    0.0000 C   0  0  0  0  0  0  0  0  0  0  0  0
    0.0000    0.0000    0.0000 C   0  0  0  0  0  0  0  0  0  0  0  0
    0.0000    0.0000    0.0000 C   0  0  0  0  0  0  0  0  0  0  0  0
    0.0000    0.0000    0.0000 C   0  0  0  0  0  0  0  0  0  0  0  0
    0.0000    0.0000    0.0000 C   0  0  0  0  0  0  0  0  0  0  0  0
    0.0000    0.0000    0.0000 C   0  0  0  0  0  0  0  0  0  0  0  0
    0.0000    0.0000    0.0000 C   0  0  0  0  0  0  0  0  0  0  0  0
    0.0000    0.0000    0.0000 C   0  0  0  0  0  0  0  0  0  0  0  0
    0.0000    0.0000    0.0000 C   0  0  0  0  0  0  0  0  0  0  0  0
    0.0000    0.0000    0.0000 C   0  0  0  0  0  0  0  0  0  0  0  0
    0.0000    0.0000    0.0000 C   0  0  0  0  0  0  0  0  0  0  0  0
    0.0000    0.0000    0.0000 C   0  0  0  0  0  0  0  0  0  0  0  0
    0.0000    0.0000    0.0000 C   0  0  1  0  0  0  0  0  0  0  0  0
    0.0000    0.0000    0.0000 C   0  0  2  0  0  0  0  0  0  0  0  0
    0.0000    0.0000    0.0000 C   0  0  0  0  0  0  0  0  0  0  0  0
    0.0000    0.0000    0.0000 C   0  0  2  0  0  0  0  0  0  0  0  0
    0.0000    0.0000    0.0000 C   0  0  2  0  0  0  0  0  0  0  0  0
    0.0000    0.0000    0.0000 C   0  0  2  0  0  0  0  0  0  0  0  0
    0.0000    0.0000    0.0000 C   0  0  1  0  0  0  0  0  0  0  0  0
    0.0000    0.0000    0.0000 C   0  0  1  0  0  0  0  0  0  0  0  0
    0.0000    0.0000    0.0000 C   0  0  1  0  0  0  0  0  0  0  0  0
    0.0000    0.0000    0.0000 O   0  0  0  0  0  0  0  0  0  0  0  0
    0.0000    0.0000    0.0000 O   0  0  0  0  0  0  0  0  0  0  0  0
    0.0000    0.0000    0.0000 O   0  0  0  0  0  0  0  0  0  0  0  0
    0.0000    0.0000    0.0000 O   0  0  0  0  0  0  0  0  0  0  0  0
    0.0000    0.0000    0.0000 O   0  0  0  0  0  0  0  0  0  0  0  0
    0.0000    0.0000    0.0000 O   0  0  0  0  0  0  0  0  0  0  0  0
    0.0000    0.0000    0.0000 O   0  0  0  0  0  0  0  0  0  0  0  0
    0.0000    0.0000    0.0000 O   0  0  0  0  0  0  0  0  0  0  0  0
    0.0000    0.0000    0.0000 O   0  0  0  0  0  0  0  0  0  0  0  0
    0.0000    0.0000    0.0000 H   0  0  0  0  0  0  0  0  0  0  0  0
    0.0000    0.0000    0.0000 H   0  0  0  0  0  0  0  0  0  0  0  0
    0.0000    0.0000    0.0000 H   0  0  0  0  0  0  0  0  0  0  0  0
    0.0000    0.0000    0.0000 H   0  0  0  0  0  0  0  0  0  0  0  0
    0.0000    0.0000    0.0000 H   0  0  0  0  0  0  0  0  0  0  0  0
 12  1  1  0  0  0  0 
 12  2  1  0  0  0  0 
 12  7  1  0  0  0  0 
 13  3  1  0  0  0  0 
 13  8  2  0  0  0  0 
 14  4  1  0  0  0  0 
 15  5  1  0  0  0  0 
 16  9  1  0  0  0  0 
 16 13  1  0  0  0  0 
 17  8  1  0  0  0  0 
 18  7  1  0  0  0  0 
 20 19  1  0  0  0  0 
 21 19  1  0  0  0  0 
 22  6  1  0  0  0  0 
 22 20  1  0  0  0  0 
 23  9  1  0  0  0  0 
 23 10  1  0  0  0  0 
 23 17  1  0  0  0  0 
 23 22  1  0  0  0  0 
 24 11  1  0  0  0  0 
 24 21  1  0  0  0  0 
 24 22  1  0  0  0  0 
 25 14  2  0  0  0  0 
 26 15  2  0  0  0  0 
 27 18  2  0  0  0  0 
 28 19  1  0  0  0  0 
 29 10  1  0  0  0  0 
 29 14  1  0  0  0  0 
 30 11  1  0  0  0  0 
 30 24  1  0  0  0  0 
 31 15  1  0  0  0  0 
 31 20  1  0  0  0  0 
 32 16  1  0  0  0  0 
 32 18  1  0  0  0  0 
 33 17  1  0  0  0  0 
 33 21  1  0  0  0  0 
 34 16  1  0  0  0  0 
 35 17  1  0  0  0  0 
 36 19  1  0  0  0  0 
 37 20  1  0  0  0  0 
 38 21  1  0  0  0  0 
M  END
> <InChI>
InChI=1S/C24H34O9/c1-12(2)7-18(27)32-16-9-23(10-29-14(4)25)17(8-13(16)3)33-21-19(28)20(31-15(5)26)22(23,6)24(21)11-30-24/h8,12,16-17,19-21,28H,7,9-11H2,1-6H3/t16-,17+,19+,20+,21+,22+,23+,24+/m0/s1

> <NAME>
T-2-toxin

> <BioTransformer_Predictions>


> <Reported_Metabolites>
None


> <References>


$$$$

  CDK     0807181436

 21 23  0  0  0  0  0  0  0  0999 V2000
    0.0000    0.0000    0.0000 C   0  0  0  0  0  0  0  0  0  0  0  0
    0.0000    0.0000    0.0000 C   0  0  0  0  0  0  0  0  0  0  0  0
    0.0000    0.0000    0.0000 C   0  0  0  0  0  0  0  0  0  0  0  0
    0.0000    0.0000    0.0000 C   0  0  0  0  0  0  0  0  0  0  0  0
    0.0000    0.0000    0.0000 C   0  0  0  0  0  0  0  0  0  0  0  0
    0.0000    0.0000    0.0000 C   0  0  0  0  0  0  0  0  0  0  0  0
    0.0000    0.0000    0.0000 C   0  0  0  0  0  0  0  0  0  0  0  0
    0.0000    0.0000    0.0000 C   0  0  0  0  0  0  0  0  0  0  0  0
    0.0000    0.0000    0.0000 C   0  0  0  0  0  0  0  0  0  0  0  0
    0.0000    0.0000    0.0000 C   0  0  0  0  0  0  0  0  0  0  0  0
    0.0000    0.0000    0.0000 C   0  0  0  0  0  0  0  0  0  0  0  0
    0.0000    0.0000    0.0000 C   0  0  0  0  0  0  0  0  0  0  0  0
    0.0000    0.0000    0.0000 C   0  0  0  0  0  0  0  0  0  0  0  0
    0.0000    0.0000    0.0000 C   0  0  0  0  0  0  0  0  0  0  0  0
    0.0000    0.0000    0.0000 C   0  0  0  0  0  0  0  0  0  0  0  0
    0.0000    0.0000    0.0000 C   0  0  0  0  0  0  0  0  0  0  0  0
    0.0000    0.0000    0.0000 Cl  0  0  0  0  0  0  0  0  0  0  0  0
    0.0000    0.0000    0.0000 N   0  0  0  0  0  0  0  0  0  0  0  0
    0.0000    0.0000    0.0000 N   0  0  0  0  0  0  0  0  0  0  0  0
    0.0000    0.0000    0.0000 O   0  0  0  0  0  0  0  0  0  0  0  0
    0.0000    0.0000    0.0000 O   0  0  0  0  0  0  0  0  0  0  0  0
  3  2  2  0  0  0  0 
  4  2  1  0  0  0  0 
  5  3  1  0  0  0  0 
  6  4  2  0  0  0  0 
  8  7  2  0  0  0  0 
 10  5  2  0  0  0  0 
 10  6  1  0  0  0  0 
 11  7  1  0  0  0  0 
 11  9  2  0  0  0  0 
 12  9  1  0  0  0  0 
 13  8  1  0  0  0  0 
 13 12  2  0  0  0  0 
 14 10  1  0  0  0  0 
 14 12  1  0  0  0  0 
 16 15  1  0  0  0  0 
 17 11  1  0  0  0  0 
 18 14  2  0  0  0  0 
 18 15  1  0  0  0  0 
 19  1  1  0  0  0  0 
 19 13  1  0  0  0  0 
 19 16  1  0  0  0  0 
 20 15  1  0  0  0  0 
 21 16  2  0  0  0  0 
M  END
> <InChI>
InChI=1S/C16H13ClN2O2/c1-19-13-8-7-11(17)9-12(13)14(18-15(20)16(19)21)10-5-3-2-4-6-10/h2-9,15,20H,1H3

> <NAME>
Temazepam

> <BioTransformer_Predictions>
M01

> <Reported_Metabolites>
M01
NAME: Tazepam
PUBCHEM_CID: NULL
INCHI: InChI=1S/C15H11ClN2O2/c16-10-6-7-12-11(8-10)13(9-4-2-1-3-5-9)18-15(20)14(19)17-12/h1-8,15,20H,(H,17,19)


> <References>
Zhou, S.F. et al. (2009); Substrates, Inducers, Inhibitors and Structure-Activity Relationships of Human Cytochrome P450 2C9 and Implications in Drug Development; Current Medicinal Chemistry, 2009, 16, 3480-3675

$$$$

  CDK     0807181436

 25 28  0  0  1  0  0  0  0  0999 V2000
    0.0000    0.0000    0.0000 C   0  0  0  0  0  0  0  0  0  0  0  0
    0.0000    0.0000    0.0000 C   0  0  0  0  0  0  0  0  0  0  0  0
    0.0000    0.0000    0.0000 C   0  0  0  0  0  0  0  0  0  0  0  0
    0.0000    0.0000    0.0000 C   0  0  0  0  0  0  0  0  0  0  0  0
    0.0000    0.0000    0.0000 C   0  0  0  0  0  0  0  0  0  0  0  0
    0.0000    0.0000    0.0000 C   0  0  0  0  0  0  0  0  0  0  0  0
    0.0000    0.0000    0.0000 C   0  0  0  0  0  0  0  0  0  0  0  0
    0.0000    0.0000    0.0000 C   0  0  0  0  0  0  0  0  0  0  0  0
    0.0000    0.0000    0.0000 C   0  0  0  0  0  0  0  0  0  0  0  0
    0.0000    0.0000    0.0000 C   0  0  0  0  0  0  0  0  0  0  0  0
    0.0000    0.0000    0.0000 C   0  0  0  0  0  0  0  0  0  0  0  0
    0.0000    0.0000    0.0000 C   0  0  0  0  0  0  0  0  0  0  0  0
    0.0000    0.0000    0.0000 C   0  0  0  0  0  0  0  0  0  0  0  0
    0.0000    0.0000    0.0000 C   0  0  1  0  0  0  0  0  0  0  0  0
    0.0000    0.0000    0.0000 C   0  0  1  0  0  0  0  0  0  0  0  0
    0.0000    0.0000    0.0000 C   0  0  1  0  0  0  0  0  0  0  0  0
    0.0000    0.0000    0.0000 C   0  0  1  0  0  0  0  0  0  0  0  0
    0.0000    0.0000    0.0000 C   0  0  2  0  0  0  0  0  0  0  0  0
    0.0000    0.0000    0.0000 C   0  0  2  0  0  0  0  0  0  0  0  0
    0.0000    0.0000    0.0000 O   0  0  0  0  0  0  0  0  0  0  0  0
    0.0000    0.0000    0.0000 O   0  0  0  0  0  0  0  0  0  0  0  0
    0.0000    0.0000    0.0000 H   0  0  0  0  0  0  0  0  0  0  0  0
    0.0000    0.0000    0.0000 H   0  0  0  0  0  0  0  0  0  0  0  0
    0.0000    0.0000    0.0000 H   0  0  0  0  0  0  0  0  0  0  0  0
    0.0000    0.0000    0.0000 H   0  0  0  0  0  0  0  0  0  0  0  0
  4  3  1  0  0  0  0 
  6  5  1  0  0  0  0 
  9  7  1  0  0  0  0 
 10  8  1  0  0  0  0 
 12  3  1  0  0  0  0 
 12 11  2  0  0  0  0 
 13  7  1  0  0  0  0 
 13 11  1  0  0  0  0 
 14  4  1  0  0  0  0 
 15  5  1  0  0  0  0 
 15 14  1  0  0  0  0 
 16  8  1  0  0  0  0 
 16 14  1  0  0  0  0 
 17  6  1  0  0  0  0 
 18  1  1  0  0  0  0 
 18  9  1  0  0  0  0 
 18 12  1  0  0  0  0 
 18 16  1  0  0  0  0 
 19  2  1  0  0  0  0 
 19 10  1  0  0  0  0 
 19 15  1  0  0  0  0 
 19 17  1  0  0  0  0 
 20 13  2  0  0  0  0 
 21 17  1  0  0  0  0 
 22 14  1  0  0  0  0 
 23 15  1  0  0  0  0 
 24 16  1  0  0  0  0 
 25 17  1  0  0  0  0 
M  END
> <InChI>
InChI=1S/C19H28O2/c1-18-9-7-13(20)11-12(18)3-4-14-15-5-6-17(21)19(15,2)10-8-16(14)18/h11,14-17,21H,3-10H2,1-2H3/t14-,15-,16-,17-,18-,19-/m0/s1

> <NAME>
Testosterone

> <BioTransformer_Predictions>
M01	M02

> <Reported_Metabolites>
M01
NAME: 6-Hydroxytestosterone
PUBCHEM_CID: NULL
INCHI: InChI=1S/C19H28O3/c1-18-7-5-11(20)9-15(18)16(21)10-12-13-3-4-17(22)19(13,2)8-6-14(12)18/h9,12-14,16-17,21-22H,3-8,10H2,1-2H3/t12?,13?,14?,16?,17?,18-,19+/m1/s1

M02
NAME: 2-Hydroxytestosterone
PUBCHEM_CID: NULL
INCHI: InChI=1S/C19H28O3/c1-18-8-7-14-12(13(18)5-6-17(18)22)4-3-11-9-15(20)16(21)10-19(11,14)2/h9,12-14,16-17,21-22H,3-8,10H2,1-2H3/t12?,13?,14?,16?,17?,18-,19-/m0/s1

M03
NAME: 15-OH-testosterone
PUBCHEM_CID: NULL
INCHI: InChI=1S/C19H28O3/c1-18-7-5-12(20)9-11(18)3-4-13-14(18)6-8-19(2)16(22)10-15(21)17(13)19/h9,13-17,21-22H,3-8,10H2,1-2H3/t13-,14+,15?,16+,17-,18+,19-/m1/s1

M04
NAME: 1-Hydroxytestosterone
PUBCHEM_CID: NULL
INCHI: InChI=1S/C19H28O3/c1-18-8-7-15-13(14(18)5-6-16(18)21)4-3-11-9-12(20)10-17(22)19(11,15)2/h9,13-17,21-22H,3-8,10H2,1-2H3/t13-,14-,15-,16-,17?,18-,19-/m0/s1


> <References>
Zhou, S.F. et al. (2009); Substrates, Inducers, Inhibitors and Structure-Activity Relationships of Human Cytochrome P450 2C9 and Implications in Drug Development; Current Medicinal Chemistry, 2009, 16, 3480-3675
Sten, T. et al. (2009); UDP-glucuronosyltransferases (UGTs) 2B7 and UGT2B17 display converse specificity in testosterone and epitestosterone glucuronidation, whereas UGT2A1 conjugates both androgens similarly; Drug Metab Dispos. 2009 Feb;37(2):417-23. doi: 10.1124/dmd.108.024844; PMID:19022937

$$$$

  CDK     0807181436

 11 11  0  0  0  0  0  0  0  0999 V2000
    0.0000    0.0000    0.0000 C   0  0  0  0  0  0  0  0  0  0  0  0
    0.0000    0.0000    0.0000 C   0  0  0  0  0  0  0  0  0  0  0  0
    0.0000    0.0000    0.0000 C   0  0  0  0  0  0  0  0  0  0  0  0
    0.0000    0.0000    0.0000 C   0  0  0  0  0  0  0  0  0  0  0  0
    0.0000    0.0000    0.0000 C   0  0  0  0  0  0  0  0  0  0  0  0
    0.0000    0.0000    0.0000 C   0  0  0  0  0  0  0  0  0  0  0  0
    0.0000    0.0000    0.0000 C   0  0  0  0  0  0  0  0  0  0  0  0
    0.0000    0.0000    0.0000 C   0  0  0  0  0  0  0  0  0  0  0  0
    0.0000    0.0000    0.0000 C   0  0  0  0  0  0  0  0  0  0  0  0
    0.0000    0.0000    0.0000 C   0  0  0  0  0  0  0  0  0  0  0  0
    0.0000    0.0000    0.0000 O   0  0  0  0  0  0  0  0  0  0  0  0
  5  4  2  0  0  0  0 
  7  1  1  0  0  0  0 
  7  2  1  0  0  0  0 
  8  3  1  0  0  0  0 
  8  4  1  0  0  0  0 
  8  6  2  0  0  0  0 
  9  5  1  0  0  0  0 
  9  7  1  0  0  0  0 
 10  6  1  0  0  0  0 
 10  9  2  0  0  0  0 
 11 10  1  0  0  0  0 
M  END
> <InChI>
InChI=1S/C10H14O/c1-7(2)9-5-4-8(3)6-10(9)11/h4-7,11H,1-3H3

> <NAME>
Thymol

> <BioTransformer_Predictions>
M01	M02	M03	M04	M05	M06

> <Reported_Metabolites>
M01
NAME: p-Cymene-3,8-diol
PUBCHEM_CID: NULL
INCHI: InChI=1S/C10H14O2/c1-7-4-5-8(9(11)6-7)10(2,3)12/h4-6,11-12H,1-3H3

M02
NAME: Thymoquinol
PUBCHEM_CID: NULL
INCHI: InChI=1S/C10H14O2/c1-6(2)8-5-9(11)7(3)4-10(8)12/h4-6,11-12H,1-3H3

M03
NAME: 7-Hydroxythymol
PUBCHEM_CID: 14002478
INCHI: InChI=1S/C10H14O2/c1-7(2)9-4-3-8(6-11)5-10(9)12/h3-5,7,11-12H,6H2,1-2H3

M04
NAME: p-Cymene-2,3-diol
PUBCHEM_CID: 95873
INCHI: InChI=1S/C10H14O2/c1-6(2)8-5-4-7(3)9(11)10(8)12/h4-6,11-12H,1-3H3

M05
NAME: 9-Hydroxythymol
PUBCHEM_CID: 14432748
INCHI: InChI=1S/C10H14O2/c1-7-3-4-9(8(2)6-11)10(12)5-7/h3-5,8,11-12H,6H2,1-2H3

M06
NAME: p-Cymen-8-en-3-ol
PUBCHEM_CID: 6429037
INCHI: InChI=1S/C10H12O/c1-7(2)9-5-4-8(3)6-10(9)11/h4-6,11H,1H2,2-3H3


> <References>
Walter Jäger and Martina Höferl; Metabolism of Terpenoids in Animal Models and Humans; p. 265; in Handbook of Essential Oils: Science, Technology, and Applications

$$$$

  CDK     0807181436

 10  9  0  0  0  0  0  0  0  0999 V2000
    0.0000    0.0000    0.0000 C   0  0  0  0  0  0  0  0  0  0  0  0
    0.0000    0.0000    0.0000 C   0  0  0  0  0  0  0  0  0  0  0  0
    0.0000    0.0000    0.0000 C   0  0  0  0  0  0  0  0  0  0  0  0
    0.0000    0.0000    0.0000 C   0  0  0  0  0  0  0  0  0  0  0  0
    0.0000    0.0000    0.0000 C   0  0  0  0  0  0  0  0  0  0  0  0
    0.0000    0.0000    0.0000 C   0  0  0  0  0  0  0  0  0  0  0  0
    0.0000    0.0000    0.0000 C   0  0  0  0  0  0  0  0  0  0  0  0
    0.0000    0.0000    0.0000 C   0  0  0  0  0  0  0  0  0  0  0  0
    0.0000    0.0000    0.0000 O   0  0  0  0  0  0  0  0  0  0  0  0
    0.0000    0.0000    0.0000 O   0  0  0  0  0  0  0  0  0  0  0  0
  3  1  1  0  0  0  0 
  4  2  1  0  0  0  0 
  5  3  1  0  0  0  0 
  6  4  1  0  0  0  0 
  7  5  1  0  0  0  0 
  7  6  1  0  0  0  0 
  8  7  1  0  0  0  0 
  9  8  2  0  0  0  0 
 10  8  1  0  0  0  0 
M  END
> <InChI>
InChI=1S/C8H16O2/c1-3-5-7(6-4-2)8(9)10/h7H,3-6H2,1-2H3,(H,9,10)

> <NAME>
Valproic acid

> <BioTransformer_Predictions>
M01	M02	M03

> <Reported_Metabolites>
M01
NAME: 4-Hydroxyvalproic acid
PUBCHEM_CID: 134467
INCHI: InChI=1S/C8H16O3/c1-3-4-7(8(10)11)5-6(2)9/h6-7,9H,3-5H2,1-2H3,(H,10,11)

M02
NAME: 5-Hydroxyvalproic acid
PUBCHEM_CID: 135244
INCHI: InChI=1S/C8H16O3/c1-2-4-7(8(10)11)5-3-6-9/h7,9H,2-6H2,1H3,(H,10,11)

M03
NAME: 2-Propyl-4-pentenoic acid
PUBCHEM_CID: 104896
INCHI: InChI=1S/C8H14O2/c1-3-5-7(6-4-2)8(9)10/h3,7H,1,4-6H2,2H3,(H,9,10)

M04
NAME: 3-OH-VPA
PUBCHEM_CID: NULL
INCHI: NULL

M05
NAME: (3E)-2-propylpent-3- enoic acid
PUBCHEM_CID: NULL
INCHI: NULL

M06
NAME: 2-ene-VPA
PUBCHEM_CID: NULL
INCHI: NULL

M07
NAME: (3Z)-2-propylpent-3- enoic acid
PUBCHEM_CID: NULL
INCHI: NULL


> <References>
Zhou, S.F. et al. (2009); Substrates, Inducers, Inhibitors and Structure-Activity Relationships of Human Cytochrome P450 2C9 and Implications in Drug Development; Current Medicinal Chemistry, 2009, 16, 3480-3675
Brown, C.M. et al. (2008); Cytochromes P450: A Structure-Based Summary of Biotransformations Using Representative Substrates; Drug Metabolism Reviews, 40:1, 1-100, DOI: 10.1080/03602530701836662; PMID:18259985; PMID:18259985

$$$$

  CDK     0807181436

 21 23  0  0  0  0  0  0  0  0999 V2000
    0.0000    0.0000    0.0000 C   0  0  0  0  0  0  0  0  0  0  0  0
    0.0000    0.0000    0.0000 C   0  0  0  0  0  0  0  0  0  0  0  0
    0.0000    0.0000    0.0000 C   0  0  0  0  0  0  0  0  0  0  0  0
    0.0000    0.0000    0.0000 C   0  0  0  0  0  0  0  0  0  0  0  0
    0.0000    0.0000    0.0000 C   0  0  0  0  0  0  0  0  0  0  0  0
    0.0000    0.0000    0.0000 C   0  0  0  0  0  0  0  0  0  0  0  0
    0.0000    0.0000    0.0000 C   0  0  0  0  0  0  0  0  0  0  0  0
    0.0000    0.0000    0.0000 C   0  0  0  0  0  0  0  0  0  0  0  0
    0.0000    0.0000    0.0000 C   0  0  0  0  0  0  0  0  0  0  0  0
    0.0000    0.0000    0.0000 C   0  0  0  0  0  0  0  0  0  0  0  0
    0.0000    0.0000    0.0000 C   0  0  0  0  0  0  0  0  0  0  0  0
    0.0000    0.0000    0.0000 C   0  0  0  0  0  0  0  0  0  0  0  0
    0.0000    0.0000    0.0000 C   0  0  0  0  0  0  0  0  0  0  0  0
    0.0000    0.0000    0.0000 C   0  0  0  0  0  0  0  0  0  0  0  0
    0.0000    0.0000    0.0000 C   0  0  0  0  0  0  0  0  0  0  0  0
    0.0000    0.0000    0.0000 C   0  0  0  0  0  0  0  0  0  0  0  0
    0.0000    0.0000    0.0000 C   0  0  0  0  0  0  0  0  0  0  0  0
    0.0000    0.0000    0.0000 O   0  0  0  0  0  0  0  0  0  0  0  0
    0.0000    0.0000    0.0000 O   0  0  0  0  0  0  0  0  0  0  0  0
    0.0000    0.0000    0.0000 O   0  0  0  0  0  0  0  0  0  0  0  0
    0.0000    0.0000    0.0000 S   0  0  0  0  0  0  0  0  0  0  0  0
  3  2  2  0  0  0  0 
  4  2  1  0  0  0  0 
  5  3  1  0  0  0  0 
  7  6  2  0  0  0  0 
 10  1  1  0  0  0  0 
 11  6  1  0  0  0  0 
 11  8  2  0  0  0  0 
 11 10  1  0  0  0  0 
 12  8  1  0  0  0  0 
 12  9  1  0  0  0  0 
 13  4  2  0  0  0  0 
 14  9  1  0  0  0  0 
 14 13  1  0  0  0  0 
 15  7  1  0  0  0  0 
 15 12  2  0  0  0  0 
 16  5  2  0  0  0  0 
 16 13  1  0  0  0  0 
 17 10  1  0  0  0  0 
 18 14  2  0  0  0  0 
 19 17  2  0  0  0  0 
 20 17  1  0  0  0  0 
 21 15  1  0  0  0  0 
 21 16  1  0  0  0  0 
M  END
> <InChI>
InChI=1/C17H14O3S/c1-10(17(19)20)11-6-7-15-12(8-11)9-14(18)13-4-2-3-5-16(13)21-15/h2-8,10H,9H2,1H3,(H,19,20)

> <NAME>
Zaltoprofen

> <BioTransformer_Predictions>
M01

> <Reported_Metabolites>
M01
NAME: 
PUBCHEM_CID: NULL
INCHI: InChI=1S/C17H14O4S/c1-10(17(19)20)11-6-7-15-12(8-11)9-14(18)13-4-2-3-5-16(13)22(15)21/h2-8,10H,9H2,1H3,(H,19,20)


> <References>
Zhou, S.F. et al. (2009); Substrates, Inducers, Inhibitors and Structure-Activity Relationships of Human Cytochrome P450 2C9 and Implications in Drug Development; Current Medicinal Chemistry, 2009, 16, 3480-3675

$$$$
