# Supplementary material for: BioTransformer: a comprehensive computational tool for small molecule metabolism prediction and metabolite identification
Source: J Cheminform. 2019 Jan 5;11:2. doi: 10.1186/s13321-018-0324-5 (PMC6689873; doi:10.1186/s13321-018-0324-5)
Supplement: Supplementary file 7 — Additional file 7. Epicatechin metabolite identification tables. [file 13321_2018_324_MOESM7_ESM.xlsx]

## Sheet: Table S1
BioTransformer Prediction	Metabolite name	InChI	InChIKey	Pubchem CID	Previous reports (ref)	Monoisotopic mass	RT (min)
YES	benzoic acid	InChI=1S/C7H6O2/c8-7(9)6-4-2-1-3-5-6/h1-5H,(H,8,9)	WPYMKLBDIGXBTP-UHFFFAOYSA-N	243		122.037	11.39
YES	4-Hydroxybenzoic acid	InChI=1S/C7H6O3/c8-6-3-1-5(2-4-6)7(9)10/h1-4,8H,(H,9,10)	FJKROLUGYXJWQN-UHFFFAOYSA-N	135	3	138.032	8; 11; 11,40; 11,64; 11,75,
YES	3-Hydroxybenzoic acid	InChI=1S/C7H6O3/c8-6-3-1-2-5(4-6)7(9)10/h1-4,8H,(H,9,10)	IJFXRHURBJZNAO-UHFFFAOYSA-N	7420	4
YES	5-Benzyloxolan-2-one	InChI=1S/C11H12O2/c12-11-7-6-10(13-11)8-9-4-2-1-3-5-9/h1-5,10H,6-8H2	OJKCYERWEGKEIS-UHFFFAOYSA-N	13256416		176.084	12.65
YES	5-[(4-Hydroxyphenyl)methyl]oxolan-2-one	InChI=1S/C11H12O3/c12-9-3-1-8(2-4-9)7-10-5-6-11(13)14-10/h1-4,10,12H,5-7H2	OXASBXALVLRTKO-UHFFFAOYSA-N	11550142		192.079	10,8; 10,89
YES	5-[(3-Hydroxyphenyl)methyl]oxolan-2-one	InChI=1S/C11H12O3/c12-9-3-1-2-8(6-9)7-10-4-5-11(13)14-10/h1-3,6,10,12H,4-5,7H2	VYWFHBSBNKNWSB-UHFFFAOYSA-N	3028409	5
NO	2-Hydroxyhippuric acid	InChI=1S/C9H9NO4/c11-7-4-2-1-3-6(7)9(14)10-5-8(12)13/h1-4,11H,5H2,(H,10,14)(H,12,13)	ONJSZLXSECQROL-UHFFFAOYSA-N	10253	1	195.053	5.94
YES	4-Hydroxyhippuric acid	InChI=1S/C9H9NO4/c11-7-3-1-6(2-4-7)9(14)10-5-8(12)13/h1-4,11H,5H2,(H,10,14)(H,12,13)	ZMHLUFWWWPBTIU-UHFFFAOYSA-N	151012	1
YES	3-Hydroxyhippuric acid	InChI=1S/C9H9NO4/c11-7-3-1-2-6(4-7)9(14)10-5-8(12)13/h1-4,11H,5H2,(H,10,14)(H,12,13)	XDOFWFNMYJRHEW-UHFFFAOYSA-N	450268	3
YES	5-[(3,4-Dihydroxyphenyl)methyl]oxolan-2-one	InChI=1S/C11H12O4/c12-9-3-1-7(6-10(9)13)5-8-2-4-11(14)15-8/h1,3,6,8,12-13H,2,4-5H2	ZNXXWTPQHVLMQT-UHFFFAOYSA-N	152432	6	208.074	10.23
YES		InChI=1S/C11H14O4/c12-9-3-1-8(2-4-9)7-10(13)5-6-11(14)15/h1-4,10,12-13H,5-7H2,(H,14,15)	JCHZTLFRWGBCDD-UHFFFAOYSA-N			210.089	8,9; 9,9 and 10,9
YES	4-Hydroxy-5-(3-hydroxyphenyl)valeric acid	InChI=1S/C11H14O4/c12-9-3-1-2-8(6-9)7-10(13)4-5-11(14)15/h1-3,6,10,12-13H,4-5,7H2,(H,14,15)	CBCIWEQMPVKOHC-UHFFFAOYSA-N	52920334	5
YES	5-(3,4-Dihydroxyphenyl)pentanoic acid	InChI=1S/C11H14O4/c12-9-6-5-8(7-10(9)13)3-1-2-4-11(14)15/h5-7,12-13H,1-4H2,(H,14,15)	KTDWBJGUMIZRHU-UHFFFAOYSA-N	49831816	5
YES	5-[(4-Hydroxy-3-methoxyphenyl)methyl]oxolan-2-one	InChI=1S/C12H14O4/c1-15-11-7-8(2-4-10(11)13)6-9-3-5-12(14)16-9/h2,4,7,9,13H,3,5-6H2,1H3	GCIFEQYZDROELP-UHFFFAOYSA-N	3028410		222.089	9,98; 10,8
YES	5-(4-Hydroxy-3-methoxyphenyl)pentanoic acid	InChI=1S/C12H16O4/c1-16-11-8-9(6-7-10(11)13)4-2-3-5-12(14)15/h6-8,13H,2-5H2,1H3,(H,14,15)	JQQIWBPHESZYNN-UHFFFAOYSA-N	240452	5	224105	12.69
YES	4-Hydroxy-(3',4'-dihydroxyphenyl)-valeric acid	InChI=1S/C11H14O5/c12-8(2-4-11(15)16)5-7-1-3-9(13)10(14)6-7/h1,3,6,8,12-14H,2,4-5H2,(H,15,16)	JDBYFCLHVYVXCX-UHFFFAOYSA-N	52920332	6	226.084	9.29
YES	4-Hydroxy-5-(4-hydroxy-3-methoxyphenyl)pentanoic acid	InChI=1S/C12H16O5/c1-17-11-7-8(2-4-10(11)14)6-9(13)3-5-12(15)16/h2,4,7,9,13-14H,3,5-6H2,1H3,(H,15,16)	QEGYEIXJXIALOP-UHFFFAOYSA-N	131834077		240.099	10.3
YES		InChI=1S/C11H12O6S/c12-11-6-5-10(16-11)7-8-1-3-9(4-2-8)17-18(13,14)15/h1-4,10H,5-7H2,(H,13,14,15)	HWTHTKOQADEPQM-UHFFFAOYSA-N			272.036	13.5
YES	5-(Hydroxyphenyl)-gamma-valerolactone-O-sulphate	InChI=1S/C11H12O6S/c12-11-5-4-9(16-11)6-8-2-1-3-10(7-8)17-18(13,14)15/h1-3,7,9H,4-6H2,(H,13,14,15)	DPRDYFJWDRNYAZ-UHFFFAOYSA-N	124202065
YES		InChI=1S/C15H12O5/c16-9-3-1-8(2-4-9)15-13(19)7-11-12(18)5-10(17)6-14(11)20-15/h1-6,15-18H,7H2/t15-/m1/s1	DHOUAADDXACZIT-OAHLLOKOSA-N			272.069	11.01
YES		InChI=1S/C15H12O5/c16-9-3-1-2-8(4-9)15-13(19)7-11-12(18)5-10(17)6-14(11)20-15/h1-6,15-18H,7H2/t15-/m1/s1	BRLRJLJMFXZCJD-OAHLLOKOSA-N
YES	SCHEMBL16151244	InChI=1S/C15H12O6/c16-8-4-11(18)9-6-13(20)15(21-14(9)5-8)7-1-2-10(17)12(19)3-7/h1-5,15-19H,6H2/t15-/m1/s1	NTNWIYXAYIKFSF-OAHLLOKOSA-N	117632664		288.063	10,75; 11,63
YES	Symplocosidin	InChI=1S/C16H16O6/c1-21-15-4-8(2-3-11(15)18)16-13(20)7-10-12(19)5-9(17)6-14(10)22-16/h2-6,13,16-20H,7H2,1H3/t13-,16-/m1/s1	NJHJXXLBWQXMRO-CZUORRHYSA-N	11420256	11	304.095	11.4, 11.8, 12.05, 13.76
NO	Epicatechin, 4'-O-methyl	InChI=1S/C16H16O6/c1-21-14-3-2-8(4-12(14)19)16-13(20)7-10-11(18)5-9(17)6-15(10)22-16/h2-6,13,16-20H,7H2,1H3/t13-,16-/m1/s1	ZHDMPVIDHWJGTN-CZUORRHYSA-N		8
YES	6-(4-carboxyphenoxy)-3,4,5-trihydroxyoxane-2-carboxylic acid	InChI=1S/C13H14O9/c14-7-8(15)10(12(19)20)22-13(9(7)16)21-6-3-1-5(2-4-6)11(17)18/h1-4,7-10,13-16H,(H,17,18)(H,19,20)	DKNOHNCMCYDVLT-UHFFFAOYSA-N			314.064	8; 11; 11,40; 11,64; 11,75,
YES	3,4,5-Trihydroxy-6-(4-hydroxybenzoyloxy)oxane-2-carboxylic acid	InChI=1S/C13H14O9/c14-6-3-1-5(2-4-6)12(20)22-13-9(17)7(15)8(16)10(21-13)11(18)19/h1-4,7-10,13-17H,(H,18,19)	UDDPEWPRKBWBMA-UHFFFAOYSA-N	76120403
YES	6-(3-Carboxyphenoxy)-3,4,5-trihydroxyoxane-2-carboxylic acid	InChI=1S/C13H14O9/c14-7-8(15)10(12(19)20)22-13(9(7)16)21-6-3-1-2-5(4-6)11(17)18/h1-4,7-10,13-16H,(H,17,18)(H,19,20)	ZXNABXFYKZWAPQ-UHFFFAOYSA-N	131831545
YES	3,4,5-Trihydroxy-6-(3-hydroxybenzoyloxy)oxane-2-carboxylic acid	InChI=1S/C13H14O9/c14-6-3-1-2-5(4-6)12(20)22-13-9(17)7(15)8(16)10(21-13)11(18)19/h1-4,7-10,13-17H,(H,18,19)	NAPPBXXQXKMDNU-UHFFFAOYSA-N	131831546
YES	3,4,5-trihydroxy-6-(3-hydroxybenzoyloxy)oxane-2-carboxylic acid	InChI=1S/C17H20O9/c18-11-6-5-10(24-11)7-8-1-3-9(4-2-8)25-17-14(21)12(19)13(20)15(26-17)16(22)23/h1-4,10,12-15,17,19-21H,5-7H2,(H,22,23)	FTDMUGVYLIJMHW-UHFFFAOYSA-N			368.111	9.9; 10.77
YES	3,4,5-Trihydroxy-6-{3-[(5-oxooxolan-2-yl)methyl]phenoxy}oxane-2-carboxylic acid	InChI=1S/C17H20O9/c18-11-5-4-10(24-11)7-8-2-1-3-9(6-8)25-17-14(21)12(19)13(20)15(26-17)16(22)23/h1-3,6,10,12-15,17,19-21H,4-5,7H2,(H,22,23)	DPSUQBKEHXAIDY-UHFFFAOYSA-N	131834071
YES	3,4,5-Trihydroxy-6-{2-hydroxy-5-[(5-oxooxolan-2-yl)methyl]phenoxy}oxane-2-carboxylic acid	InChI=1S/C17H20O10/c18-9-3-1-7(5-8-2-4-11(19)25-8)6-10(9)26-17-14(22)12(20)13(21)15(27-17)16(23)24/h1,3,6,8,12-15,17-18,20-22H,2,4-5H2,(H,23,24)	UVGDTVGPBRLMQY-UHFFFAOYSA-N	131834060	7	384.106	9,3; 10,2; 10,5
YES	3,4,5-Trihydroxy-6-{2-hydroxy-4-[(5-oxooxolan-2-yl)methyl]phenoxy}oxane-2-carboxylic acid	InChI=1S/C17H20O10/c18-9-6-7(5-8-2-4-11(19)25-8)1-3-10(9)26-17-14(22)12(20)13(21)15(27-17)16(23)24/h1,3,6,8,12-15,17-18,20-22H,2,4-5H2,(H,23,24)	OTBJYBQGMPICIK-UHFFFAOYSA-N	131834059	7
YES	6-[5-(4-Carboxy-2-hydroxybutyl)-2-hydroxyphenoxy]-3,4,5-trihydroxyoxane-2-carboxylic acid	InChI=1S/C17H22O11/c18-8(2-4-11(20)21)5-7-1-3-9(19)10(6-7)27-17-14(24)12(22)13(23)15(28-17)16(25)26/h1,3,6,8,12-15,17-19,22-24H,2,4-5H2,(H,20,21)(H,25,26)	BKJQCPDRWDNBIN-UHFFFAOYSA-N	131834073	7	402.116	9.29
YES	6-[4-(4-Carboxy-2-hydroxybutyl)-2-hydroxyphenoxy]-3,4,5-trihydroxyoxane-2-carboxylic acid	InChI=1S/C17H22O11/c18-8(2-4-11(20)21)5-7-1-3-10(9(19)6-7)27-17-14(24)12(22)13(23)15(28-17)16(25)26/h1,3,6,8,12-15,17-19,22-24H,2,4-5H2,(H,20,21)(H,25,26)	LLKUARGHNZMSRT-UHFFFAOYSA-N	131834072
YES	6-{[5-(3,4-Dihydroxyphenyl)-4-hydroxypentanoyl]oxy}-3,4,5-trihydroxyoxane-2-carboxylic acid	InChI=1S/C17H22O11/c18-8(5-7-1-3-9(19)10(20)6-7)2-4-11(21)27-17-14(24)12(22)13(23)15(28-17)16(25)26/h1,3,6,8,12-15,17-20,22-24H,2,4-5H2,(H,25,26)	FZTBEBWSWJPSHQ-UHFFFAOYSA-N	131834074
YES	Epicatechin 3'-O-glucuronide	InChI=1S/C21H22O12/c22-8-4-11(24)9-6-12(25)18(31-13(9)5-8)7-1-2-10(23)14(3-7)32-21-17(28)15(26)16(27)19(33-21)20(29)30/h1-5,12,15-19,21-28H,6H2,(H,29,30)/t12-,15?,16?,17?,18-,19?,21?/m1/s1	BUONZQIZWIITTB-FVNRAWLNSA-N		9	466.111	10,75; 11; 11,75
YES	Epicatechin 4'-O-glucuronide	InChI=1S/C21H22O12/c22-8-4-10(23)9-6-12(25)18(31-14(9)5-8)7-1-2-13(11(24)3-7)32-21-17(28)15(26)16(27)19(33-21)20(29)30/h1-5,12,15-19,21-28H,6H2,(H,29,30)/t12-,15?,16?,17?,18-,19?,21?/m1/s1	FXAMKGHSKXKNHR-FVNRAWLNSA-N		9
YES	Epicatechin 7-O-glucuronide	InChI=1S/C21H22O12/c22-10-2-1-7(3-12(10)24)18-13(25)6-9-11(23)4-8(5-14(9)32-18)31-21-17(28)15(26)16(27)19(33-21)20(29)30/h1-5,13,15-19,21-28H,6H2,(H,29,30)/t13-,15?,16?,17?,18-,19?,21?/m1/s1	FDWDKTKDGDLDTP-HUTRNBJCSA-N		9
YES	Epicatechin 5-O-glucuronide	InChI=1S/C21H22O12/c22-8-4-13-9(6-12(25)18(31-13)7-1-2-10(23)11(24)3-7)14(5-8)32-21-17(28)15(26)16(27)19(33-21)20(29)30/h1-5,12,15-19,21-28H,6H2,(H,29,30)/t12-,15?,16?,17?,18-,19?,21?/m1/s1	KGLMKAPOVXBIJB-FVNRAWLNSA-N		9
Table 1: List of epicatechin masses detected in the urine of rats exposed to epicatechin, and the corresponding metabolites predicted by BioTransformer. Predicted monoisotopic masses were searched in the mass spectra of rat urine samples analysed with LC-qToF. Only masses exclusively found in the urine collected after the exposure to epicatechin and present in at least 3 samples (75%) were consid…
It happened in some cases, that the predicted masses were not detected in urine, but found as a glucuronide.
In some cases, isobaric isomers were predicted, but only one peak found in the spectra; in others, more than one peak was assigned to an unique mass and predicted metabolite; finally there were cases when multiple isobaric isomers and peaks have been found. In all these cases, the different metabolites or peaks have been grouped in the table. It is out of the scope of this publication to work on …
Masses with spectral features (adducts and losses) that indicate they are parent ions (whether previously reported or not) are marked as “confirmed”. When a predicted mass was observed but no spectral feature that indicates it is a parent ion or a fragment of a larger molecule was found, we included “no spectral interpretation” in the observations.
References
1 - Ridder, L. et al. Anal. Chem. 2014, 86, 4767−4774; DOI:10.1021/ac403875b
2 - Appeldoorn, M.M. et al., J. Agric. Food Chem., 57, 1084–1092; DOI:10.1021/jf803059z
3 - Gonthier, M. P et al.; J. Nutr. 2003, 133, 461–467; DOI:10.1093/jn/133.2.461
4 - Roowi, S; J. Agric. Food Chem. 2010, 58, 1296–1304; DOI:10.1021/jf9032975
5 - Takagaki, A. and and Fumio, N.; J. Agric. Food Chem. 2013, 61, 4927_4935; dx.doi.org/10.1021/jf304431v
6 - Takagaki, A. and and Fumio, N.; Biol. Pharm. Bull. 38, 789–794 (2015)
7 - Ottaviani J. et al; Scientific Reports volume 6, Article number: 29034 (2016); DOI: 10.1038/srep29034
8 - Spencer JP et al.; Arch Biochem Biophys 423:148–161; PMID:14989269
9 - L. Actis-Goretta et al.; Free Radical Biology and Medicine 53 (2012) 787–795; DOI:10.1016/j.freeradbiomed.2012.05.023
10. Borges G. et al.; Molecular Aspects of Medicine 61 (2018) 18-30; DOI:10.1016/j.mam.2017.11.002
11. Donovan JL et al.; 1999; The Journal of Nutrition, 129(9); pp 1662-1668; DOI:10.1093/jn/129.9.1662

## Sheet: Table S2
Metabolite name	INCHIKEY	INCHI	PUBCHEM CID	MASS	Identified/Predicted by BMIT?	Previous reports (ref)
pyrocatechol	YCIMNLLNPGFGHC-UHFFFAOYSA-N	InChI=1S/C6H6O2/c7-5-3-1-2-4-6(5)8/h1-4,7-8H	289	110.037	YES	1
phloroglucinol	QCDYQQDYXPDABM-UHFFFAOYSA-N	InChI=1S/C6H6O3/c7-4-1-5(8)3-6(9)2-4/h1-3,7-9H	359	126.032	YES	2
3-phenylpropionic acid	XMIIGOLPHOKFCH-UHFFFAOYSA-N	InChI=1S/C9H10O2/c10-9(11)7-6-8-4-2-1-3-5-8/h1-5H,6-7H2,(H,10,11)	107	150.068	YES	4
3,4-DIHYDROXYBENZOIC ACID	YQUVCSBJEUQKSH-UHFFFAOYSA-N	InChI=1S/C7H6O4/c8-5-2-1-4(7(10)11)3-6(5)9/h1-3,8-9H,(H,10,11)	72	154.027	YES	4
3-(3-hydroxyphenyl)propanoic acid	QVWAEZJXDYOKEH-UHFFFAOYSA-N	InChI=1S/C9H10O3/c10-8-3-1-2-7(6-8)4-5-9(11)12/h1-3,6,10H,4-5H2,(H,11,12)	91	166.063	YES	4
3-(4-Hydroxyphenyl)propionic acid	NMHMNPHRMNGLLB-UHFFFAOYSA-N	InChI=1S/C9H10O3/c10-8-4-1-7(2-5-8)3-6-9(11)12/h1-2,4-5,10H,3,6H2,(H,11,12)	10394	166.063	YES	4
Vanillic acid	WKOLLVMJNQIZCI-UHFFFAOYSA-N	InChI=1S/C8H8O4/c1-12-7-4-5(8(10)11)2-3-6(7)9/h2-4,9H,1H3,(H,10,11)	8468	168.042	YES	3, 1
5-Phenylvaleric acid	BYHDDXPKOZIZRV-UHFFFAOYSA-N	InChI=1S/C11H14O2/c12-11(13)9-5-4-8-10-6-2-1-3-7-10/h1-3,6-7H,4-5,8-9H2,(H,12,13)	16757	178.099	YES	4
Hippuric acid	QIAFMBKCNZACKA-UHFFFAOYSA-N	InChI=1S/C9H9NO3/c11-8(12)6-10-9(13)7-4-2-1-3-5-7/h1-5H,6H2,(H,10,13)(H,11,12)	464	179.058	YES	10
Dihydrocaffeic acid	DZAUWHJDUNRCTF-UHFFFAOYSA-N	InChI=1S/C9H10O4/c10-7-3-1-6(5-8(7)11)2-4-9(12)13/h1,3,5,10-11H,2,4H2,(H,12,13)	348154	182.058	YES	5
5-(3-hydroxyphenyl)pentanoic Acid	CMLIEOOXQFWANJ-UHFFFAOYSA-N	InChI=1S/C11H14O3/c12-10-6-3-5-9(8-10)4-1-2-7-11(13)14/h3,5-6,8,12H,1-2,4,7H2,(H,13,14)	10559720	194.094	YES	6
4-hydroxy-5-phenyl-valeric acid	OTIPOAGPXXBSSB-UHFFFAOYSA-N	InChI=1S/C11H14O3/c12-10(6-7-11(13)14)8-9-4-2-1-3-5-9/h1-5,10,12H,6-8H2,(H,13,14)	9877798	194.094	YES	1
5-(4-hydroxyphenyl)pentanoic Acid	YSSJQFONKASLKM-UHFFFAOYSA-N	InChI=1S/C11H14O3/c12-10-7-5-9(6-8-10)3-1-2-4-11(13)14/h5-8,12H,1-4H2,(H,13,14)	7016423	194.094	YES
5-[(3,4-Dihydroxyphenyl)methyl]oxolan-2-one	ZNXXWTPQHVLMQT-UHFFFAOYSA-N	InChI=1S/C11H12O4/c12-9-3-1-7(6-10(9)13)5-8-2-4-11(14)15-8/h1,3,6,8,12-13H,2,4-5H2		208.074	YES
5-(3'-Hydroxyphenyl)-gamma-hydroxyvaleric acid-4'-sulfate	MYPJIIMLOWTKLI-UHFFFAOYSA-N	InChI=1S/C11H14O6S/c12-11(13)4-2-1-3-9-5-7-10(8-6-9)17-18(14,15)16/h5-8H,1-4H2,(H,12,13)(H,14,15,16)		274.051	YES	7
5‐phenyl‐4‐(sulfooxy)pentanoic acid	GAQUQQROGBFRNX-UHFFFAOYSA-N	InChI=1S/C11H14O6S/c12-11(13)7-6-10(17-18(14,15)16)8-9-4-2-1-3-5-9/h1-5,10H,6-8H2,(H,12,13)(H,14,15,16)		274.051	YES
5‐[3‐(sulfooxy)phenyl]pentanoic acid	WZBQIUSHSKDLFF-UHFFFAOYSA-N	InChI=1S/C11H14O6S/c12-11(13)7-2-1-4-9-5-3-6-10(8-9)17-18(14,15)16/h3,5-6,8H,1-2,4,7H2,(H,12,13)(H,14,15,16)		274.051	YES
1,3,5-Benzenetriol, 2-[(2S)-2-hydroxy-3-(3-hydroxyphenyl)propyl]-	FCLPAEDZIOXNSO-NSHDSACASA-N	InChI=1S/C15H16O5/c16-10-3-1-2-9(4-10)5-11(17)6-13-14(19)7-12(18)8-15(13)20/h1-4,7-8,11,16-20H,5-6H2/t11-/m0/s1	10612482	276.1	YES	6
4-[(2S)-2-Hydroxy-3-(2,4,6-trihydroxyphenyl)propyl]phenol	QLKSONFIZUVQEN-NSHDSACASA-N	InChI=1S/C15H16O5/c16-10-3-1-9(2-4-10)5-11(17)6-13-14(19)7-12(18)8-15(13)20/h1-4,7-8,11,16-20H,5-6H2/t11-/m0/s1	102199142	276.1	YES	6
3,4,5-trihydroxy-6-(2-hydroxyphenoxy)oxane-2-carboxylic acid	ICPYZFZFSLTYID-UHFFFAOYSA-N	InChI=1S/C12H14O8/c13-5-3-1-2-4-6(5)19-12-9(16)7(14)8(15)10(20-12)11(17)18/h1-4,7-10,12-16H,(H,17,18)	76083064	286.069	YES	1
CHEBI:134254	YAXFVDUJDAQPTJ-UHFFFAOYSA-N	InChI=1S/C11H12O7S/c12-9-3-1-7(5-8-2-4-11(13)17-8)6-10(9)18-19(14,15)16/h1,3,6,8,12H,2,4-5H2,(H,14,15,16)	129626609	288.03	YES	7
4-Hydroxy-5-(3'-hydroxyphenyl)-valeric acid-3'-O-sulphate	DMBFBGLRQKIWGT-UHFFFAOYSA-N	InChI=1S/C11H14O7S/c12-9(4-5-11(13)14)6-8-2-1-3-10(7-8)18-19(15,16)17/h1-3,7,9,12H,4-6H2,(H,13,14)(H,15,16,17)	124202067	290.046	YES	10
4-Hydroxy-5-(4'-hydroxyphenyl)-valeric acid-4'-O-sulphate	GIYMZAJHBZLOGR-UHFFFAOYSA-N	InChI=1S/C11H14O7S/c12-9(3-6-11(13)14)7-8-1-4-10(5-2-8)18-19(15,16)17/h1-2,4-5,9,12H,3,6-7H2,(H,13,14)(H,15,16,17)	124202068	290.046	YES
5‐(4‐hydroxyphenyl)‐4‐(sulfooxy)pentanoic acid	SQZPOLVWTPDJNK-UHFFFAOYSA-N	InChI=1S/C11H14O7S/c12-9-3-1-8(2-4-9)7-10(5-6-11(13)14)18-19(15,16)17/h1-4,10,12H,5-7H2,(H,13,14)(H,15,16,17)		290.046	YES
5-[4-hydroxy-3-(sulfooxy)phenyl]pentanoic acid	OUPGXCOAIUBOQD-UHFFFAOYSA-N	InChI=1S/C11H14O7S/c12-9-6-5-8(3-1-2-4-11(13)14)7-10(9)18-19(15,16)17/h5-7,12H,1-4H2,(H,13,14)(H,15,16,17)	131834089	290.046	YES
1,3,5-Benzenetriol, 2-[(2S)-3-(3,4-dihydroxyphenyl)-2-hydroxypropyl]-	OFUFTNROAPAIQL-VIFPVBQESA-N	InChI=1S/C15H16O6/c16-9(3-8-1-2-12(18)15(21)4-8)5-11-13(19)6-10(17)7-14(11)20/h1-2,4,6-7,9,16-21H,3,5H2/t9-/m0/s1	71352575	292.095	YES	6
4-hydroxy-5-[4-hydroxy-3-(sulfooxy)phenyl]pentanoic acid	HROSNTXKMPHTSL-UHFFFAOYSA-N	InChI=1S/C11H14O8S/c12-8(2-4-11(14)15)5-7-1-3-9(13)10(6-7)19-20(16,17)18/h1,3,6,8,12-13H,2,4-5H2,(H,14,15)(H,16,17,18)	131834075	306.041	YES	7
UNII-074D703K9R	VBSMBNMUYITMLB-IUODEOHRSA-N	InChI=1S/C15H14O9S/c16-8-4-11(18)9-6-12(19)15(23-13(9)5-8)7-1-2-10(17)14(3-7)24-25(20,21)22/h1-5,12,15-19H,6H2,(H,20,21,22)/t12-,15-/m1/s1	71260094	370.036	YES	9
3-(3'-hydroxyphenyl)hydracrylic acid	KHTAGVZHYUZYMF-UHFFFAOYSA-N	InChI=1S/C9H10O4/c10-7-3-1-2-6(4-7)8(11)5-9(12)13/h1-4,8,10-11H,5H2,(H,12,13)		182.057	NO	7
Pyrocatechol Sulfate	MZPWKJZDOCIALD-UHFFFAOYSA-N	InChI=1S/C6H6O5S/c7-5-3-1-2-4-6(5)11-12(8,9)10/h1-4,7H,(H,8,9,10)	3083879	189.994	NO	1
Catechol O-methyl-O-sulfate	AQTYXAPIHMXAAV-UHFFFAOYSA-N	InChI=1S/C7H8O5S/c1-11-6-4-2-3-5-7(6)12-13(8,9)10/h2-5H,1H3,(H,8,9,10)		204.009	NO	1
Methoxyhippuric acid (several regioisomers)				208.069	NO	1
5-(3,4-Dihydroxyphenyl)-4-oxopentanoic acid	DJPNZRMNDHZMMX-UHFFFAOYSA-N	InChI=1S/C11H12O5/c12-8(2-4-11(15)16)5-7-1-3-9(13)10(14)6-7/h1,3,6,13-14H,2,4-5H2,(H,15,16)	129884204	224.212	NO	6
5-(3'-hydroxyphenyl)-gamma-valerolactone-4'-sulfate	WAXYAOJFDCCESK-UHFFFAOYSA-N	InChI=1S/C11H12O7S/c12-9-6-7(5-8-2-4-11(13)17-8)1-3-10(9)18-19(14,15)16/h1,3,6,8,12H,2,4-5H2,(H,14,15,16)	101913834	288.03	NO	10
Epicatechin 4'-sulfate	YKRWCINYMPRAIG-IUODEOHRSA-N	InChI=1S/C15H14O9S/c16-8-4-10(17)9-6-12(19)15(23-14(9)5-8)7-1-2-13(11(18)3-7)24-25(20,21)22/h1-5,12,15-19H,6H2,(H,20,21,22)/t12-,15-/m1/s1	71579043	370.036	NO	9
3'-O-methyl-(-)-epicatechin 4'-sulfate	QGMVQGQNIUVPMC-MLGOLLRUSA-M	InChI=1S/C16H16O9S/c1-23-15-4-8(2-3-13(15)25-26(20,21)22)16-12(19)7-10-11(18)5-9(17)6-14(10)24-16/h2-6,12,16-19H,7H2,1H3,(H,20,21,22)/p-1/t12-,16-/m1/s1		384.051	NO	9
3'-O-methyl-(-)-epicatechin 5-sulfate	ZFUHNDPCTCXKQO-MLGOLLRUSA-M	InChI=1S/C16H16O9S/c1-23-15-4-8(2-3-11(15)18)16-12(19)7-10-13(24-16)5-9(17)6-14(10)25-26(20,21)22/h2-6,12,16-19H,7H2,1H3,(H,20,21,22)/p-1/t12-,16-/m1/s1		384.051	NO	9
3'-O-methyl-(-)-epicatechin 7-sulfate	RIKCESGMRQZLKQ-CZUORRHYSA-M	InChI=1S/C16H16O9S/c1-23-15-4-8(2-3-11(15)17)16-13(19)7-10-12(18)5-9(6-14(10)24-16)25-26(20,21)22/h2-6,13,16-19H,7H2,1H3,(H,20,21,22)/p-1/t13-,16-/m1/s1		384.051	NO	9
4'-O-methyl-(-)-epicatechin 5-sulfate	JSNCQMRECHVQQQ-MLGOLLRUSA-M	InChI=1S/C16H16O9S/c1-23-13-3-2-8(4-11(13)18)16-12(19)7-10-14(24-16)5-9(17)6-15(10)25-26(20,21)22/h2-6,12,16-19H,7H2,1H3,(H,20,21,22)/p-1/t12-,16-/m1/s1		384.051	NO	9
4'-O-methyl-(-)-epicatechin 7-sulfate	NCEYJABYRYYGNC-CZUORRHYSA-M	InChI=1S/C16H16O9S/c1-23-14-3-2-8(4-12(14)18)16-13(19)7-10-11(17)5-9(6-15(10)24-16)25-26(20,21)22/h2-6,13,16-19H,7H2,1H3,(H,20,21,22)/p-1/t13-,16-/m1/s1		384.051	NO	9
5-(Phenyl)-gamma-valerolactone-O-sulfate-O-glucuronide (2 regioisomers)				464.06	NO	7
3'-O-methyl-(-)-epicatechin-beta-D-glucuronide	BVSUBJQDBAUBQZ-ZKDMMWNLSA-N	InChI=1S/C22H24O12/c1-31-14-4-8(2-3-11(14)24)19-15(7-10-12(25)5-9(23)6-13(10)32-19)33-22-18(28)16(26)17(27)20(34-22)21(29)30/h2-6,15-20,22-28H,7H2,1H3,(H,29,30)/t15-,16?,17?,18?,19-,20?,22?/m1/s1		480.126	NO	9
4'-O-methyl-(-)-epicatechin-beta-D-glucuronide	ATVXNRFNNUCAIF-ZKDMMWNLSA-N	InChI=1S/C22H24O12/c1-31-13-3-2-8(4-12(13)25)19-15(7-10-11(24)5-9(23)6-14(10)32-19)33-22-18(28)16(26)17(27)20(34-22)21(29)30/h2-6,15-20,22-28H,7H2,1H3,(H,29,30)/t15-,16?,17?,18?,19-,20?,22?/m1/s1		480.126	NO	9
Table S2: List of epicatechin metabolites previously reported by other studies but not observed in the present study.
Each line indicates each metabolite previously reported metabolite, and the scientific reference. Column F indicates whethere the metabolite was identified by BMIT or not. In addition, Lines indicate metabolites that were predicted by BioTransformer and matched previously reported masses but no previously reported metabolite. In this case, no reference was provided in column G.
References
1 - Ridder, L. et al. Anal. Chem. 2014, 86, 4767−4774; DOI:10.1021/ac403875b
2 - Appeldoorn, M.M. et al., J. Agric. Food Chem., 57, 1084–1092; DOI:10.1021/jf803059z
3 - Gonthier, M. P et al.; J. Nutr. 2003, 133, 461–467; DOI:10.1093/jn/133.2.461
4 - Roowi, S; J. Agric. Food Chem. 2010, 58, 1296–1304; DOI:10.1021/jf9032975
5 - Takagaki, A. and and Fumio, N.; J. Agric. Food Chem. 2013, 61, 4927_4935; dx.doi.org/10.1021/jf304431v
6 - Takagaki, A. and and Fumio, N.; Biol. Pharm. Bull. 38, 789–794 (2015)
7 - Ottaviani J. et al; Scientific Reports volume 6, Article number: 29034 (2016); DOI: 10.1038/srep29034
8 - Spencer JP et al.; Arch Biochem Biophys 423:148–161; PMID:14989269
9 - L. Actis-Goretta et al.; Free Radical Biology and Medicine 53 (2012) 787–795; DOI:10.1016/j.freeradbiomed.2012.05.023
10. Borges G. et al.; Molecular Aspects of Medicine 61 (2018) 18-30; DOI:10.1016/j.mam.2017.11.002
11. Donovan JL et al.; 1999; The Journal of Nutrition, 129(9); pp 1662-1668; DOI:10.1093/jn/129.9.1662
