# Supplementary material for: BioTransformer: a comprehensive computational tool for small molecule metabolism prediction and metabolite identification
Source: J Cheminform. 2019 Jan 5;11:2. doi: 10.1186/s13321-018-0324-5 (PMC6689873; doi:10.1186/s13321-018-0324-5)
Supplement: Supplementary file 9 — Additional file 9. Epicatechin metabolites identification part 2. [file 13321_2018_324_MOESM9_ESM.sdf]

benzoic acid
  CDK     09051816002D

  9  9  0  0  0  0  0  0  0  0999 V2000
    2.9228    0.5075    0.0000 O   0  0  0  0  0  0  0  0  0  0  0  0
    1.6238   -0.2425    0.0000 C   0  0  0  0  0  0  0  0  0  0  0  0
    0.3248    0.5075    0.0000 C   0  0  0  0  0  0  0  0  0  0  0  0
   -0.9748   -0.2433    0.0000 C   0  0  0  0  0  0  0  0  0  0  0  0
   -2.2738    0.5067    0.0000 C   0  0  0  0  0  0  0  0  0  0  0  0
   -2.2733    2.0075    0.0000 C   0  0  0  0  0  0  0  0  0  0  0  0
   -0.9738    2.7583    0.0000 C   0  0  0  0  0  0  0  0  0  0  0  0
    0.3252    2.0083    0.0000 C   0  0  0  0  0  0  0  0  0  0  0  0
    1.6238   -1.7425    0.0000 O   0  0  0  0  0  0  0  0  0  0  0  0
  3  4  2  0  0  0  0 
  4  5  1  0  0  0  0 
  5  6  2  0  0  0  0 
  6  7  1  0  0  0  0 
  7  8  2  0  0  0  0 
  3  8  1  0  0  0  0 
  1  2  1  0  0  0  0 
  2  9  2  0  0  0  0 
  2  3  1  0  0  0  0 
M  END
> <InChI>
InChI=1S/C7H6O2/c8-7(9)6-4-2-1-3-5-6/h1-5H,(H,8,9)

> <InChIKey>
WPYMKLBDIGXBTP-UHFFFAOYSA-N

> <Molecular_formula>
C7H6O2

> <Major_Isotope_Mass>
122.036779432

> <Pathway>
Biotransformation_1
Reaction Type: Flavan-3-ol C-ring fission (BTMR0256)
Enzyme(s): Unspecified gut bacterial enzyme
Precursor InChI: InChI=1S/C15H14O6/c16-8-4-11(18)9-6-13(20)15(21-14(9)5-8)7-1-2-10(17)12(19)3-7/h1-5,13,15-20H,6H2/t13-,15-/m1/s1
Precursor InChIKey: PFTAWBLQPZVEMU-UKRRQHHQSA-N

Biotransformation_2
Reaction Type: 3p-Deydroxylation of substitued benzene (BTMR1314)
Enzyme(s): Unspecified bacterial dehydroxylase
Precursor InChI: InChI=1S/C11H12O4/c12-9-3-1-7(6-10(9)13)5-8-2-4-11(14)15-8/h1,3,6,8,12-13H,2,4-5H2
Precursor InChIKey: ZNXXWTPQHVLMQT-UHFFFAOYSA-N

Biotransformation_3
Reaction Type: 4p-Deydroxylation of substitued benzene (BTMR1314)
Enzyme(s): Unspecified bacterial dehydroxylase
Precursor InChI: InChI=1S/C11H12O3/c12-9-3-1-8(2-4-9)7-10-5-6-11(13)14-10/h1-4,10,12H,5-7H2
Precursor InChIKey: OXASBXALVLRTKO-UHFFFAOYSA-N

Biotransformation_4
Reaction Type: Lactone Hydrolysis (BTMR0259)
Enzyme(s): Unspecified bacterial lactonase
Precursor InChI: InChI=1S/C11H12O2/c12-11-7-6-10(13-11)8-9-4-2-1-3-5-9/h1-5,10H,6-8H2
Precursor InChIKey: OJKCYERWEGKEIS-UHFFFAOYSA-N

Biotransformation_5
Reaction Type: Dehydroxylation of 4-OH-5-phenylvaleric acid (BTMR1314)
Enzyme(s): Unspecified bacterial dehydroxylase
Precursor InChI: InChI=1S/C11H14O3/c12-10(6-7-11(13)14)8-9-4-2-1-3-5-9/h1-5,10,12H,6-8H2,(H,13,14)
Precursor InChIKey: OTIPOAGPXXBSSB-UHFFFAOYSA-N

Biotransformation_6
Reaction Type: Beta-oxidation of carboxylic acid (BTMR1314)
Enzyme(s): Unspecified gut bacterial enzyme
Precursor InChI: InChI=1S/C11H14O2/c12-11(13)9-5-4-8-10-6-2-1-3-7-10/h1-3,6-7H,4-5,8-9H2,(H,12,13)
Precursor InChIKey: BYHDDXPKOZIZRV-UHFFFAOYSA-N

Biotransformation_7
Reaction Type: Beta-oxidation of carboxylic acid (BTMR0275)
Enzyme(s): Unspecified gut bacterial enzyme
Precursor InChI: InChI=1S/C9H10O2/c10-9(11)7-6-8-4-2-1-3-5-8/h1-5H,6-7H2,(H,10,11)
Precursor InChIKey: XMIIGOLPHOKFCH-UHFFFAOYSA-N


$$$$
4-HYDROXYBENZOIC ACID
  CDK     09051816002D

 10 10  0  0  0  0  0  0  0  0999 V2000
   -2.2915    1.3193    0.0000 O   0  0  0  0  0  0  0  0  0  0  0  0
   -0.9888    2.0629    0.0000 C   0  0  0  0  0  0  0  0  0  0  0  0
    0.3065    1.3065    0.0000 C   0  0  0  0  0  0  0  0  0  0  0  0
    1.6056    2.0565    0.0000 C   0  0  0  0  0  0  0  0  0  0  0  0
    2.8901    1.3316    0.0000 C   0  0  0  0  0  0  0  0  0  0  0  0
    2.9156   -0.2125    0.0000 C   0  0  0  0  0  0  0  0  0  0  0  0
    4.2207   -0.9518    0.0000 O   0  0  0  0  0  0  0  0  0  0  0  0
    1.6165   -0.9625    0.0000 C   0  0  0  0  0  0  0  0  0  0  0  0
    0.2920   -0.1684    0.0000 C   0  0  0  0  0  0  0  0  0  0  0  0
   -0.9814    3.5628    0.0000 O   0  0  0  0  0  0  0  0  0  0  0  0
  3  4  2  0  0  0  0 
  4  5  1  0  0  0  0 
  5  6  2  0  0  0  0 
  6  7  1  0  0  0  0 
  6  8  1  0  0  0  0 
  8  9  2  0  0  0  0 
  3  9  1  0  0  0  0 
  1  2  1  0  0  0  0 
  2 10  2  0  0  0  0 
  2  3  1  0  0  0  0 
M  END
> <InChI>
InChI=1S/C7H6O3/c8-6-3-1-5(2-4-6)7(9)10/h1-4,8H,(H,9,10)

> <InChIKey>
FJKROLUGYXJWQN-UHFFFAOYSA-N

> <Molecular_formula>
C7H6O3

> <Major_Isotope_Mass>
138.03169405199998

> <Pathway>
Biotransformation_1
Reaction Type: Flavan-3-ol C-ring fission (BTMR0256)
Enzyme(s): Unspecified gut bacterial enzyme
Precursor InChI: InChI=1S/C15H14O6/c16-8-4-11(18)9-6-13(20)15(21-14(9)5-8)7-1-2-10(17)12(19)3-7/h1-5,13,15-20H,6H2/t13-,15-/m1/s1
Precursor InChIKey: PFTAWBLQPZVEMU-UKRRQHHQSA-N

Biotransformation_2
Reaction Type: 3p-Deydroxylation of substitued benzene (BTMR1314)
Enzyme(s): Unspecified bacterial dehydroxylase
Precursor InChI: InChI=1S/C11H12O4/c12-9-3-1-7(6-10(9)13)5-8-2-4-11(14)15-8/h1,3,6,8,12-13H,2,4-5H2
Precursor InChIKey: ZNXXWTPQHVLMQT-UHFFFAOYSA-N

Biotransformation_3
Reaction Type: Lactone Hydrolysis (BTMR0259)
Enzyme(s): Unspecified bacterial lactonase
Precursor InChI: InChI=1S/C11H12O3/c12-9-3-1-8(2-4-9)7-10-5-6-11(13)14-10/h1-4,10,12H,5-7H2
Precursor InChIKey: OXASBXALVLRTKO-UHFFFAOYSA-N

Biotransformation_4
Reaction Type: Dehydroxylation of 4-OH-5-phenylvaleric acid (BTMR1314)
Enzyme(s): Unspecified bacterial dehydroxylase
Precursor InChI: InChI=1S/C11H14O4/c12-9-3-1-8(2-4-9)7-10(13)5-6-11(14)15/h1-4,10,12-13H,5-7H2,(H,14,15)
Precursor InChIKey: JCHZTLFRWGBCDD-UHFFFAOYSA-N

Biotransformation_5
Reaction Type: Beta-oxidation of carboxylic acid (BTMR1314)
Enzyme(s): Unspecified gut bacterial enzyme
Precursor InChI: InChI=1S/C11H14O3/c12-10-7-5-9(6-8-10)3-1-2-4-11(13)14/h5-8,12H,1-4H2,(H,13,14)
Precursor InChIKey: YSSJQFONKASLKM-UHFFFAOYSA-N

Biotransformation_6
Reaction Type: Beta-oxidation of carboxylic acid (BTMR0275)
Enzyme(s): Unspecified gut bacterial enzyme
Precursor InChI: InChI=1S/C9H10O3/c10-8-4-1-7(2-5-8)3-6-9(11)12/h1-2,4-5,10H,3,6H2,(H,11,12)
Precursor InChIKey: NMHMNPHRMNGLLB-UHFFFAOYSA-N


$$$$
3-Hydroxybenzoic acid
  CDK     09051816002D

 10 10  0  0  0  0  0  0  0  0999 V2000
   -0.3206    2.8100    0.0000 O   0  0  0  0  0  0  0  0  0  0  0  0
   -0.3208    1.3100    0.0000 C   0  0  0  0  0  0  0  0  0  0  0  0
    0.9781    0.5598    0.0000 C   0  0  0  0  0  0  0  0  0  0  0  0
    2.2781    1.3098    0.0000 C   0  0  0  0  0  0  0  0  0  0  0  0
    3.5681    0.5598    0.0000 C   0  0  0  0  0  0  0  0  0  0  0  0
    3.5681   -0.9402    0.0000 C   0  0  0  0  0  0  0  0  0  0  0  0
    2.2781   -1.6902    0.0000 C   0  0  0  0  0  0  0  0  0  0  0  0
    2.2806   -3.1902    0.0000 O   0  0  0  0  0  0  0  0  0  0  0  0
    0.9781   -0.9402    0.0000 C   0  0  0  0  0  0  0  0  0  0  0  0
   -1.6200    0.5602    0.0000 O   0  0  0  0  0  0  0  0  0  0  0  0
  3  4  2  0  0  0  0 
  4  5  1  0  0  0  0 
  5  6  2  0  0  0  0 
  6  7  1  0  0  0  0 
  7  8  1  0  0  0  0 
  7  9  2  0  0  0  0 
  3  9  1  0  0  0  0 
  1  2  1  0  0  0  0 
  2 10  2  0  0  0  0 
  2  3  1  0  0  0  0 
M  END
> <InChI>
InChI=1S/C7H6O3/c8-6-3-1-2-5(4-6)7(9)10/h1-4,8H,(H,9,10)

> <InChIKey>
IJFXRHURBJZNAO-UHFFFAOYSA-N

> <Molecular_formula>
C7H6O3

> <Major_Isotope_Mass>
138.03169405199998

> <Pathway>
Biotransformation_1
Reaction Type: Flavan-3-ol C-ring fission (BTMR0256)
Enzyme(s): Unspecified gut bacterial enzyme
Precursor InChI: InChI=1S/C15H14O6/c16-8-4-11(18)9-6-13(20)15(21-14(9)5-8)7-1-2-10(17)12(19)3-7/h1-5,13,15-20H,6H2/t13-,15-/m1/s1
Precursor InChIKey: PFTAWBLQPZVEMU-UKRRQHHQSA-N

Biotransformation_2
Reaction Type: 4p-Deydroxylation of substitued benzene (BTMR1012)
Enzyme(s): Unspecified bacterial dehydroxylase
Precursor InChI: InChI=1S/C11H12O4/c12-9-3-1-7(6-10(9)13)5-8-2-4-11(14)15-8/h1,3,6,8,12-13H,2,4-5H2
Precursor InChIKey: ZNXXWTPQHVLMQT-UHFFFAOYSA-N

Biotransformation_3
Reaction Type: Lactone Hydrolysis (BTMR0259)
Enzyme(s): Unspecified bacterial lactonase
Precursor InChI: InChI=1S/C11H12O3/c12-9-3-1-2-8(6-9)7-10-4-5-11(13)14-10/h1-3,6,10,12H,4-5,7H2
Precursor InChIKey: VYWFHBSBNKNWSB-UHFFFAOYSA-N

Biotransformation_4
Reaction Type: Dehydroxylation of 4-OH-5-phenylvaleric acid (BTMR1012)
Enzyme(s): Unspecified bacterial dehydroxylase
Precursor InChI: InChI=1S/C11H14O4/c12-9-3-1-2-8(6-9)7-10(13)4-5-11(14)15/h1-3,6,10,12-13H,4-5,7H2,(H,14,15)
Precursor InChIKey: CBCIWEQMPVKOHC-UHFFFAOYSA-N

Biotransformation_5
Reaction Type: Beta-oxidation of carboxylic acid (BTMR1012)
Enzyme(s): Unspecified gut bacterial enzyme
Precursor InChI: InChI=1S/C11H14O3/c12-10-6-3-5-9(8-10)4-1-2-7-11(13)14/h3,5-6,8,12H,1-2,4,7H2,(H,13,14)
Precursor InChIKey: CMLIEOOXQFWANJ-UHFFFAOYSA-N

Biotransformation_6
Reaction Type: Beta-oxidation of carboxylic acid (BTMR0275)
Enzyme(s): Unspecified gut bacterial enzyme
Precursor InChI: InChI=1S/C9H10O3/c10-8-3-1-2-7(6-8)4-5-9(11)12/h1-3,6,10H,4-5H2,(H,11,12)
Precursor InChIKey: QVWAEZJXDYOKEH-UHFFFAOYSA-N


$$$$
5-benzyloxolan-2-one
  CDK     09051816002D

 13 14  0  0  0  0  0  0  0  0999 V2000
    2.9485   -3.1484    0.0000 O   0  0  0  0  0  0  0  0  0  0  0  0
    1.6494   -2.3984    0.0000 C   0  0  0  0  0  0  0  0  0  0  0  0
    4.0568   -2.1486    0.0000 C   0  0  0  0  0  0  0  0  0  0  0  0
    0.2808   -3.0122    0.0000 C   0  0  0  0  0  0  0  0  0  0  0  0
   -0.9351   -2.1339    0.0000 C   0  0  0  0  0  0  0  0  0  0  0  0
   -2.3044   -2.7485    0.0000 C   0  0  0  0  0  0  0  0  0  0  0  0
   -3.5203   -1.8702    0.0000 C   0  0  0  0  0  0  0  0  0  0  0  0
   -3.3670   -0.3772    0.0000 C   0  0  0  0  0  0  0  0  0  0  0  0
   -1.9978    0.2375    0.0000 C   0  0  0  0  0  0  0  0  0  0  0  0
   -0.7819   -0.6409    0.0000 C   0  0  0  0  0  0  0  0  0  0  0  0
    5.5233   -2.4641    0.0000 O   0  0  0  0  0  0  0  0  0  0  0  0
    3.4539   -0.7728    0.0000 C   0  0  0  0  0  0  0  0  0  0  0  0
    1.9524   -0.9336    0.0000 C   0  0  0  0  0  0  0  0  0  0  0  0
  2  1  1  0  0  0  0 
  2  4  1  0  0  0  0 
  4  5  1  0  0  0  0 
  5  6  2  0  0  0  0 
  6  7  1  0  0  0  0 
  7  8  2  0  0  0  0 
  8  9  1  0  0  0  0 
  9 10  2  0  0  0  0 
  5 10  1  0  0  0  0 
  1  3  1  0  0  0  0 
  3 11  2  0  0  0  0 
  3 12  1  0  0  0  0 
 12 13  1  0  0  0  0 
  2 13  1  0  0  0  0 
M  END
> <InChI>
InChI=1S/C11H12O2/c12-11-7-6-10(13-11)8-9-4-2-1-3-5-9/h1-5,10H,6-8H2

> <InChIKey>
OJKCYERWEGKEIS-UHFFFAOYSA-N

> <Molecular_formula>
C11H12O2

> <Major_Isotope_Mass>
176.083729624

> <Pathway>
Biotransformation_1
Reaction Type: Flavan-3-ol C-ring fission (BTMR0256)
Enzyme(s): Unspecified gut bacterial enzyme
Precursor InChI: InChI=1S/C15H14O6/c16-8-4-11(18)9-6-13(20)15(21-14(9)5-8)7-1-2-10(17)12(19)3-7/h1-5,13,15-20H,6H2/t13-,15-/m1/s1
Precursor InChIKey: PFTAWBLQPZVEMU-UKRRQHHQSA-N

Biotransformation_2
Reaction Type: 3p-Deydroxylation of substitued benzene (BTMR1314)
Enzyme(s): Unspecified bacterial dehydroxylase
Precursor InChI: InChI=1S/C11H12O4/c12-9-3-1-7(6-10(9)13)5-8-2-4-11(14)15-8/h1,3,6,8,12-13H,2,4-5H2
Precursor InChIKey: ZNXXWTPQHVLMQT-UHFFFAOYSA-N

Biotransformation_3
Reaction Type: 4p-Deydroxylation of substitued benzene (BTMR1012)
Enzyme(s): Unspecified bacterial dehydroxylase
Precursor InChI: InChI=1S/C11H12O3/c12-9-3-1-8(2-4-9)7-10-5-6-11(13)14-10/h1-4,10,12H,5-7H2
Precursor InChIKey: OXASBXALVLRTKO-UHFFFAOYSA-N


$$$$
5-[(4-hydroxyphenyl)methyl]oxolan-2-one
  CDK     09051816002D

 14 15  0  0  0  0  0  0  0  0999 V2000
    4.0470   -2.6636    0.0000 O   0  0  0  0  0  0  0  0  0  0  0  0
    2.5470   -2.6636    0.0000 C   0  0  0  0  0  0  0  0  0  0  0  0
    4.5071   -1.2436    0.0000 C   0  0  0  0  0  0  0  0  0  0  0  0
    1.6687   -3.8795    0.0000 C   0  0  0  0  0  0  0  0  0  0  0  0
    0.1765   -3.7268    0.0000 C   0  0  0  0  0  0  0  0  0  0  0  0
   -0.6959   -4.9471    0.0000 C   0  0  0  0  0  0  0  0  0  0  0  0
   -2.1652   -4.8186    0.0000 C   0  0  0  0  0  0  0  0  0  0  0  0
   -2.8272   -3.4233    0.0000 C   0  0  0  0  0  0  0  0  0  0  0  0
   -4.3213   -3.2903    0.0000 O   0  0  0  0  0  0  0  0  0  0  0  0
   -1.9549   -2.2031    0.0000 C   0  0  0  0  0  0  0  0  0  0  0  0
   -0.4205   -2.3781    0.0000 C   0  0  0  0  0  0  0  0  0  0  0  0
    5.9348   -0.7836    0.0000 O   0  0  0  0  0  0  0  0  0  0  0  0
    3.2970   -0.3536    0.0000 C   0  0  0  0  0  0  0  0  0  0  0  0
    2.0771   -1.2436    0.0000 C   0  0  0  0  0  0  0  0  0  0  0  0
  2  1  1  0  0  0  0 
  2  4  1  0  0  0  0 
  4  5  1  0  0  0  0 
  5  6  2  0  0  0  0 
  6  7  1  0  0  0  0 
  7  8  2  0  0  0  0 
  8  9  1  0  0  0  0 
  8 10  1  0  0  0  0 
 10 11  2  0  0  0  0 
  5 11  1  0  0  0  0 
  1  3  1  0  0  0  0 
  3 12  2  0  0  0  0 
  3 13  1  0  0  0  0 
 13 14  1  0  0  0  0 
  2 14  1  0  0  0  0 
M  END
> <InChI>
InChI=1S/C11H12O3/c12-9-3-1-8(2-4-9)7-10-5-6-11(13)14-10/h1-4,10,12H,5-7H2

> <InChIKey>
OXASBXALVLRTKO-UHFFFAOYSA-N

> <Molecular_formula>
C11H12O3

> <Major_Isotope_Mass>
192.07864424399997

> <Pathway>
Biotransformation_1
Reaction Type: Flavan-3-ol C-ring fission (BTMR0256)
Enzyme(s): Unspecified gut bacterial enzyme
Precursor InChI: InChI=1S/C15H14O6/c16-8-4-11(18)9-6-13(20)15(21-14(9)5-8)7-1-2-10(17)12(19)3-7/h1-5,13,15-20H,6H2/t13-,15-/m1/s1
Precursor InChIKey: PFTAWBLQPZVEMU-UKRRQHHQSA-N

Biotransformation_2
Reaction Type: 3p-Deydroxylation of substitued benzene (BTMR1314)
Enzyme(s): Unspecified bacterial dehydroxylase
Precursor InChI: InChI=1S/C11H12O4/c12-9-3-1-7(6-10(9)13)5-8-2-4-11(14)15-8/h1,3,6,8,12-13H,2,4-5H2
Precursor InChIKey: ZNXXWTPQHVLMQT-UHFFFAOYSA-N


$$$$
5-[(3-hydroxyphenyl)methyl]oxolan-2-one
  CDK     09051816002D

 14 15  0  0  0  0  0  0  0  0999 V2000
    3.2848   -1.9051    0.0000 O   0  0  0  0  0  0  0  0  0  0  0  0
    1.7848   -1.9051    0.0000 C   0  0  0  0  0  0  0  0  0  0  0  0
    3.7448   -0.4851    0.0000 C   0  0  0  0  0  0  0  0  0  0  0  0
    0.9065   -3.1210    0.0000 C   0  0  0  0  0  0  0  0  0  0  0  0
   -0.5857   -2.9683    0.0000 C   0  0  0  0  0  0  0  0  0  0  0  0
   -1.4648   -4.1848    0.0000 C   0  0  0  0  0  0  0  0  0  0  0  0
   -2.9488   -4.0286    0.0000 C   0  0  0  0  0  0  0  0  0  0  0  0
   -3.5628   -2.6601    0.0000 C   0  0  0  0  0  0  0  0  0  0  0  0
   -2.6929   -1.4477    0.0000 C   0  0  0  0  0  0  0  0  0  0  0  0
   -3.3093   -0.0802    0.0000 O   0  0  0  0  0  0  0  0  0  0  0  0
   -1.1998   -1.5998    0.0000 C   0  0  0  0  0  0  0  0  0  0  0  0
    5.1725   -0.0251    0.0000 O   0  0  0  0  0  0  0  0  0  0  0  0
    2.5348    0.4049    0.0000 C   0  0  0  0  0  0  0  0  0  0  0  0
    1.3148   -0.4851    0.0000 C   0  0  0  0  0  0  0  0  0  0  0  0
  2  1  1  0  0  0  0 
  2  4  1  0  0  0  0 
  4  5  1  0  0  0  0 
  5  6  2  0  0  0  0 
  6  7  1  0  0  0  0 
  7  8  2  0  0  0  0 
  8  9  1  0  0  0  0 
  9 10  1  0  0  0  0 
  9 11  2  0  0  0  0 
  5 11  1  0  0  0  0 
  1  3  1  0  0  0  0 
  3 12  2  0  0  0  0 
  3 13  1  0  0  0  0 
 13 14  1  0  0  0  0 
  2 14  1  0  0  0  0 
M  END
> <InChI>
InChI=1S/C11H12O3/c12-9-3-1-2-8(6-9)7-10-4-5-11(13)14-10/h1-3,6,10,12H,4-5,7H2

> <InChIKey>
VYWFHBSBNKNWSB-UHFFFAOYSA-N

> <Molecular_formula>
C11H12O3

> <Major_Isotope_Mass>
192.078644244

> <Pathway>
Biotransformation_1
Reaction Type: Flavan-3-ol C-ring fission (BTMR0256)
Enzyme(s): Unspecified gut bacterial enzyme
Precursor InChI: InChI=1S/C15H14O6/c16-8-4-11(18)9-6-13(20)15(21-14(9)5-8)7-1-2-10(17)12(19)3-7/h1-5,13,15-20H,6H2/t13-,15-/m1/s1
Precursor InChIKey: PFTAWBLQPZVEMU-UKRRQHHQSA-N

Biotransformation_2
Reaction Type: 4p-Deydroxylation of substitued benzene (BTMR1012)
Enzyme(s): Unspecified bacterial dehydroxylase
Precursor InChI: InChI=1S/C11H12O4/c12-9-3-1-7(6-10(9)13)5-8-2-4-11(14)15-8/h1,3,6,8,12-13H,2,4-5H2
Precursor InChIKey: ZNXXWTPQHVLMQT-UHFFFAOYSA-N


$$$$
4-Hydroxyhippuric acid
  CDK     09051816002D

 14 14  0  0  0  0  0  0  0  0999 V2000
   -3.8922    3.7647    0.0000 O   0  0  0  0  0  0  0  0  0  0  0  0
    1.3039    3.7391    0.0000 C   0  0  0  0  0  0  0  0  0  0  0  0
    2.5992    2.9828    0.0000 C   0  0  0  0  0  0  0  0  0  0  0  0
    3.8982    3.7328    0.0000 C   0  0  0  0  0  0  0  0  0  0  0  0
    5.1827    3.0079    0.0000 C   0  0  0  0  0  0  0  0  0  0  0  0
    5.2082    1.4638    0.0000 C   0  0  0  0  0  0  0  0  0  0  0  0
    6.5134    0.7245    0.0000 O   0  0  0  0  0  0  0  0  0  0  0  0
    3.9092    0.7138    0.0000 C   0  0  0  0  0  0  0  0  0  0  0  0
    2.5847    1.5079    0.0000 C   0  0  0  0  0  0  0  0  0  0  0  0
    1.3112    5.2391    0.0000 O   0  0  0  0  0  0  0  0  0  0  0  0
   -2.5969    3.0083    0.0000 C   0  0  0  0  0  0  0  0  0  0  0  0
   -2.6043    1.5084    0.0000 O   0  0  0  0  0  0  0  0  0  0  0  0
   -1.2942    3.7519    0.0000 C   0  0  0  0  0  0  0  0  0  0  0  0
    0.0011    2.9956    0.0000 N   0  0  0  0  0  0  0  0  0  0  0  0
  3  4  2  0  0  0  0 
  4  5  1  0  0  0  0 
  5  6  2  0  0  0  0 
  6  7  1  0  0  0  0 
  6  8  1  0  0  0  0 
  8  9  2  0  0  0  0 
  3  9  1  0  0  0  0 
  2 10  2  0  0  0  0 
  2  3  1  0  0  0  0 
  1 11  1  0  0  0  0 
 11 12  2  0  0  0  0 
 11 13  1  0  0  0  0 
 13 14  1  0  0  0  0 
 14  2  1  0  0  0  0 
M  END
> <InChI>
InChI=1S/C9H9NO4/c11-7-3-1-6(2-4-7)9(14)10-5-8(12)13/h1-4,11H,5H2,(H,10,14)(H,12,13)

> <InChIKey>
ZMHLUFWWWPBTIU-UHFFFAOYSA-N

> <Molecular_formula>
C9H9NO4

> <Major_Isotope_Mass>
195.05315776799998

> <Pathway>
Biotransformation_1
Reaction Type: Flavan-3-ol C-ring fission (BTMR0256)
Enzyme(s): Unspecified gut bacterial enzyme
Precursor InChI: InChI=1S/C15H14O6/c16-8-4-11(18)9-6-13(20)15(21-14(9)5-8)7-1-2-10(17)12(19)3-7/h1-5,13,15-20H,6H2/t13-,15-/m1/s1
Precursor InChIKey: PFTAWBLQPZVEMU-UKRRQHHQSA-N

Biotransformation_2
Reaction Type: 3p-Deydroxylation of substitued benzene (BTMR1314)
Enzyme(s): Unspecified bacterial dehydroxylase
Precursor InChI: InChI=1S/C11H12O4/c12-9-3-1-7(6-10(9)13)5-8-2-4-11(14)15-8/h1,3,6,8,12-13H,2,4-5H2
Precursor InChIKey: ZNXXWTPQHVLMQT-UHFFFAOYSA-N

Biotransformation_3
Reaction Type: Lactone Hydrolysis (BTMR0259)
Enzyme(s): Unspecified bacterial lactonase
Precursor InChI: InChI=1S/C11H12O3/c12-9-3-1-8(2-4-9)7-10-5-6-11(13)14-10/h1-4,10,12H,5-7H2
Precursor InChIKey: OXASBXALVLRTKO-UHFFFAOYSA-N

Biotransformation_4
Reaction Type: Dehydroxylation of 4-OH-5-phenylvaleric acid (BTMR1314)
Enzyme(s): Unspecified bacterial dehydroxylase
Precursor InChI: InChI=1S/C11H14O4/c12-9-3-1-8(2-4-9)7-10(13)5-6-11(14)15/h1-4,10,12-13H,5-7H2,(H,14,15)
Precursor InChIKey: JCHZTLFRWGBCDD-UHFFFAOYSA-N

Biotransformation_5
Reaction Type: Beta-oxidation of carboxylic acid (BTMR1314)
Enzyme(s): Unspecified gut bacterial enzyme
Precursor InChI: InChI=1S/C11H14O3/c12-10-7-5-9(6-8-10)3-1-2-4-11(13)14/h5-8,12H,1-4H2,(H,13,14)
Precursor InChIKey: YSSJQFONKASLKM-UHFFFAOYSA-N

Biotransformation_6
Reaction Type: Beta-oxidation of carboxylic acid (BTMR1314)
Enzyme(s): Unspecified gut bacterial enzyme
Precursor InChI: InChI=1S/C9H10O3/c10-8-4-1-7(2-5-8)3-6-9(11)12/h1-2,4-5,10H,3,6H2,(H,11,12)
Precursor InChIKey: NMHMNPHRMNGLLB-UHFFFAOYSA-N

Biotransformation_7
Reaction Type: Glycination of aromatic acid (BTMR0206)
Enzyme(s): EC 2.3.1.13
Precursor InChI: InChI=1S/C7H6O3/c8-6-3-1-5(2-4-6)7(9)10/h1-4,8H,(H,9,10)
Precursor InChIKey: FJKROLUGYXJWQN-UHFFFAOYSA-N


$$$$
3-hydroxyhippuric acid
  CDK     09051816002D

 14 14  0  0  0  0  0  0  0  0999 V2000
    7.1421   -1.1318    0.0000 O   0  0  0  0  0  0  0  0  0  0  0  0
    1.9459   -1.1310    0.0000 C   0  0  0  0  0  0  0  0  0  0  0  0
    0.6468   -1.8808    0.0000 C   0  0  0  0  0  0  0  0  0  0  0  0
    0.6463   -3.3816    0.0000 C   0  0  0  0  0  0  0  0  0  0  0  0
   -0.6482   -4.1238    0.0000 C   0  0  0  0  0  0  0  0  0  0  0  0
   -1.9473   -3.3738    0.0000 C   0  0  0  0  0  0  0  0  0  0  0  0
   -1.9518   -1.8816    0.0000 C   0  0  0  0  0  0  0  0  0  0  0  0
   -3.2521   -1.1338    0.0000 O   0  0  0  0  0  0  0  0  0  0  0  0
   -0.6523   -1.1308    0.0000 C   0  0  0  0  0  0  0  0  0  0  0  0
    1.9462    0.3690    0.0000 O   0  0  0  0  0  0  0  0  0  0  0  0
    5.8429   -1.8816    0.0000 C   0  0  0  0  0  0  0  0  0  0  0  0
    5.8427   -3.3816    0.0000 O   0  0  0  0  0  0  0  0  0  0  0  0
    4.5440   -1.1314    0.0000 C   0  0  0  0  0  0  0  0  0  0  0  0
    3.2449   -1.8812    0.0000 N   0  0  0  0  0  0  0  0  0  0  0  0
  3  4  2  0  0  0  0 
  4  5  1  0  0  0  0 
  5  6  2  0  0  0  0 
  6  7  1  0  0  0  0 
  7  8  1  0  0  0  0 
  7  9  2  0  0  0  0 
  3  9  1  0  0  0  0 
  2 10  2  0  0  0  0 
  2  3  1  0  0  0  0 
  1 11  1  0  0  0  0 
 11 12  2  0  0  0  0 
 11 13  1  0  0  0  0 
 13 14  1  0  0  0  0 
 14  2  1  0  0  0  0 
M  END
> <InChI>
InChI=1S/C9H9NO4/c11-7-3-1-2-6(4-7)9(14)10-5-8(12)13/h1-4,11H,5H2,(H,10,14)(H,12,13)

> <InChIKey>
XDOFWFNMYJRHEW-UHFFFAOYSA-N

> <Molecular_formula>
C9H9NO4

> <Major_Isotope_Mass>
195.053157768

> <Pathway>
Biotransformation_1
Reaction Type: Flavan-3-ol C-ring fission (BTMR0256)
Enzyme(s): Unspecified gut bacterial enzyme
Precursor InChI: InChI=1S/C15H14O6/c16-8-4-11(18)9-6-13(20)15(21-14(9)5-8)7-1-2-10(17)12(19)3-7/h1-5,13,15-20H,6H2/t13-,15-/m1/s1
Precursor InChIKey: PFTAWBLQPZVEMU-UKRRQHHQSA-N

Biotransformation_2
Reaction Type: 4p-Deydroxylation of substitued benzene (BTMR1012)
Enzyme(s): Unspecified bacterial dehydroxylase
Precursor InChI: InChI=1S/C11H12O4/c12-9-3-1-7(6-10(9)13)5-8-2-4-11(14)15-8/h1,3,6,8,12-13H,2,4-5H2
Precursor InChIKey: ZNXXWTPQHVLMQT-UHFFFAOYSA-N

Biotransformation_3
Reaction Type: Lactone Hydrolysis (BTMR0259)
Enzyme(s): Unspecified bacterial lactonase
Precursor InChI: InChI=1S/C11H12O3/c12-9-3-1-2-8(6-9)7-10-4-5-11(13)14-10/h1-3,6,10,12H,4-5,7H2
Precursor InChIKey: VYWFHBSBNKNWSB-UHFFFAOYSA-N

Biotransformation_4
Reaction Type: Dehydroxylation of 4-OH-5-phenylvaleric acid (BTMR1012)
Enzyme(s): Unspecified bacterial dehydroxylase
Precursor InChI: InChI=1S/C11H14O4/c12-9-3-1-2-8(6-9)7-10(13)4-5-11(14)15/h1-3,6,10,12-13H,4-5,7H2,(H,14,15)
Precursor InChIKey: CBCIWEQMPVKOHC-UHFFFAOYSA-N

Biotransformation_5
Reaction Type: Beta-oxidation of carboxylic acid (BTMR1012)
Enzyme(s): Unspecified gut bacterial enzyme
Precursor InChI: InChI=1S/C11H14O3/c12-10-6-3-5-9(8-10)4-1-2-7-11(13)14/h3,5-6,8,12H,1-2,4,7H2,(H,13,14)
Precursor InChIKey: CMLIEOOXQFWANJ-UHFFFAOYSA-N

Biotransformation_6
Reaction Type: Beta-oxidation of carboxylic acid (BTMR1012)
Enzyme(s): Unspecified gut bacterial enzyme
Precursor InChI: InChI=1S/C9H10O3/c10-8-3-1-2-7(6-8)4-5-9(11)12/h1-3,6,10H,4-5H2,(H,11,12)
Precursor InChIKey: QVWAEZJXDYOKEH-UHFFFAOYSA-N

Biotransformation_7
Reaction Type: Glycination of aromatic acid (BTMR0206)
Enzyme(s): EC 2.3.1.13
Precursor InChI: InChI=1S/C7H6O3/c8-6-3-1-2-5(4-6)7(9)10/h1-4,8H,(H,9,10)
Precursor InChIKey: IJFXRHURBJZNAO-UHFFFAOYSA-N


$$$$
5-[(3,4-dihydroxyphenyl)methyl]oxolan-2-one
  CDK     09051816002D

 15 16  0  0  0  0  0  0  0  0999 V2000
    4.3919   -3.8072    0.0000 O   0  0  0  0  0  0  0  0  0  0  0  0
    3.0929   -3.0572    0.0000 C   0  0  0  0  0  0  0  0  0  0  0  0
    5.5003   -2.8074    0.0000 C   0  0  0  0  0  0  0  0  0  0  0  0
    1.7242   -3.6710    0.0000 C   0  0  0  0  0  0  0  0  0  0  0  0
    0.5083   -2.7927    0.0000 C   0  0  0  0  0  0  0  0  0  0  0  0
    0.6616   -1.2997    0.0000 C   0  0  0  0  0  0  0  0  0  0  0  0
   -0.5544   -0.4214    0.0000 C   0  0  0  0  0  0  0  0  0  0  0  0
   -1.9236   -1.0360    0.0000 C   0  0  0  0  0  0  0  0  0  0  0  0
   -3.1395   -0.1576    0.0000 O   0  0  0  0  0  0  0  0  0  0  0  0
   -2.0768   -2.5290    0.0000 C   0  0  0  0  0  0  0  0  0  0  0  0
   -3.4456   -3.1426    0.0000 O   0  0  0  0  0  0  0  0  0  0  0  0
   -0.8609   -3.4073    0.0000 C   0  0  0  0  0  0  0  0  0  0  0  0
    6.9667   -3.1230    0.0000 O   0  0  0  0  0  0  0  0  0  0  0  0
    4.8974   -1.4317    0.0000 C   0  0  0  0  0  0  0  0  0  0  0  0
    3.3959   -1.5924    0.0000 C   0  0  0  0  0  0  0  0  0  0  0  0
  2  1  1  0  0  0  0 
  2  4  1  0  0  0  0 
  4  5  1  0  0  0  0 
  5  6  2  0  0  0  0 
  6  7  1  0  0  0  0 
  7  8  2  0  0  0  0 
  8  9  1  0  0  0  0 
  8 10  1  0  0  0  0 
 10 11  1  0  0  0  0 
 10 12  2  0  0  0  0 
  5 12  1  0  0  0  0 
  1  3  1  0  0  0  0 
  3 13  2  0  0  0  0 
  3 14  1  0  0  0  0 
 14 15  1  0  0  0  0 
  2 15  1  0  0  0  0 
M  END
> <InChI>
InChI=1S/C11H12O4/c12-9-3-1-7(6-10(9)13)5-8-2-4-11(14)15-8/h1,3,6,8,12-13H,2,4-5H2

> <InChIKey>
ZNXXWTPQHVLMQT-UHFFFAOYSA-N

> <Molecular_formula>
C11H12O4

> <Major_Isotope_Mass>
208.073558864

> <Pathway>
Biotransformation_1
Reaction Type: Flavan-3-ol C-ring fission (BTMR0256)
Enzyme(s): Unspecified gut bacterial enzyme
Precursor InChI: InChI=1S/C15H14O6/c16-8-4-11(18)9-6-13(20)15(21-14(9)5-8)7-1-2-10(17)12(19)3-7/h1-5,13,15-20H,6H2/t13-,15-/m1/s1
Precursor InChIKey: PFTAWBLQPZVEMU-UKRRQHHQSA-N


$$$$

  CDK     09051816002D

 15 15  0  0  0  0  0  0  0  0999 V2000
   -1.3249   -1.5107    0.0000 O   0  0  0  0  0  0  0  0  0  0  0  0
    1.2953    2.9765    0.0000 C   0  0  0  0  0  0  0  0  0  0  0  0
   -1.3175   -0.0107    0.0000 C   0  0  0  0  0  0  0  0  0  0  0  0
    1.3027    4.4764    0.0000 C   0  0  0  0  0  0  0  0  0  0  0  0
    2.6054    5.2200    0.0000 C   0  0  0  0  0  0  0  0  0  0  0  0
    2.6054    6.7200    0.0000 C   0  0  0  0  0  0  0  0  0  0  0  0
    3.8754    7.4700    0.0000 C   0  0  0  0  0  0  0  0  0  0  0  0
    5.2254    6.7200    0.0000 C   0  0  0  0  0  0  0  0  0  0  0  0
    6.5182    7.4807    0.0000 O   0  0  0  0  0  0  0  0  0  0  0  0
    5.2254    5.2200    0.0000 C   0  0  0  0  0  0  0  0  0  0  0  0
    3.8754    4.4700    0.0000 C   0  0  0  0  0  0  0  0  0  0  0  0
   -2.6128    0.7457    0.0000 O   0  0  0  0  0  0  0  0  0  0  0  0
   -0.0148    0.7329    0.0000 C   0  0  0  0  0  0  0  0  0  0  0  0
   -0.0074    2.2329    0.0000 C   0  0  0  0  0  0  0  0  0  0  0  0
    2.5907    2.2201    0.0000 O   0  0  0  0  0  0  0  0  0  0  0  0
  2  4  1  0  0  0  0 
  4  5  1  0  0  0  0 
  5  6  2  0  0  0  0 
  6  7  1  0  0  0  0 
  7  8  2  0  0  0  0 
  8  9  1  0  0  0  0 
  8 10  1  0  0  0  0 
 10 11  2  0  0  0  0 
  5 11  1  0  0  0  0 
  1  3  1  0  0  0  0 
  3 12  2  0  0  0  0 
  3 13  1  0  0  0  0 
 13 14  1  0  0  0  0 
  2 14  1  0  0  0  0 
 15  2  1  0  0  0  0 
M  END
> <InChI>
InChI=1S/C11H14O4/c12-9-3-1-8(2-4-9)7-10(13)5-6-11(14)15/h1-4,10,12-13H,5-7H2,(H,14,15)

> <InChIKey>
JCHZTLFRWGBCDD-UHFFFAOYSA-N

> <Molecular_formula>
C11H14O4

> <Major_Isotope_Mass>
210.089208928

> <Pathway>
Biotransformation_1
Reaction Type: Flavan-3-ol C-ring fission (BTMR0256)
Enzyme(s): Unspecified gut bacterial enzyme
Precursor InChI: InChI=1S/C15H14O6/c16-8-4-11(18)9-6-13(20)15(21-14(9)5-8)7-1-2-10(17)12(19)3-7/h1-5,13,15-20H,6H2/t13-,15-/m1/s1
Precursor InChIKey: PFTAWBLQPZVEMU-UKRRQHHQSA-N

Biotransformation_2
Reaction Type: 3p-Deydroxylation of substitued benzene (BTMR1314)
Enzyme(s): Unspecified bacterial dehydroxylase
Precursor InChI: InChI=1S/C11H12O4/c12-9-3-1-7(6-10(9)13)5-8-2-4-11(14)15-8/h1,3,6,8,12-13H,2,4-5H2
Precursor InChIKey: ZNXXWTPQHVLMQT-UHFFFAOYSA-N

Biotransformation_3
Reaction Type: Lactone Hydrolysis (BTMR0259)
Enzyme(s): Unspecified bacterial lactonase
Precursor InChI: InChI=1S/C11H12O3/c12-9-3-1-8(2-4-9)7-10-5-6-11(13)14-10/h1-4,10,12H,5-7H2
Precursor InChIKey: OXASBXALVLRTKO-UHFFFAOYSA-N


$$$$
4-Hydroxy-5-(3-hydroxyphenyl)valeric acid
  CDK     09051816002D

 15 15  0  0  0  0  0  0  0  0999 V2000
   -3.5708   -2.0610    0.0000 O   0  0  0  0  0  0  0  0  0  0  0  0
    1.6253   -2.0619    0.0000 C   0  0  0  0  0  0  0  0  0  0  0  0
   -2.2719   -2.8112    0.0000 C   0  0  0  0  0  0  0  0  0  0  0  0
    2.9242   -2.8121    0.0000 C   0  0  0  0  0  0  0  0  0  0  0  0
    4.2234   -2.0623    0.0000 C   0  0  0  0  0  0  0  0  0  0  0  0
    4.2239   -0.5615    0.0000 C   0  0  0  0  0  0  0  0  0  0  0  0
    5.5184    0.1807    0.0000 C   0  0  0  0  0  0  0  0  0  0  0  0
    6.8174   -0.5693    0.0000 C   0  0  0  0  0  0  0  0  0  0  0  0
    6.8219   -2.0615    0.0000 C   0  0  0  0  0  0  0  0  0  0  0  0
    8.1222   -2.8093    0.0000 O   0  0  0  0  0  0  0  0  0  0  0  0
    5.5224   -2.8123    0.0000 C   0  0  0  0  0  0  0  0  0  0  0  0
   -2.2722   -4.3112    0.0000 O   0  0  0  0  0  0  0  0  0  0  0  0
   -0.9728   -2.0615    0.0000 C   0  0  0  0  0  0  0  0  0  0  0  0
    0.3261   -2.8117    0.0000 C   0  0  0  0  0  0  0  0  0  0  0  0
    1.6255   -0.5619    0.0000 O   0  0  0  0  0  0  0  0  0  0  0  0
  2  4  1  0  0  0  0 
  4  5  1  0  0  0  0 
  5  6  2  0  0  0  0 
  6  7  1  0  0  0  0 
  7  8  2  0  0  0  0 
  8  9  1  0  0  0  0 
  9 10  1  0  0  0  0 
  9 11  2  0  0  0  0 
  5 11  1  0  0  0  0 
  1  3  1  0  0  0  0 
  3 12  2  0  0  0  0 
  3 13  1  0  0  0  0 
 13 14  1  0  0  0  0 
  2 14  1  0  0  0  0 
 15  2  1  0  0  0  0 
M  END
> <InChI>
InChI=1S/C11H14O4/c12-9-3-1-2-8(6-9)7-10(13)4-5-11(14)15/h1-3,6,10,12-13H,4-5,7H2,(H,14,15)

> <InChIKey>
CBCIWEQMPVKOHC-UHFFFAOYSA-N

> <Molecular_formula>
C11H14O4

> <Major_Isotope_Mass>
210.089208928

> <Pathway>
Biotransformation_1
Reaction Type: Flavan-3-ol C-ring fission (BTMR0256)
Enzyme(s): Unspecified gut bacterial enzyme
Precursor InChI: InChI=1S/C15H14O6/c16-8-4-11(18)9-6-13(20)15(21-14(9)5-8)7-1-2-10(17)12(19)3-7/h1-5,13,15-20H,6H2/t13-,15-/m1/s1
Precursor InChIKey: PFTAWBLQPZVEMU-UKRRQHHQSA-N

Biotransformation_2
Reaction Type: 4p-Deydroxylation of substitued benzene (BTMR1012)
Enzyme(s): Unspecified bacterial dehydroxylase
Precursor InChI: InChI=1S/C11H12O4/c12-9-3-1-7(6-10(9)13)5-8-2-4-11(14)15-8/h1,3,6,8,12-13H,2,4-5H2
Precursor InChIKey: ZNXXWTPQHVLMQT-UHFFFAOYSA-N

Biotransformation_3
Reaction Type: Lactone Hydrolysis (BTMR0259)
Enzyme(s): Unspecified bacterial lactonase
Precursor InChI: InChI=1S/C11H12O3/c12-9-3-1-2-8(6-9)7-10-4-5-11(13)14-10/h1-3,6,10,12H,4-5,7H2
Precursor InChIKey: VYWFHBSBNKNWSB-UHFFFAOYSA-N


$$$$
5-(3,4-dihydroxyphenyl)pentanoic acid
  CDK     09051816002D

 15 15  0  0  0  0  0  0  0  0999 V2000
    5.5563    2.7954    0.0000 O   0  0  0  0  0  0  0  0  0  0  0  0
    0.3602    2.7954    0.0000 C   0  0  0  0  0  0  0  0  0  0  0  0
    4.2573    2.0454    0.0000 C   0  0  0  0  0  0  0  0  0  0  0  0
   -0.9389    2.0454    0.0000 C   0  0  0  0  0  0  0  0  0  0  0  0
   -2.2379    2.7954    0.0000 C   0  0  0  0  0  0  0  0  0  0  0  0
   -2.2374    4.2962    0.0000 C   0  0  0  0  0  0  0  0  0  0  0  0
   -3.5365    5.0462    0.0000 C   0  0  0  0  0  0  0  0  0  0  0  0
   -4.8360    4.2954    0.0000 C   0  0  0  0  0  0  0  0  0  0  0  0
   -6.1350    5.0454    0.0000 O   0  0  0  0  0  0  0  0  0  0  0  0
   -4.8365    2.7945    0.0000 C   0  0  0  0  0  0  0  0  0  0  0  0
   -6.1356    2.0447    0.0000 O   0  0  0  0  0  0  0  0  0  0  0  0
   -3.5374    2.0445    0.0000 C   0  0  0  0  0  0  0  0  0  0  0  0
    4.2573    0.5454    0.0000 O   0  0  0  0  0  0  0  0  0  0  0  0
    2.9582    2.7954    0.0000 C   0  0  0  0  0  0  0  0  0  0  0  0
    1.6592    2.0454    0.0000 C   0  0  0  0  0  0  0  0  0  0  0  0
  2  4  1  0  0  0  0 
  4  5  1  0  0  0  0 
  5  6  2  0  0  0  0 
  6  7  1  0  0  0  0 
  7  8  2  0  0  0  0 
  8  9  1  0  0  0  0 
  8 10  1  0  0  0  0 
 10 11  1  0  0  0  0 
 10 12  2  0  0  0  0 
  5 12  1  0  0  0  0 
  1  3  1  0  0  0  0 
  3 13  2  0  0  0  0 
  3 14  1  0  0  0  0 
 14 15  1  0  0  0  0 
  2 15  1  0  0  0  0 
M  END
> <InChI>
InChI=1S/C11H14O4/c12-9-6-5-8(7-10(9)13)3-1-2-4-11(14)15/h5-7,12-13H,1-4H2,(H,14,15)

> <InChIKey>
KTDWBJGUMIZRHU-UHFFFAOYSA-N

> <Molecular_formula>
C11H14O4

> <Major_Isotope_Mass>
210.089208928

> <Pathway>
Biotransformation_1
Reaction Type: Flavan-3-ol C-ring fission (BTMR0256)
Enzyme(s): Unspecified gut bacterial enzyme
Precursor InChI: InChI=1S/C15H14O6/c16-8-4-11(18)9-6-13(20)15(21-14(9)5-8)7-1-2-10(17)12(19)3-7/h1-5,13,15-20H,6H2/t13-,15-/m1/s1
Precursor InChIKey: PFTAWBLQPZVEMU-UKRRQHHQSA-N

Biotransformation_2
Reaction Type: Lactone Hydrolysis (BTMR0259)
Enzyme(s): Unspecified bacterial lactonase
Precursor InChI: InChI=1S/C11H12O4/c12-9-3-1-7(6-10(9)13)5-8-2-4-11(14)15-8/h1,3,6,8,12-13H,2,4-5H2
Precursor InChIKey: ZNXXWTPQHVLMQT-UHFFFAOYSA-N

Biotransformation_3
Reaction Type: Dehydroxylation of 4-OH-5-phenylvaleric acid (BTMR0263)
Enzyme(s): Unspecified bacterial dehydroxylase
Precursor InChI: InChI=1S/C11H14O5/c12-8(2-4-11(15)16)5-7-1-3-9(13)10(14)6-7/h1,3,6,8,12-14H,2,4-5H2,(H,15,16)
Precursor InChIKey: JDBYFCLHVYVXCX-UHFFFAOYSA-N


$$$$
5-[(4-hydroxy-3-methoxyphenyl)methyl]oxolan-2-one
  CDK     09051816002D

 16 17  0  0  0  0  0  0  0  0999 V2000
   -1.8334   -1.5384    0.0000 O   0  0  0  0  0  0  0  0  0  0  0  0
   -0.5343   -2.2884    0.0000 C   0  0  0  0  0  0  0  0  0  0  0  0
   -2.9417   -2.5382    0.0000 C   0  0  0  0  0  0  0  0  0  0  0  0
    0.8343   -1.6746    0.0000 C   0  0  0  0  0  0  0  0  0  0  0  0
    2.0503   -2.5529    0.0000 C   0  0  0  0  0  0  0  0  0  0  0  0
    1.8970   -4.0459    0.0000 C   0  0  0  0  0  0  0  0  0  0  0  0
    3.1129   -4.9243    0.0000 C   0  0  0  0  0  0  0  0  0  0  0  0
    4.4821   -4.3096    0.0000 C   0  0  0  0  0  0  0  0  0  0  0  0
    5.6981   -5.1880    0.0000 O   0  0  0  0  0  0  0  0  0  0  0  0
    4.6354   -2.8167    0.0000 C   0  0  0  0  0  0  0  0  0  0  0  0
    6.0041   -2.2030    0.0000 O   0  0  0  0  0  0  0  0  0  0  0  0
    3.4195   -1.9383    0.0000 C   0  0  0  0  0  0  0  0  0  0  0  0
   -4.4082   -2.2227    0.0000 O   0  0  0  0  0  0  0  0  0  0  0  0
   -2.3388   -3.9140    0.0000 C   0  0  0  0  0  0  0  0  0  0  0  0
   -0.8373   -3.7532    0.0000 C   0  0  0  0  0  0  0  0  0  0  0  0
    7.2199   -3.0816    0.0000 C   0  0  0  0  0  0  0  0  0  0  0  0
  2  1  1  0  0  0  0 
  2  4  1  0  0  0  0 
  4  5  1  0  0  0  0 
  5  6  2  0  0  0  0 
  6  7  1  0  0  0  0 
  7  8  2  0  0  0  0 
  8  9  1  0  0  0  0 
  8 10  1  0  0  0  0 
 10 11  1  0  0  0  0 
 10 12  2  0  0  0  0 
  5 12  1  0  0  0  0 
  1  3  1  0  0  0  0 
  3 13  2  0  0  0  0 
  3 14  1  0  0  0  0 
 14 15  1  0  0  0  0 
  2 15  1  0  0  0  0 
 11 16  1  0  0  0  0 
M  END
> <InChI>
InChI=1S/C12H14O4/c1-15-11-7-8(2-4-10(11)13)6-9-3-5-12(14)16-9/h2,4,7,9,13H,3,5-6H2,1H3

> <InChIKey>
GCIFEQYZDROELP-UHFFFAOYSA-N

> <Molecular_formula>
C12H14O4

> <Major_Isotope_Mass>
222.089208928

> <Pathway>
Biotransformation_1
Reaction Type: Flavan-3-ol C-ring fission (BTMR0256)
Enzyme(s): Unspecified gut bacterial enzyme
Precursor InChI: InChI=1S/C15H14O6/c16-8-4-11(18)9-6-13(20)15(21-14(9)5-8)7-1-2-10(17)12(19)3-7/h1-5,13,15-20H,6H2/t13-,15-/m1/s1
Precursor InChIKey: PFTAWBLQPZVEMU-UKRRQHHQSA-N

Biotransformation_2
Reaction Type: Catechol O-methylation (BTMR0212)
Enzyme(s): EC 2.1.1.6
Precursor InChI: InChI=1S/C11H12O4/c12-9-3-1-7(6-10(9)13)5-8-2-4-11(14)15-8/h1,3,6,8,12-13H,2,4-5H2
Precursor InChIKey: ZNXXWTPQHVLMQT-UHFFFAOYSA-N


$$$$
5-(4-hydroxy-3-methoxyphenyl)pentanoic acid
  CDK     09051816002D

 16 16  0  0  0  0  0  0  0  0999 V2000
   -7.4346    2.7946    0.0000 O   0  0  0  0  0  0  0  0  0  0  0  0
   -2.2384    2.7946    0.0000 C   0  0  0  0  0  0  0  0  0  0  0  0
   -6.1356    3.5446    0.0000 C   0  0  0  0  0  0  0  0  0  0  0  0
   -0.9394    3.5446    0.0000 C   0  0  0  0  0  0  0  0  0  0  0  0
    0.3596    2.7946    0.0000 C   0  0  0  0  0  0  0  0  0  0  0  0
    0.3592    1.2938    0.0000 C   0  0  0  0  0  0  0  0  0  0  0  0
    1.6582    0.5438    0.0000 C   0  0  0  0  0  0  0  0  0  0  0  0
    2.9577    1.2946    0.0000 C   0  0  0  0  0  0  0  0  0  0  0  0
    4.2568    0.5446    0.0000 O   0  0  0  0  0  0  0  0  0  0  0  0
    2.9582    2.7954    0.0000 C   0  0  0  0  0  0  0  0  0  0  0  0
    4.2574    3.5452    0.0000 O   0  0  0  0  0  0  0  0  0  0  0  0
    1.6592    3.5454    0.0000 C   0  0  0  0  0  0  0  0  0  0  0  0
   -6.1356    5.0446    0.0000 O   0  0  0  0  0  0  0  0  0  0  0  0
   -4.8365    2.7946    0.0000 C   0  0  0  0  0  0  0  0  0  0  0  0
   -3.5375    3.5446    0.0000 C   0  0  0  0  0  0  0  0  0  0  0  0
    5.5563    2.7950    0.0000 C   0  0  0  0  0  0  0  0  0  0  0  0
  2  4  1  0  0  0  0 
  4  5  1  0  0  0  0 
  5  6  2  0  0  0  0 
  6  7  1  0  0  0  0 
  7  8  2  0  0  0  0 
  8  9  1  0  0  0  0 
  8 10  1  0  0  0  0 
 10 11  1  0  0  0  0 
 10 12  2  0  0  0  0 
  5 12  1  0  0  0  0 
  1  3  1  0  0  0  0 
  3 13  2  0  0  0  0 
  3 14  1  0  0  0  0 
 14 15  1  0  0  0  0 
  2 15  1  0  0  0  0 
 11 16  1  0  0  0  0 
M  END
> <InChI>
InChI=1S/C12H16O4/c1-16-11-8-9(6-7-10(11)13)4-2-3-5-12(14)15/h6-8,13H,2-5H2,1H3,(H,14,15)

> <InChIKey>
JQQIWBPHESZYNN-UHFFFAOYSA-N

> <Molecular_formula>
C12H16O4

> <Major_Isotope_Mass>
224.104858992

> <Pathway>
Biotransformation_1
Reaction Type: Flavan-3-ol C-ring fission (BTMR0256)
Enzyme(s): Unspecified gut bacterial enzyme
Precursor InChI: InChI=1S/C15H14O6/c16-8-4-11(18)9-6-13(20)15(21-14(9)5-8)7-1-2-10(17)12(19)3-7/h1-5,13,15-20H,6H2/t13-,15-/m1/s1
Precursor InChIKey: PFTAWBLQPZVEMU-UKRRQHHQSA-N

Biotransformation_2
Reaction Type: Lactone Hydrolysis (BTMR0259)
Enzyme(s): Unspecified bacterial lactonase
Precursor InChI: InChI=1S/C11H12O4/c12-9-3-1-7(6-10(9)13)5-8-2-4-11(14)15-8/h1,3,6,8,12-13H,2,4-5H2
Precursor InChIKey: ZNXXWTPQHVLMQT-UHFFFAOYSA-N

Biotransformation_3
Reaction Type: Dehydroxylation of 4-OH-5-phenylvaleric acid (BTMR0263)
Enzyme(s): Unspecified bacterial dehydroxylase
Precursor InChI: InChI=1S/C11H14O5/c12-8(2-4-11(15)16)5-7-1-3-9(13)10(14)6-7/h1,3,6,8,12-14H,2,4-5H2,(H,15,16)
Precursor InChIKey: JDBYFCLHVYVXCX-UHFFFAOYSA-N

Biotransformation_4
Reaction Type: Catechol O-methylation (BTMR0212)
Enzyme(s): EC 2.1.1.6
Precursor InChI: InChI=1S/C11H14O4/c12-9-6-5-8(7-10(9)13)3-1-2-4-11(14)15/h5-7,12-13H,1-4H2,(H,14,15)
Precursor InChIKey: KTDWBJGUMIZRHU-UHFFFAOYSA-N


$$$$
4-Hydroxy-(3',4'-dihydroxyphenyl)-valeric acid
  CDK     09051816002D

 16 16  0  0  0  0  0  0  0  0999 V2000
    5.5563    2.7954    0.0000 O   0  0  0  0  0  0  0  0  0  0  0  0
    0.3602    2.7954    0.0000 C   0  0  0  0  0  0  0  0  0  0  0  0
    4.2573    2.0454    0.0000 C   0  0  0  0  0  0  0  0  0  0  0  0
   -0.9389    2.0454    0.0000 C   0  0  0  0  0  0  0  0  0  0  0  0
   -2.2379    2.7954    0.0000 C   0  0  0  0  0  0  0  0  0  0  0  0
   -2.2374    4.2962    0.0000 C   0  0  0  0  0  0  0  0  0  0  0  0
   -3.5365    5.0462    0.0000 C   0  0  0  0  0  0  0  0  0  0  0  0
   -4.8360    4.2954    0.0000 C   0  0  0  0  0  0  0  0  0  0  0  0
   -6.1350    5.0454    0.0000 O   0  0  0  0  0  0  0  0  0  0  0  0
   -4.8365    2.7945    0.0000 C   0  0  0  0  0  0  0  0  0  0  0  0
   -6.1356    2.0447    0.0000 O   0  0  0  0  0  0  0  0  0  0  0  0
   -3.5374    2.0445    0.0000 C   0  0  0  0  0  0  0  0  0  0  0  0
    4.2573    0.5454    0.0000 O   0  0  0  0  0  0  0  0  0  0  0  0
    2.9582    2.7954    0.0000 C   0  0  0  0  0  0  0  0  0  0  0  0
    1.6592    2.0454    0.0000 C   0  0  0  0  0  0  0  0  0  0  0  0
    0.3602    4.2954    0.0000 O   0  0  0  0  0  0  0  0  0  0  0  0
  2  4  1  0  0  0  0 
  4  5  1  0  0  0  0 
  5  6  2  0  0  0  0 
  6  7  1  0  0  0  0 
  7  8  2  0  0  0  0 
  8  9  1  0  0  0  0 
  8 10  1  0  0  0  0 
 10 11  1  0  0  0  0 
 10 12  2  0  0  0  0 
  5 12  1  0  0  0  0 
  1  3  1  0  0  0  0 
  3 13  2  0  0  0  0 
  3 14  1  0  0  0  0 
 14 15  1  0  0  0  0 
  2 15  1  0  0  0  0 
 16  2  1  0  0  0  0 
M  END
> <InChI>
InChI=1S/C11H14O5/c12-8(2-4-11(15)16)5-7-1-3-9(13)10(14)6-7/h1,3,6,8,12-14H,2,4-5H2,(H,15,16)

> <InChIKey>
JDBYFCLHVYVXCX-UHFFFAOYSA-N

> <Molecular_formula>
C11H14O5

> <Major_Isotope_Mass>
226.08412354799998

> <Pathway>
Biotransformation_1
Reaction Type: Flavan-3-ol C-ring fission (BTMR0256)
Enzyme(s): Unspecified gut bacterial enzyme
Precursor InChI: InChI=1S/C15H14O6/c16-8-4-11(18)9-6-13(20)15(21-14(9)5-8)7-1-2-10(17)12(19)3-7/h1-5,13,15-20H,6H2/t13-,15-/m1/s1
Precursor InChIKey: PFTAWBLQPZVEMU-UKRRQHHQSA-N

Biotransformation_2
Reaction Type: Lactone Hydrolysis (BTMR0259)
Enzyme(s): Unspecified bacterial lactonase
Precursor InChI: InChI=1S/C11H12O4/c12-9-3-1-7(6-10(9)13)5-8-2-4-11(14)15-8/h1,3,6,8,12-13H,2,4-5H2
Precursor InChIKey: ZNXXWTPQHVLMQT-UHFFFAOYSA-N


$$$$
4-hydroxy-5-(4-hydroxy-3-methoxyphenyl)pentanoic acid
  CDK     09051816002D

 17 17  0  0  0  0  0  0  0  0999 V2000
   -7.4346    2.7946    0.0000 O   0  0  0  0  0  0  0  0  0  0  0  0
   -2.2384    2.7946    0.0000 C   0  0  0  0  0  0  0  0  0  0  0  0
   -6.1356    3.5446    0.0000 C   0  0  0  0  0  0  0  0  0  0  0  0
   -0.9394    3.5446    0.0000 C   0  0  0  0  0  0  0  0  0  0  0  0
    0.3596    2.7946    0.0000 C   0  0  0  0  0  0  0  0  0  0  0  0
    0.3592    1.2938    0.0000 C   0  0  0  0  0  0  0  0  0  0  0  0
    1.6582    0.5438    0.0000 C   0  0  0  0  0  0  0  0  0  0  0  0
    2.9577    1.2946    0.0000 C   0  0  0  0  0  0  0  0  0  0  0  0
    4.2568    0.5446    0.0000 O   0  0  0  0  0  0  0  0  0  0  0  0
    2.9582    2.7954    0.0000 C   0  0  0  0  0  0  0  0  0  0  0  0
    4.2574    3.5452    0.0000 O   0  0  0  0  0  0  0  0  0  0  0  0
    1.6592    3.5454    0.0000 C   0  0  0  0  0  0  0  0  0  0  0  0
   -6.1356    5.0446    0.0000 O   0  0  0  0  0  0  0  0  0  0  0  0
   -4.8365    2.7946    0.0000 C   0  0  0  0  0  0  0  0  0  0  0  0
   -3.5375    3.5446    0.0000 C   0  0  0  0  0  0  0  0  0  0  0  0
   -2.2384    1.2946    0.0000 O   0  0  0  0  0  0  0  0  0  0  0  0
    5.5563    2.7950    0.0000 C   0  0  0  0  0  0  0  0  0  0  0  0
  2  4  1  0  0  0  0 
  4  5  1  0  0  0  0 
  5  6  2  0  0  0  0 
  6  7  1  0  0  0  0 
  7  8  2  0  0  0  0 
  8  9  1  0  0  0  0 
  8 10  1  0  0  0  0 
 10 11  1  0  0  0  0 
 10 12  2  0  0  0  0 
  5 12  1  0  0  0  0 
  1  3  1  0  0  0  0 
  3 13  2  0  0  0  0 
  3 14  1  0  0  0  0 
 14 15  1  0  0  0  0 
  2 15  1  0  0  0  0 
 16  2  1  0  0  0  0 
 11 17  1  0  0  0  0 
M  END
> <InChI>
InChI=1S/C12H16O5/c1-17-11-7-8(2-4-10(11)14)6-9(13)3-5-12(15)16/h2,4,7,9,13-14H,3,5-6H2,1H3,(H,15,16)

> <InChIKey>
QEGYEIXJXIALOP-UHFFFAOYSA-N

> <Molecular_formula>
C12H16O5

> <Major_Isotope_Mass>
240.09977361199998

> <Pathway>
Biotransformation_1
Reaction Type: Flavan-3-ol C-ring fission (BTMR0256)
Enzyme(s): Unspecified gut bacterial enzyme
Precursor InChI: InChI=1S/C15H14O6/c16-8-4-11(18)9-6-13(20)15(21-14(9)5-8)7-1-2-10(17)12(19)3-7/h1-5,13,15-20H,6H2/t13-,15-/m1/s1
Precursor InChIKey: PFTAWBLQPZVEMU-UKRRQHHQSA-N

Biotransformation_2
Reaction Type: Lactone Hydrolysis (BTMR0259)
Enzyme(s): Unspecified bacterial lactonase
Precursor InChI: InChI=1S/C11H12O4/c12-9-3-1-7(6-10(9)13)5-8-2-4-11(14)15-8/h1,3,6,8,12-13H,2,4-5H2
Precursor InChIKey: ZNXXWTPQHVLMQT-UHFFFAOYSA-N

Biotransformation_3
Reaction Type: Catechol O-methylation (BTMR0212)
Enzyme(s): EC 2.1.1.6
Precursor InChI: InChI=1S/C11H14O5/c12-8(2-4-11(15)16)5-7-1-3-9(13)10(14)6-7/h1,3,6,8,12-14H,2,4-5H2,(H,15,16)
Precursor InChIKey: JDBYFCLHVYVXCX-UHFFFAOYSA-N


$$$$

  CDK     09051816002D

 18 19  0  0  0  0  0  0  0  0999 V2000
   -2.7584   -2.0490    0.0000 O   0  0  0  0  0  0  0  0  0  0  0  0
   -1.4594   -2.7990    0.0000 C   0  0  0  0  0  0  0  0  0  0  0  0
   -3.8668   -3.0487    0.0000 C   0  0  0  0  0  0  0  0  0  0  0  0
   -0.0907   -2.1851    0.0000 C   0  0  0  0  0  0  0  0  0  0  0  0
    1.1252   -3.0635    0.0000 C   0  0  0  0  0  0  0  0  0  0  0  0
    2.4908   -2.4429    0.0000 C   0  0  0  0  0  0  0  0  0  0  0  0
    3.6990   -3.2888    0.0000 C   0  0  0  0  0  0  0  0  0  0  0  0
    3.5748   -4.8281    0.0000 C   0  0  0  0  0  0  0  0  0  0  0  0
    4.8022   -5.6904    0.0000 O   0  0  0  0  0  0  0  0  0  0  0  0
    2.2091   -5.4487    0.0000 C   0  0  0  0  0  0  0  0  0  0  0  0
    0.9678   -4.5300    0.0000 C   0  0  0  0  0  0  0  0  0  0  0  0
   -5.3332   -2.7332    0.0000 O   0  0  0  0  0  0  0  0  0  0  0  0
   -3.2639   -4.4245    0.0000 C   0  0  0  0  0  0  0  0  0  0  0  0
   -1.7624   -4.2637    0.0000 C   0  0  0  0  0  0  0  0  0  0  0  0
    7.3900   -5.9208    0.0000 O   0  0  0  0  0  0  0  0  0  0  0  0
    6.1626   -5.0586    0.0000 S   0  0  0  0  0  0  0  0  0  0  0  0
    7.2249   -3.9995    0.0000 O   0  0  0  0  0  0  0  0  0  0  0  0
    5.3041   -3.8285    0.0000 O   0  0  0  0  0  0  0  0  0  0  0  0
  2  1  1  0  0  0  0 
  2  4  1  0  0  0  0 
  4  5  1  0  0  0  0 
  5  6  2  0  0  0  0 
  6  7  1  0  0  0  0 
  7  8  2  0  0  0  0 
  8  9  1  0  0  0  0 
  8 10  1  0  0  0  0 
 10 11  2  0  0  0  0 
  5 11  1  0  0  0  0 
  1  3  1  0  0  0  0 
  3 12  2  0  0  0  0 
  3 13  1  0  0  0  0 
 13 14  1  0  0  0  0 
  2 14  1  0  0  0  0 
 15 16  1  0  0  0  0 
 16 17  2  0  0  0  0 
 16 18  2  0  0  0  0 
 16  9  1  0  0  0  0 
M  END
> <InChI>
InChI=1S/C11H12O6S/c12-11-6-5-10(16-11)7-8-1-3-9(4-2-8)17-18(13,14)15/h1-4,10H,5-7H2,(H,13,14,15)

> <InChIKey>
HWTHTKOQADEPQM-UHFFFAOYSA-N

> <Molecular_formula>
C11H12O6S

> <Major_Isotope_Mass>
272.035459104

> <Pathway>
Biotransformation_1
Reaction Type: Flavan-3-ol C-ring fission (BTMR0256)
Enzyme(s): Unspecified gut bacterial enzyme
Precursor InChI: InChI=1S/C15H14O6/c16-8-4-11(18)9-6-13(20)15(21-14(9)5-8)7-1-2-10(17)12(19)3-7/h1-5,13,15-20H,6H2/t13-,15-/m1/s1
Precursor InChIKey: PFTAWBLQPZVEMU-UKRRQHHQSA-N

Biotransformation_2
Reaction Type: 3p-Deydroxylation of substitued benzene (BTMR1314)
Enzyme(s): Unspecified bacterial dehydroxylase
Precursor InChI: InChI=1S/C11H12O4/c12-9-3-1-7(6-10(9)13)5-8-2-4-11(14)15-8/h1,3,6,8,12-13H,2,4-5H2
Precursor InChIKey: ZNXXWTPQHVLMQT-UHFFFAOYSA-N

Biotransformation_3
Reaction Type: 4-OH sulfonation of phenolic compound (BTMR0197)
Enzyme(s): EC 2.8.2.1
Precursor InChI: InChI=1S/C11H12O3/c12-9-3-1-8(2-4-9)7-10-5-6-11(13)14-10/h1-4,10,12H,5-7H2
Precursor InChIKey: OXASBXALVLRTKO-UHFFFAOYSA-N


$$$$
5-(Hydroxyphenyl)-gamma-valerolactone-O-sulphate
  CDK     09051816002D

 18 19  0  0  0  0  0  0  0  0999 V2000
   -3.5377   -2.7050    0.0000 O   0  0  0  0  0  0  0  0  0  0  0  0
   -2.0377   -2.7050    0.0000 C   0  0  0  0  0  0  0  0  0  0  0  0
   -3.9977   -4.1250    0.0000 C   0  0  0  0  0  0  0  0  0  0  0  0
   -1.1593   -1.4890    0.0000 C   0  0  0  0  0  0  0  0  0  0  0  0
    0.3329   -1.6417    0.0000 C   0  0  0  0  0  0  0  0  0  0  0  0
    1.2119   -0.4253    0.0000 C   0  0  0  0  0  0  0  0  0  0  0  0
    2.6959   -0.5814    0.0000 C   0  0  0  0  0  0  0  0  0  0  0  0
    3.3100   -1.9500    0.0000 C   0  0  0  0  0  0  0  0  0  0  0  0
    2.4401   -3.1624    0.0000 C   0  0  0  0  0  0  0  0  0  0  0  0
    3.0565   -4.5299    0.0000 O   0  0  0  0  0  0  0  0  0  0  0  0
    0.9470   -3.0103    0.0000 C   0  0  0  0  0  0  0  0  0  0  0  0
   -5.4254   -4.5849    0.0000 O   0  0  0  0  0  0  0  0  0  0  0  0
   -2.7877   -5.0150    0.0000 C   0  0  0  0  0  0  0  0  0  0  0  0
   -1.5677   -4.1250    0.0000 C   0  0  0  0  0  0  0  0  0  0  0  0
    5.1653   -6.0474    0.0000 O   0  0  0  0  0  0  0  0  0  0  0  0
    4.5489   -4.6798    0.0000 S   0  0  0  0  0  0  0  0  0  0  0  0
    6.0027   -4.3103    0.0000 O   0  0  0  0  0  0  0  0  0  0  0  0
    4.4375   -3.1840    0.0000 O   0  0  0  0  0  0  0  0  0  0  0  0
  2  1  1  0  0  0  0 
  2  4  1  0  0  0  0 
  4  5  1  0  0  0  0 
  5  6  2  0  0  0  0 
  6  7  1  0  0  0  0 
  7  8  2  0  0  0  0 
  8  9  1  0  0  0  0 
  9 10  1  0  0  0  0 
  9 11  2  0  0  0  0 
  5 11  1  0  0  0  0 
  1  3  1  0  0  0  0 
  3 12  2  0  0  0  0 
  3 13  1  0  0  0  0 
 13 14  1  0  0  0  0 
  2 14  1  0  0  0  0 
 15 16  1  0  0  0  0 
 16 17  2  0  0  0  0 
 16 18  2  0  0  0  0 
 16 10  1  0  0  0  0 
M  END
> <InChI>
InChI=1S/C11H12O6S/c12-11-5-4-9(16-11)6-8-2-1-3-10(7-8)17-18(13,14)15/h1-3,7,9H,4-6H2,(H,13,14,15)

> <InChIKey>
DPRDYFJWDRNYAZ-UHFFFAOYSA-N

> <Molecular_formula>
C11H12O6S

> <Major_Isotope_Mass>
272.035459104

> <Pathway>
Biotransformation_1
Reaction Type: Flavan-3-ol C-ring fission (BTMR0256)
Enzyme(s): Unspecified gut bacterial enzyme
Precursor InChI: InChI=1S/C15H14O6/c16-8-4-11(18)9-6-13(20)15(21-14(9)5-8)7-1-2-10(17)12(19)3-7/h1-5,13,15-20H,6H2/t13-,15-/m1/s1
Precursor InChIKey: PFTAWBLQPZVEMU-UKRRQHHQSA-N

Biotransformation_2
Reaction Type: 4p-Deydroxylation of substitued benzene (BTMR1012)
Enzyme(s): Unspecified bacterial dehydroxylase
Precursor InChI: InChI=1S/C11H12O4/c12-9-3-1-7(6-10(9)13)5-8-2-4-11(14)15-8/h1,3,6,8,12-13H,2,4-5H2
Precursor InChIKey: ZNXXWTPQHVLMQT-UHFFFAOYSA-N

Biotransformation_3
Reaction Type: 3-OH sulfonation of phenolic compound (BTMR0196)
Enzyme(s): EC 2.8.2.1
Precursor InChI: InChI=1S/C11H12O3/c12-9-3-1-2-8(6-9)7-10-4-5-11(13)14-10/h1-3,6,10,12H,4-5,7H2
Precursor InChIKey: VYWFHBSBNKNWSB-UHFFFAOYSA-N


$$$$

  CDK     09051816002D

 20 22  0  0  1  0  0  0  0  0999 V2000
    3.8989   -1.5002    0.0000 O   0  0  0  0  0  0  0  0  0  0  0  0
    2.6000   -0.7500    0.0000 C   0  0  0  0  0  0  0  0  0  0  0  0
    1.3000   -1.5000    0.0000 C   0  0  0  0  0  0  0  0  0  0  0  0
    0.0000   -0.7500    0.0000 C   0  0  0  0  0  0  0  0  0  0  0  0
   -1.3000   -1.5000    0.0000 C   0  0  0  0  0  0  0  0  0  0  0  0
   -1.3000   -3.0000    0.0000 O   0  0  0  0  0  0  0  0  0  0  0  0
   -2.6000   -0.7500    0.0000 C   0  0  0  0  0  0  0  0  0  0  0  0
   -2.6000    0.7500    0.0000 C   0  0  0  0  0  0  0  0  0  0  0  0
   -3.8989    1.5002    0.0000 O   0  0  0  0  0  0  0  0  0  0  0  0
   -1.3000    1.5000    0.0000 C   0  0  0  0  0  0  0  0  0  0  0  0
    0.0000    0.7500    0.0000 C   0  0  0  0  0  0  0  0  0  0  0  0
    1.3000    1.5000    0.0000 O   0  0  0  0  0  0  0  0  0  0  0  0
    2.6000    0.7500    0.0000 C   0  0  2  0  0  0  0  0  0  0  0  0
    3.8989    1.5002    0.0000 C   0  0  0  0  0  0  0  0  0  0  0  0
    3.8913    3.0002    0.0000 C   0  0  0  0  0  0  0  0  0  0  0  0
    5.1575    3.7566    0.0000 C   0  0  0  0  0  0  0  0  0  0  0  0
    6.5113    3.0135    0.0000 C   0  0  0  0  0  0  0  0  0  0  0  0
    7.8002    3.7808    0.0000 O   0  0  0  0  0  0  0  0  0  0  0  0
    6.5189    1.5135    0.0000 C   0  0  0  0  0  0  0  0  0  0  0  0
    5.1727    0.7567    0.0000 C   0  0  0  0  0  0  0  0  0  0  0  0
  2  1  2  0  0  0  0 
  2  3  1  0  0  0  0 
  3  4  1  0  0  0  0 
  4  5  2  0  0  0  0 
  5  6  1  0  0  0  0 
  5  7  1  0  0  0  0 
  7  8  2  0  0  0  0 
  8  9  1  0  0  0  0 
  8 10  1  0  0  0  0 
 10 11  2  0  0  0  0 
  4 11  1  0  0  0  0 
 11 12  1  0  0  0  0 
 12 13  1  0  0  0  0 
  2 13  1  0  0  0  0 
 13 14  1  6  0  0  0 
 14 15  2  0  0  0  0 
 15 16  1  0  0  0  0 
 16 17  2  0  0  0  0 
 17 18  1  0  0  0  0 
 17 19  1  0  0  0  0 
 19 20  2  0  0  0  0 
 14 20  1  0  0  0  0 
M  END
> <InChI>
InChI=1S/C15H12O5/c16-9-3-1-8(2-4-9)15-13(19)7-11-12(18)5-10(17)6-14(11)20-15/h1-6,15-18H,7H2/t15-/m1/s1

> <InChIKey>
DHOUAADDXACZIT-OAHLLOKOSA-N

> <Molecular_formula>
C15H12O5

> <Major_Isotope_Mass>
272.068473484

> <Pathway>
Biotransformation_1
Reaction Type: Oxidation of secondary alcohol to ketone (BTMR0079)
Enzyme(s): CYP1A2
Precursor InChI: InChI=1S/C15H14O6/c16-8-4-11(18)9-6-13(20)15(21-14(9)5-8)7-1-2-10(17)12(19)3-7/h1-5,13,15-20H,6H2/t13-,15-/m1/s1
Precursor InChIKey: PFTAWBLQPZVEMU-UKRRQHHQSA-N

Biotransformation_2
Reaction Type: 3p-Deydroxylation of substitued benzene (BTMR1314)
Enzyme(s): Unspecified bacterial dehydroxylase
Precursor InChI: InChI=1S/C15H12O6/c16-8-4-11(18)9-6-13(20)15(21-14(9)5-8)7-1-2-10(17)12(19)3-7/h1-5,15-19H,6H2/t15-/m1/s1
Precursor InChIKey: NTNWIYXAYIKFSF-OAHLLOKOSA-N


$$$$

  CDK     09051816002D

 20 22  0  0  1  0  0  0  0  0999 V2000
    3.8989   -1.5002    0.0000 O   0  0  0  0  0  0  0  0  0  0  0  0
    2.6000   -0.7500    0.0000 C   0  0  0  0  0  0  0  0  0  0  0  0
    1.3000   -1.5000    0.0000 C   0  0  0  0  0  0  0  0  0  0  0  0
    0.0000   -0.7500    0.0000 C   0  0  0  0  0  0  0  0  0  0  0  0
   -1.3000   -1.5000    0.0000 C   0  0  0  0  0  0  0  0  0  0  0  0
   -1.3000   -3.0000    0.0000 O   0  0  0  0  0  0  0  0  0  0  0  0
   -2.6000   -0.7500    0.0000 C   0  0  0  0  0  0  0  0  0  0  0  0
   -2.6000    0.7500    0.0000 C   0  0  0  0  0  0  0  0  0  0  0  0
   -3.8989    1.5002    0.0000 O   0  0  0  0  0  0  0  0  0  0  0  0
   -1.3000    1.5000    0.0000 C   0  0  0  0  0  0  0  0  0  0  0  0
    0.0000    0.7500    0.0000 C   0  0  0  0  0  0  0  0  0  0  0  0
    1.3000    1.5000    0.0000 O   0  0  0  0  0  0  0  0  0  0  0  0
    2.6000    0.7500    0.0000 C   0  0  2  0  0  0  0  0  0  0  0  0
    3.8989    1.5002    0.0000 C   0  0  0  0  0  0  0  0  0  0  0  0
    3.8989    3.0010    0.0000 C   0  0  0  0  0  0  0  0  0  0  0  0
    5.1932    3.7436    0.0000 C   0  0  0  0  0  0  0  0  0  0  0  0
    6.4925    2.9940    0.0000 C   0  0  0  0  0  0  0  0  0  0  0  0
    6.4975    1.5019    0.0000 C   0  0  0  0  0  0  0  0  0  0  0  0
    7.7980    0.7545    0.0000 O   0  0  0  0  0  0  0  0  0  0  0  0
    5.1982    0.7506    0.0000 C   0  0  0  0  0  0  0  0  0  0  0  0
  2  1  2  0  0  0  0 
  2  3  1  0  0  0  0 
  3  4  1  0  0  0  0 
  4  5  2  0  0  0  0 
  5  6  1  0  0  0  0 
  5  7  1  0  0  0  0 
  7  8  2  0  0  0  0 
  8  9  1  0  0  0  0 
  8 10  1  0  0  0  0 
 10 11  2  0  0  0  0 
  4 11  1  0  0  0  0 
 11 12  1  0  0  0  0 
 12 13  1  0  0  0  0 
  2 13  1  0  0  0  0 
 13 14  1  6  0  0  0 
 14 15  2  0  0  0  0 
 15 16  1  0  0  0  0 
 16 17  2  0  0  0  0 
 17 18  1  0  0  0  0 
 18 19  1  0  0  0  0 
 18 20  2  0  0  0  0 
 14 20  1  0  0  0  0 
M  END
> <InChI>
InChI=1S/C15H12O5/c16-9-3-1-2-8(4-9)15-13(19)7-11-12(18)5-10(17)6-14(11)20-15/h1-6,15-18H,7H2/t15-/m1/s1

> <InChIKey>
BRLRJLJMFXZCJD-OAHLLOKOSA-N

> <Molecular_formula>
C15H12O5

> <Major_Isotope_Mass>
272.068473484

> <Pathway>
Biotransformation_1
Reaction Type: Oxidation of secondary alcohol to ketone (BTMR0079)
Enzyme(s): CYP1A2
Precursor InChI: InChI=1S/C15H14O6/c16-8-4-11(18)9-6-13(20)15(21-14(9)5-8)7-1-2-10(17)12(19)3-7/h1-5,13,15-20H,6H2/t13-,15-/m1/s1
Precursor InChIKey: PFTAWBLQPZVEMU-UKRRQHHQSA-N

Biotransformation_2
Reaction Type: 4p-Deydroxylation of substitued benzene (BTMR1012)
Enzyme(s): Unspecified bacterial dehydroxylase
Precursor InChI: InChI=1S/C15H12O6/c16-8-4-11(18)9-6-13(20)15(21-14(9)5-8)7-1-2-10(17)12(19)3-7/h1-5,15-19H,6H2/t15-/m1/s1
Precursor InChIKey: NTNWIYXAYIKFSF-OAHLLOKOSA-N


$$$$
SCHEMBL16151244
  CDK     09051816002D

 21 23  0  0  1  0  0  0  0  0999 V2000
    3.8989   -1.5002    0.0000 O   0  0  0  0  0  0  0  0  0  0  0  0
    2.6000   -0.7500    0.0000 C   0  0  0  0  0  0  0  0  0  0  0  0
    1.3000   -1.5000    0.0000 C   0  0  0  0  0  0  0  0  0  0  0  0
    0.0000   -0.7500    0.0000 C   0  0  0  0  0  0  0  0  0  0  0  0
   -1.3000   -1.5000    0.0000 C   0  0  0  0  0  0  0  0  0  0  0  0
   -1.3000   -3.0000    0.0000 O   0  0  0  0  0  0  0  0  0  0  0  0
   -2.6000   -0.7500    0.0000 C   0  0  0  0  0  0  0  0  0  0  0  0
   -2.6000    0.7500    0.0000 C   0  0  0  0  0  0  0  0  0  0  0  0
   -3.8989    1.5002    0.0000 O   0  0  0  0  0  0  0  0  0  0  0  0
   -1.3000    1.5000    0.0000 C   0  0  0  0  0  0  0  0  0  0  0  0
    0.0000    0.7500    0.0000 C   0  0  0  0  0  0  0  0  0  0  0  0
    1.3000    1.5000    0.0000 O   0  0  0  0  0  0  0  0  0  0  0  0
    2.6000    0.7500    0.0000 C   0  0  2  0  0  0  0  0  0  0  0  0
    3.8989    1.5002    0.0000 C   0  0  0  0  0  0  0  0  0  0  0  0
    5.1986    0.7496    0.0000 C   0  0  0  0  0  0  0  0  0  0  0  0
    6.4975    1.4998    0.0000 C   0  0  0  0  0  0  0  0  0  0  0  0
    6.4968    3.0006    0.0000 C   0  0  0  0  0  0  0  0  0  0  0  0
    7.7957    3.7508    0.0000 O   0  0  0  0  0  0  0  0  0  0  0  0
    5.1971    3.7512    0.0000 C   0  0  0  0  0  0  0  0  0  0  0  0
    5.1971    5.2512    0.0000 O   0  0  0  0  0  0  0  0  0  0  0  0
    3.8982    3.0010    0.0000 C   0  0  0  0  0  0  0  0  0  0  0  0
  2  1  2  0  0  0  0 
  2  3  1  0  0  0  0 
  3  4  1  0  0  0  0 
  4  5  2  0  0  0  0 
  5  6  1  0  0  0  0 
  5  7  1  0  0  0  0 
  7  8  2  0  0  0  0 
  8  9  1  0  0  0  0 
  8 10  1  0  0  0  0 
 10 11  2  0  0  0  0 
  4 11  1  0  0  0  0 
 11 12  1  0  0  0  0 
 12 13  1  0  0  0  0 
  2 13  1  0  0  0  0 
 13 14  1  6  0  0  0 
 14 15  2  0  0  0  0 
 15 16  1  0  0  0  0 
 16 17  2  0  0  0  0 
 17 18  1  0  0  0  0 
 17 19  1  0  0  0  0 
 19 20  1  0  0  0  0 
 19 21  2  0  0  0  0 
 14 21  1  0  0  0  0 
M  END
> <InChI>
InChI=1S/C15H12O6/c16-8-4-11(18)9-6-13(20)15(21-14(9)5-8)7-1-2-10(17)12(19)3-7/h1-5,15-19H,6H2/t15-/m1/s1

> <InChIKey>
NTNWIYXAYIKFSF-OAHLLOKOSA-N

> <Molecular_formula>
C15H12O6

> <Major_Isotope_Mass>
288.06338810399996

> <Pathway>
Biotransformation_1
Reaction Type: Oxidation of secondary alcohol to ketone (BTMR0079)
Enzyme(s): CYP1A2
Precursor InChI: InChI=1S/C15H14O6/c16-8-4-11(18)9-6-13(20)15(21-14(9)5-8)7-1-2-10(17)12(19)3-7/h1-5,13,15-20H,6H2/t13-,15-/m1/s1
Precursor InChIKey: PFTAWBLQPZVEMU-UKRRQHHQSA-N


$$$$
Symplocosidin
  CDK     09051816002D

 22 24  0  0  1  0  0  0  0  0999 V2000
    3.8989   -1.5002    0.0000 O   0  0  0  0  0  0  0  0  0  0  0  0
    2.6000   -0.7500    0.0000 C   0  0  2  0  0  0  0  0  0  0  0  0
    1.3000   -1.5000    0.0000 C   0  0  0  0  0  0  0  0  0  0  0  0
    0.0000   -0.7500    0.0000 C   0  0  0  0  0  0  0  0  0  0  0  0
   -1.3000   -1.5000    0.0000 C   0  0  0  0  0  0  0  0  0  0  0  0
   -1.3000   -3.0000    0.0000 O   0  0  0  0  0  0  0  0  0  0  0  0
   -2.6000   -0.7500    0.0000 C   0  0  0  0  0  0  0  0  0  0  0  0
   -2.6000    0.7500    0.0000 C   0  0  0  0  0  0  0  0  0  0  0  0
   -3.8989    1.5002    0.0000 O   0  0  0  0  0  0  0  0  0  0  0  0
   -1.3000    1.5000    0.0000 C   0  0  0  0  0  0  0  0  0  0  0  0
    0.0000    0.7500    0.0000 C   0  0  0  0  0  0  0  0  0  0  0  0
    1.3000    1.5000    0.0000 O   0  0  0  0  0  0  0  0  0  0  0  0
    2.6000    0.7500    0.0000 C   0  0  2  0  0  0  0  0  0  0  0  0
    3.8989    1.5002    0.0000 C   0  0  0  0  0  0  0  0  0  0  0  0
    5.1986    0.7496    0.0000 C   0  0  0  0  0  0  0  0  0  0  0  0
    6.4975    1.4998    0.0000 C   0  0  0  0  0  0  0  0  0  0  0  0
    6.4968    3.0006    0.0000 C   0  0  0  0  0  0  0  0  0  0  0  0
    7.7957    3.7508    0.0000 O   0  0  0  0  0  0  0  0  0  0  0  0
    5.1971    3.7512    0.0000 C   0  0  0  0  0  0  0  0  0  0  0  0
    5.1971    5.2512    0.0000 O   0  0  0  0  0  0  0  0  0  0  0  0
    3.8982    3.0010    0.0000 C   0  0  0  0  0  0  0  0  0  0  0  0
    6.4962    6.0012    0.0000 C   0  0  0  0  0  0  0  0  0  0  0  0
  2  1  1  6  0  0  0 
  2  3  1  0  0  0  0 
  3  4  1  0  0  0  0 
  4  5  2  0  0  0  0 
  5  6  1  0  0  0  0 
  5  7  1  0  0  0  0 
  7  8  2  0  0  0  0 
  8  9  1  0  0  0  0 
  8 10  1  0  0  0  0 
 10 11  2  0  0  0  0 
  4 11  1  0  0  0  0 
 11 12  1  0  0  0  0 
 12 13  1  0  0  0  0 
  2 13  1  0  0  0  0 
 13 14  1  6  0  0  0 
 14 15  2  0  0  0  0 
 15 16  1  0  0  0  0 
 16 17  2  0  0  0  0 
 17 18  1  0  0  0  0 
 17 19  1  0  0  0  0 
 19 20  1  0  0  0  0 
 19 21  2  0  0  0  0 
 14 21  1  0  0  0  0 
 20 22  1  0  0  0  0 
M  END
> <InChI>
InChI=1S/C16H16O6/c1-21-15-4-8(2-3-11(15)18)16-13(20)7-10-12(19)5-9(17)6-14(10)22-16/h2-6,13,16-20H,7H2,1H3/t13-,16-/m1/s1

> <InChIKey>
NJHJXXLBWQXMRO-CZUORRHYSA-N

> <Molecular_formula>
C16H16O6

> <Major_Isotope_Mass>
304.09468823199995

> <Pathway>
Biotransformation_1
Reaction Type: Catechol O-methylation (BTMR0212)
Enzyme(s): EC 2.1.1.6
Precursor InChI: InChI=1S/C15H14O6/c16-8-4-11(18)9-6-13(20)15(21-14(9)5-8)7-1-2-10(17)12(19)3-7/h1-5,13,15-20H,6H2/t13-,15-/m1/s1
Precursor InChIKey: PFTAWBLQPZVEMU-UKRRQHHQSA-N


$$$$
6-(4-carboxyphenoxy)-3,4,5-trihydroxyoxane-2-carboxylic acid
  CDK     09051816002D

 22 23  0  0  0  0  0  0  0  0999 V2000
   -5.5979    6.8408    0.0000 O   0  0  0  0  0  0  0  0  0  0  0  0
   -4.8606    5.5345    0.0000 C   0  0  0  0  0  0  0  0  0  0  0  0
   -3.3607    5.5199    0.0000 C   0  0  0  0  0  0  0  0  0  0  0  0
   -2.6045    6.8153    0.0000 C   0  0  0  0  0  0  0  0  0  0  0  0
   -1.1295    6.8228    0.0000 C   0  0  0  0  0  0  0  0  0  0  0  0
   -0.3418    5.4945    0.0000 C   0  0  0  0  0  0  0  0  0  0  0  0
    1.1582    5.4996    0.0000 O   0  0  0  0  0  0  0  0  0  0  0  0
   -1.0980    4.1990    0.0000 C   0  0  0  0  0  0  0  0  0  0  0  0
   -2.6420    4.2319    0.0000 C   0  0  0  0  0  0  0  0  0  0  0  0
   -5.6232    4.2428    0.0000 O   0  0  0  0  0  0  0  0  0  0  0  0
    1.9127    4.2032    0.0000 C   0  0  0  0  0  0  0  0  0  0  0  0
    1.1627    2.8832    0.0000 O   0  0  0  0  0  0  0  0  0  0  0  0
    1.9127    1.5832    0.0000 C   0  0  0  0  0  0  0  0  0  0  0  0
    3.4027    1.5832    0.0000 C   0  0  0  0  0  0  0  0  0  0  0  0
    4.1492    0.2821    0.0000 O   0  0  0  0  0  0  0  0  0  0  0  0
    4.1627    2.8832    0.0000 C   0  0  0  0  0  0  0  0  0  0  0  0
    5.6627    2.8782    0.0000 O   0  0  0  0  0  0  0  0  0  0  0  0
    3.4027    4.2032    0.0000 C   0  0  0  0  0  0  0  0  0  0  0  0
    4.1535    5.5018    0.0000 O   0  0  0  0  0  0  0  0  0  0  0  0
    1.1625    0.2843    0.0000 C   0  0  0  0  0  0  0  0  0  0  0  0
    1.9123   -1.0149    0.0000 O   0  0  0  0  0  0  0  0  0  0  0  0
   -0.3375    0.2845    0.0000 O   0  0  0  0  0  0  0  0  0  0  0  0
  3  4  2  0  0  0  0 
  4  5  1  0  0  0  0 
  5  6  2  0  0  0  0 
  6  7  1  0  0  0  0 
  6  8  1  0  0  0  0 
  8  9  2  0  0  0  0 
  3  9  1  0  0  0  0 
  1  2  1  0  0  0  0 
  2 10  2  0  0  0  0 
  2  3  1  0  0  0  0 
 11  7  1  0  0  0  0 
 11 12  1  0  0  0  0 
 12 13  1  0  0  0  0 
 13 14  1  0  0  0  0 
 14 15  1  0  0  0  0 
 14 16  1  0  0  0  0 
 16 17  1  0  0  0  0 
 16 18  1  0  0  0  0 
 11 18  1  0  0  0  0 
 18 19  1  0  0  0  0 
 13 20  1  0  0  0  0 
 20 21  1  0  0  0  0 
 20 22  2  0  0  0  0 
M  END
> <InChI>
InChI=1S/C13H14O9/c14-7-8(15)10(12(19)20)22-13(9(7)16)21-6-3-1-5(2-4-6)11(17)18/h1-4,7-10,13-16H,(H,17,18)(H,19,20)

> <InChIKey>
DKNOHNCMCYDVLT-UHFFFAOYSA-N

> <Molecular_formula>
C13H14O9

> <Major_Isotope_Mass>
314.063782028

> <Pathway>
Biotransformation_1
Reaction Type: Flavan-3-ol C-ring fission (BTMR0256)
Enzyme(s): Unspecified gut bacterial enzyme
Precursor InChI: InChI=1S/C15H14O6/c16-8-4-11(18)9-6-13(20)15(21-14(9)5-8)7-1-2-10(17)12(19)3-7/h1-5,13,15-20H,6H2/t13-,15-/m1/s1
Precursor InChIKey: PFTAWBLQPZVEMU-UKRRQHHQSA-N

Biotransformation_2
Reaction Type: 3p-Deydroxylation of substitued benzene (BTMR1314)
Enzyme(s): Unspecified bacterial dehydroxylase
Precursor InChI: InChI=1S/C11H12O4/c12-9-3-1-7(6-10(9)13)5-8-2-4-11(14)15-8/h1,3,6,8,12-13H,2,4-5H2
Precursor InChIKey: ZNXXWTPQHVLMQT-UHFFFAOYSA-N

Biotransformation_3
Reaction Type: Lactone Hydrolysis (BTMR0259)
Enzyme(s): Unspecified bacterial lactonase
Precursor InChI: InChI=1S/C11H12O3/c12-9-3-1-8(2-4-9)7-10-5-6-11(13)14-10/h1-4,10,12H,5-7H2
Precursor InChIKey: OXASBXALVLRTKO-UHFFFAOYSA-N

Biotransformation_4
Reaction Type: Dehydroxylation of 4-OH-5-phenylvaleric acid (BTMR1314)
Enzyme(s): Unspecified bacterial dehydroxylase
Precursor InChI: InChI=1S/C11H14O4/c12-9-3-1-8(2-4-9)7-10(13)5-6-11(14)15/h1-4,10,12-13H,5-7H2,(H,14,15)
Precursor InChIKey: JCHZTLFRWGBCDD-UHFFFAOYSA-N

Biotransformation_5
Reaction Type: Beta-oxidation of carboxylic acid (BTMR1314)
Enzyme(s): Unspecified gut bacterial enzyme
Precursor InChI: InChI=1S/C11H14O3/c12-10-7-5-9(6-8-10)3-1-2-4-11(13)14/h5-8,12H,1-4H2,(H,13,14)
Precursor InChIKey: YSSJQFONKASLKM-UHFFFAOYSA-N

Biotransformation_6
Reaction Type: Beta-oxidation of carboxylic acid (BTMR1314)
Enzyme(s): Unspecified gut bacterial enzyme
Precursor InChI: InChI=1S/C9H10O3/c10-8-4-1-7(2-5-8)3-6-9(11)12/h1-2,4-5,10H,3,6H2,(H,11,12)
Precursor InChIKey: NMHMNPHRMNGLLB-UHFFFAOYSA-N

Biotransformation_7
Reaction Type: Aromatic -OH glucuronidation (BTMR0166)
Enzyme(s): EC 2.4.1.17
Precursor InChI: InChI=1S/C7H6O3/c8-6-3-1-5(2-4-6)7(9)10/h1-4,8H,(H,9,10)
Precursor InChIKey: FJKROLUGYXJWQN-UHFFFAOYSA-N


$$$$
3,4,5-trihydroxy-6-(4-hydroxybenzoyloxy)oxane-2-carboxylic acid
  CDK     09051816002D

 22 23  0  0  0  0  0  0  0  0999 V2000
    1.2769    1.8179    0.0000 O   0  0  0  0  0  0  0  0  0  0  0  0
    1.2821    0.3179    0.0000 C   0  0  0  0  0  0  0  0  0  0  0  0
   -0.0143   -0.4366    0.0000 C   0  0  0  0  0  0  0  0  0  0  0  0
   -0.0018   -1.9366    0.0000 C   0  0  0  0  0  0  0  0  0  0  0  0
   -1.2655   -2.6972    0.0000 C   0  0  0  0  0  0  0  0  0  0  0  0
   -2.6217   -1.9585    0.0000 C   0  0  0  0  0  0  0  0  0  0  0  0
   -3.9081   -2.7300    0.0000 O   0  0  0  0  0  0  0  0  0  0  0  0
   -2.6342   -0.4586    0.0000 C   0  0  0  0  0  0  0  0  0  0  0  0
   -1.2906    0.3027    0.0000 C   0  0  0  0  0  0  0  0  0  0  0  0
    2.5837   -0.4276    0.0000 O   0  0  0  0  0  0  0  0  0  0  0  0
    2.5734    2.5723    0.0000 C   0  0  0  0  0  0  0  0  0  0  0  0
    3.8934    1.8223    0.0000 O   0  0  0  0  0  0  0  0  0  0  0  0
    5.1934    2.5723    0.0000 C   0  0  0  0  0  0  0  0  0  0  0  0
    5.1934    4.0623    0.0000 C   0  0  0  0  0  0  0  0  0  0  0  0
    6.4944    4.8088    0.0000 O   0  0  0  0  0  0  0  0  0  0  0  0
    3.8934    4.8223    0.0000 C   0  0  0  0  0  0  0  0  0  0  0  0
    3.8983    6.3223    0.0000 O   0  0  0  0  0  0  0  0  0  0  0  0
    2.5734    4.0623    0.0000 C   0  0  0  0  0  0  0  0  0  0  0  0
    1.2748    4.8131    0.0000 O   0  0  0  0  0  0  0  0  0  0  0  0
    6.4923    1.8221    0.0000 C   0  0  0  0  0  0  0  0  0  0  0  0
    7.7914    2.5719    0.0000 O   0  0  0  0  0  0  0  0  0  0  0  0
    6.4920    0.3221    0.0000 O   0  0  0  0  0  0  0  0  0  0  0  0
  3  4  2  0  0  0  0 
  4  5  1  0  0  0  0 
  5  6  2  0  0  0  0 
  6  7  1  0  0  0  0 
  6  8  1  0  0  0  0 
  8  9  2  0  0  0  0 
  3  9  1  0  0  0  0 
  1  2  1  0  0  0  0 
  2 10  2  0  0  0  0 
  2  3  1  0  0  0  0 
  1 11  1  0  0  0  0 
 11 12  1  0  0  0  0 
 12 13  1  0  0  0  0 
 13 14  1  0  0  0  0 
 14 15  1  0  0  0  0 
 14 16  1  0  0  0  0 
 16 17  1  0  0  0  0 
 16 18  1  0  0  0  0 
 11 18  1  0  0  0  0 
 18 19  1  0  0  0  0 
 13 20  1  0  0  0  0 
 20 21  1  0  0  0  0 
 20 22  2  0  0  0  0 
M  END
> <InChI>
InChI=1S/C13H14O9/c14-6-3-1-5(2-4-6)12(20)22-13-9(17)7(15)8(16)10(21-13)11(18)19/h1-4,7-10,13-17H,(H,18,19)

> <InChIKey>
UDDPEWPRKBWBMA-UHFFFAOYSA-N

> <Molecular_formula>
C13H14O9

> <Major_Isotope_Mass>
314.063782028

> <Pathway>
Biotransformation_1
Reaction Type: Flavan-3-ol C-ring fission (BTMR0256)
Enzyme(s): Unspecified gut bacterial enzyme
Precursor InChI: InChI=1S/C15H14O6/c16-8-4-11(18)9-6-13(20)15(21-14(9)5-8)7-1-2-10(17)12(19)3-7/h1-5,13,15-20H,6H2/t13-,15-/m1/s1
Precursor InChIKey: PFTAWBLQPZVEMU-UKRRQHHQSA-N

Biotransformation_2
Reaction Type: 3p-Deydroxylation of substitued benzene (BTMR1314)
Enzyme(s): Unspecified bacterial dehydroxylase
Precursor InChI: InChI=1S/C11H12O4/c12-9-3-1-7(6-10(9)13)5-8-2-4-11(14)15-8/h1,3,6,8,12-13H,2,4-5H2
Precursor InChIKey: ZNXXWTPQHVLMQT-UHFFFAOYSA-N

Biotransformation_3
Reaction Type: Lactone Hydrolysis (BTMR0259)
Enzyme(s): Unspecified bacterial lactonase
Precursor InChI: InChI=1S/C11H12O3/c12-9-3-1-8(2-4-9)7-10-5-6-11(13)14-10/h1-4,10,12H,5-7H2
Precursor InChIKey: OXASBXALVLRTKO-UHFFFAOYSA-N

Biotransformation_4
Reaction Type: Dehydroxylation of 4-OH-5-phenylvaleric acid (BTMR1314)
Enzyme(s): Unspecified bacterial dehydroxylase
Precursor InChI: InChI=1S/C11H14O4/c12-9-3-1-8(2-4-9)7-10(13)5-6-11(14)15/h1-4,10,12-13H,5-7H2,(H,14,15)
Precursor InChIKey: JCHZTLFRWGBCDD-UHFFFAOYSA-N

Biotransformation_5
Reaction Type: Beta-oxidation of carboxylic acid (BTMR1314)
Enzyme(s): Unspecified gut bacterial enzyme
Precursor InChI: InChI=1S/C11H14O3/c12-10-7-5-9(6-8-10)3-1-2-4-11(13)14/h5-8,12H,1-4H2,(H,13,14)
Precursor InChIKey: YSSJQFONKASLKM-UHFFFAOYSA-N

Biotransformation_6
Reaction Type: Beta-oxidation of carboxylic acid (BTMR1314)
Enzyme(s): Unspecified gut bacterial enzyme
Precursor InChI: InChI=1S/C9H10O3/c10-8-4-1-7(2-5-8)3-6-9(11)12/h1-2,4-5,10H,3,6H2,(H,11,12)
Precursor InChIKey: NMHMNPHRMNGLLB-UHFFFAOYSA-N

Biotransformation_7
Reaction Type: O-glucuronidation of aromatic acid (BTMR0168)
Enzyme(s): EC 2.4.1.17
Precursor InChI: InChI=1S/C7H6O3/c8-6-3-1-5(2-4-6)7(9)10/h1-4,8H,(H,9,10)
Precursor InChIKey: FJKROLUGYXJWQN-UHFFFAOYSA-N


$$$$
6-(3-carboxyphenoxy)-3,4,5-trihydroxyoxane-2-carboxylic acid
  CDK     09051816002D

 22 23  0  0  0  0  0  0  0  0999 V2000
   -4.5539    5.1482    0.0000 O   0  0  0  0  0  0  0  0  0  0  0  0
   -3.2536    4.4003    0.0000 C   0  0  0  0  0  0  0  0  0  0  0  0
   -1.9558    5.1524    0.0000 C   0  0  0  0  0  0  0  0  0  0  0  0
   -1.9580    6.6532    0.0000 C   0  0  0  0  0  0  0  0  0  0  0  0
   -0.6648    7.3977    0.0000 C   0  0  0  0  0  0  0  0  0  0  0  0
    0.6356    6.6500    0.0000 C   0  0  0  0  0  0  0  0  0  0  0  0
    0.6427    5.1579    0.0000 C   0  0  0  0  0  0  0  0  0  0  0  0
    1.9444    4.4124    0.0000 O   0  0  0  0  0  0  0  0  0  0  0  0
   -0.6555    4.4047    0.0000 C   0  0  0  0  0  0  0  0  0  0  0  0
   -3.2512    2.9003    0.0000 O   0  0  0  0  0  0  0  0  0  0  0  0
    1.9495    2.9124    0.0000 C   0  0  0  0  0  0  0  0  0  0  0  0
    0.6400    2.1442    0.0000 O   0  0  0  0  0  0  0  0  0  0  0  0
    0.6395    0.6434    0.0000 C   0  0  0  0  0  0  0  0  0  0  0  0
    1.9299   -0.1016    0.0000 C   0  0  0  0  0  0  0  0  0  0  0  0
    1.9258   -1.6016    0.0000 O   0  0  0  0  0  0  0  0  0  0  0  0
    3.2381    0.6442    0.0000 C   0  0  0  0  0  0  0  0  0  0  0  0
    4.5346   -0.1101    0.0000 O   0  0  0  0  0  0  0  0  0  0  0  0
    3.2399    2.1674    0.0000 C   0  0  0  0  0  0  0  0  0  0  0  0
    4.5394    2.9166    0.0000 O   0  0  0  0  0  0  0  0  0  0  0  0
   -0.6596   -0.1064    0.0000 C   0  0  0  0  0  0  0  0  0  0  0  0
   -0.6599   -1.6064    0.0000 O   0  0  0  0  0  0  0  0  0  0  0  0
   -1.9585    0.6438    0.0000 O   0  0  0  0  0  0  0  0  0  0  0  0
  3  4  2  0  0  0  0 
  4  5  1  0  0  0  0 
  5  6  2  0  0  0  0 
  6  7  1  0  0  0  0 
  7  8  1  0  0  0  0 
  7  9  2  0  0  0  0 
  3  9  1  0  0  0  0 
  1  2  1  0  0  0  0 
  2 10  2  0  0  0  0 
  2  3  1  0  0  0  0 
 11  8  1  0  0  0  0 
 11 12  1  0  0  0  0 
 12 13  1  0  0  0  0 
 13 14  1  0  0  0  0 
 14 15  1  0  0  0  0 
 14 16  1  0  0  0  0 
 16 17  1  0  0  0  0 
 16 18  1  0  0  0  0 
 11 18  1  0  0  0  0 
 18 19  1  0  0  0  0 
 13 20  1  0  0  0  0 
 20 21  1  0  0  0  0 
 20 22  2  0  0  0  0 
M  END
> <InChI>
InChI=1S/C13H14O9/c14-7-8(15)10(12(19)20)22-13(9(7)16)21-6-3-1-2-5(4-6)11(17)18/h1-4,7-10,13-16H,(H,17,18)(H,19,20)

> <InChIKey>
ZXNABXFYKZWAPQ-UHFFFAOYSA-N

> <Molecular_formula>
C13H14O9

> <Major_Isotope_Mass>
314.063782028

> <Pathway>
Biotransformation_1
Reaction Type: Flavan-3-ol C-ring fission (BTMR0256)
Enzyme(s): Unspecified gut bacterial enzyme
Precursor InChI: InChI=1S/C15H14O6/c16-8-4-11(18)9-6-13(20)15(21-14(9)5-8)7-1-2-10(17)12(19)3-7/h1-5,13,15-20H,6H2/t13-,15-/m1/s1
Precursor InChIKey: PFTAWBLQPZVEMU-UKRRQHHQSA-N

Biotransformation_2
Reaction Type: 4p-Deydroxylation of substitued benzene (BTMR1012)
Enzyme(s): Unspecified bacterial dehydroxylase
Precursor InChI: InChI=1S/C11H12O4/c12-9-3-1-7(6-10(9)13)5-8-2-4-11(14)15-8/h1,3,6,8,12-13H,2,4-5H2
Precursor InChIKey: ZNXXWTPQHVLMQT-UHFFFAOYSA-N

Biotransformation_3
Reaction Type: Lactone Hydrolysis (BTMR0259)
Enzyme(s): Unspecified bacterial lactonase
Precursor InChI: InChI=1S/C11H12O3/c12-9-3-1-2-8(6-9)7-10-4-5-11(13)14-10/h1-3,6,10,12H,4-5,7H2
Precursor InChIKey: VYWFHBSBNKNWSB-UHFFFAOYSA-N

Biotransformation_4
Reaction Type: Dehydroxylation of 4-OH-5-phenylvaleric acid (BTMR1012)
Enzyme(s): Unspecified bacterial dehydroxylase
Precursor InChI: InChI=1S/C11H14O4/c12-9-3-1-2-8(6-9)7-10(13)4-5-11(14)15/h1-3,6,10,12-13H,4-5,7H2,(H,14,15)
Precursor InChIKey: CBCIWEQMPVKOHC-UHFFFAOYSA-N

Biotransformation_5
Reaction Type: Beta-oxidation of carboxylic acid (BTMR1012)
Enzyme(s): Unspecified gut bacterial enzyme
Precursor InChI: InChI=1S/C11H14O3/c12-10-6-3-5-9(8-10)4-1-2-7-11(13)14/h3,5-6,8,12H,1-2,4,7H2,(H,13,14)
Precursor InChIKey: CMLIEOOXQFWANJ-UHFFFAOYSA-N

Biotransformation_6
Reaction Type: Beta-oxidation of carboxylic acid (BTMR1012)
Enzyme(s): Unspecified gut bacterial enzyme
Precursor InChI: InChI=1S/C9H10O3/c10-8-3-1-2-7(6-8)4-5-9(11)12/h1-3,6,10H,4-5H2,(H,11,12)
Precursor InChIKey: QVWAEZJXDYOKEH-UHFFFAOYSA-N

Biotransformation_7
Reaction Type: Aromatic -OH glucuronidation (BTMR0166)
Enzyme(s): EC 2.4.1.17
Precursor InChI: InChI=1S/C7H6O3/c8-6-3-1-2-5(4-6)7(9)10/h1-4,8H,(H,9,10)
Precursor InChIKey: IJFXRHURBJZNAO-UHFFFAOYSA-N


$$$$
3,4,5-trihydroxy-6-(3-hydroxybenzoyloxy)oxane-2-carboxylic acid
  CDK     09051816002D

 22 23  0  0  0  0  0  0  0  0999 V2000
    1.2847    1.7721    0.0000 O   0  0  0  0  0  0  0  0  0  0  0  0
    1.2899    0.2722    0.0000 C   0  0  0  0  0  0  0  0  0  0  0  0
   -0.0066   -0.4823    0.0000 C   0  0  0  0  0  0  0  0  0  0  0  0
   -0.0016   -1.9831    0.0000 C   0  0  0  0  0  0  0  0  0  0  0  0
   -1.2934   -2.7300    0.0000 C   0  0  0  0  0  0  0  0  0  0  0  0
   -2.5952   -1.9847    0.0000 C   0  0  0  0  0  0  0  0  0  0  0  0
   -2.6051   -0.4925    0.0000 C   0  0  0  0  0  0  0  0  0  0  0  0
   -3.9081    0.2506    0.0000 O   0  0  0  0  0  0  0  0  0  0  0  0
   -1.3083    0.2630    0.0000 C   0  0  0  0  0  0  0  0  0  0  0  0
    2.5915   -0.4734    0.0000 O   0  0  0  0  0  0  0  0  0  0  0  0
    2.5812    2.5266    0.0000 C   0  0  0  0  0  0  0  0  0  0  0  0
    3.9012    1.7766    0.0000 O   0  0  0  0  0  0  0  0  0  0  0  0
    5.2012    2.5266    0.0000 C   0  0  0  0  0  0  0  0  0  0  0  0
    5.2012    4.0166    0.0000 C   0  0  0  0  0  0  0  0  0  0  0  0
    6.5022    4.7631    0.0000 O   0  0  0  0  0  0  0  0  0  0  0  0
    3.9012    4.7766    0.0000 C   0  0  0  0  0  0  0  0  0  0  0  0
    3.9061    6.2766    0.0000 O   0  0  0  0  0  0  0  0  0  0  0  0
    2.5812    4.0166    0.0000 C   0  0  0  0  0  0  0  0  0  0  0  0
    1.2826    4.7674    0.0000 O   0  0  0  0  0  0  0  0  0  0  0  0
    6.5001    1.7764    0.0000 C   0  0  0  0  0  0  0  0  0  0  0  0
    7.7992    2.5262    0.0000 O   0  0  0  0  0  0  0  0  0  0  0  0
    6.4998    0.2764    0.0000 O   0  0  0  0  0  0  0  0  0  0  0  0
  3  4  2  0  0  0  0 
  4  5  1  0  0  0  0 
  5  6  2  0  0  0  0 
  6  7  1  0  0  0  0 
  7  8  1  0  0  0  0 
  7  9  2  0  0  0  0 
  3  9  1  0  0  0  0 
  1  2  1  0  0  0  0 
  2 10  2  0  0  0  0 
  2  3  1  0  0  0  0 
  1 11  1  0  0  0  0 
 11 12  1  0  0  0  0 
 12 13  1  0  0  0  0 
 13 14  1  0  0  0  0 
 14 15  1  0  0  0  0 
 14 16  1  0  0  0  0 
 16 17  1  0  0  0  0 
 16 18  1  0  0  0  0 
 11 18  1  0  0  0  0 
 18 19  1  0  0  0  0 
 13 20  1  0  0  0  0 
 20 21  1  0  0  0  0 
 20 22  2  0  0  0  0 
M  END
> <InChI>
InChI=1S/C13H14O9/c14-6-3-1-2-5(4-6)12(20)22-13-9(17)7(15)8(16)10(21-13)11(18)19/h1-4,7-10,13-17H,(H,18,19)

> <InChIKey>
NAPPBXXQXKMDNU-UHFFFAOYSA-N

> <Molecular_formula>
C13H14O9

> <Major_Isotope_Mass>
314.063782028

> <Pathway>
Biotransformation_1
Reaction Type: Flavan-3-ol C-ring fission (BTMR0256)
Enzyme(s): Unspecified gut bacterial enzyme
Precursor InChI: InChI=1S/C15H14O6/c16-8-4-11(18)9-6-13(20)15(21-14(9)5-8)7-1-2-10(17)12(19)3-7/h1-5,13,15-20H,6H2/t13-,15-/m1/s1
Precursor InChIKey: PFTAWBLQPZVEMU-UKRRQHHQSA-N

Biotransformation_2
Reaction Type: 4p-Deydroxylation of substitued benzene (BTMR1012)
Enzyme(s): Unspecified bacterial dehydroxylase
Precursor InChI: InChI=1S/C11H12O4/c12-9-3-1-7(6-10(9)13)5-8-2-4-11(14)15-8/h1,3,6,8,12-13H,2,4-5H2
Precursor InChIKey: ZNXXWTPQHVLMQT-UHFFFAOYSA-N

Biotransformation_3
Reaction Type: Lactone Hydrolysis (BTMR0259)
Enzyme(s): Unspecified bacterial lactonase
Precursor InChI: InChI=1S/C11H12O3/c12-9-3-1-2-8(6-9)7-10-4-5-11(13)14-10/h1-3,6,10,12H,4-5,7H2
Precursor InChIKey: VYWFHBSBNKNWSB-UHFFFAOYSA-N

Biotransformation_4
Reaction Type: Dehydroxylation of 4-OH-5-phenylvaleric acid (BTMR1012)
Enzyme(s): Unspecified bacterial dehydroxylase
Precursor InChI: InChI=1S/C11H14O4/c12-9-3-1-2-8(6-9)7-10(13)4-5-11(14)15/h1-3,6,10,12-13H,4-5,7H2,(H,14,15)
Precursor InChIKey: CBCIWEQMPVKOHC-UHFFFAOYSA-N

Biotransformation_5
Reaction Type: Beta-oxidation of carboxylic acid (BTMR1012)
Enzyme(s): Unspecified gut bacterial enzyme
Precursor InChI: InChI=1S/C11H14O3/c12-10-6-3-5-9(8-10)4-1-2-7-11(13)14/h3,5-6,8,12H,1-2,4,7H2,(H,13,14)
Precursor InChIKey: CMLIEOOXQFWANJ-UHFFFAOYSA-N

Biotransformation_6
Reaction Type: Beta-oxidation of carboxylic acid (BTMR1012)
Enzyme(s): Unspecified gut bacterial enzyme
Precursor InChI: InChI=1S/C9H10O3/c10-8-3-1-2-7(6-8)4-5-9(11)12/h1-3,6,10H,4-5H2,(H,11,12)
Precursor InChIKey: QVWAEZJXDYOKEH-UHFFFAOYSA-N

Biotransformation_7
Reaction Type: O-glucuronidation of aromatic acid (BTMR0168)
Enzyme(s): EC 2.4.1.17
Precursor InChI: InChI=1S/C7H6O3/c8-6-3-1-2-5(4-6)7(9)10/h1-4,8H,(H,9,10)
Precursor InChIKey: IJFXRHURBJZNAO-UHFFFAOYSA-N


$$$$

  CDK     09051816002D

 26 28  0  0  0  0  0  0  0  0999 V2000
   -1.4073   -0.3180    0.0000 O   0  0  0  0  0  0  0  0  0  0  0  0
   -0.0446   -0.9451    0.0000 C   0  0  0  0  0  0  0  0  0  0  0  0
   -2.4188   -1.4156    0.0000 C   0  0  0  0  0  0  0  0  0  0  0  0
    1.2616   -0.2078    0.0000 C   0  0  0  0  0  0  0  0  0  0  0  0
    1.2762    1.2921    0.0000 C   0  0  0  0  0  0  0  0  0  0  0  0
   -0.0192    2.0484    0.0000 C   0  0  0  0  0  0  0  0  0  0  0  0
   -0.0267    3.5233    0.0000 C   0  0  0  0  0  0  0  0  0  0  0  0
    1.3017    4.3110    0.0000 C   0  0  0  0  0  0  0  0  0  0  0  0
    1.2965    5.8110    0.0000 O   0  0  0  0  0  0  0  0  0  0  0  0
    2.5971    3.5548    0.0000 C   0  0  0  0  0  0  0  0  0  0  0  0
    2.5642    2.0108    0.0000 C   0  0  0  0  0  0  0  0  0  0  0  0
   -3.9081   -1.2366    0.0000 O   0  0  0  0  0  0  0  0  0  0  0  0
   -1.6917   -2.7300    0.0000 C   0  0  0  0  0  0  0  0  0  0  0  0
   -0.2114   -2.4316    0.0000 C   0  0  0  0  0  0  0  0  0  0  0  0
    2.5929    6.5655    0.0000 C   0  0  0  0  0  0  0  0  0  0  0  0
    3.9129    5.8155    0.0000 O   0  0  0  0  0  0  0  0  0  0  0  0
    5.2129    6.5655    0.0000 C   0  0  0  0  0  0  0  0  0  0  0  0
    5.2129    8.0555    0.0000 C   0  0  0  0  0  0  0  0  0  0  0  0
    6.5140    8.8020    0.0000 O   0  0  0  0  0  0  0  0  0  0  0  0
    3.9129    8.8155    0.0000 C   0  0  0  0  0  0  0  0  0  0  0  0
    3.9179   10.3155    0.0000 O   0  0  0  0  0  0  0  0  0  0  0  0
    2.5929    8.0555    0.0000 C   0  0  0  0  0  0  0  0  0  0  0  0
    1.2943    8.8063    0.0000 O   0  0  0  0  0  0  0  0  0  0  0  0
    6.5118    5.8153    0.0000 C   0  0  0  0  0  0  0  0  0  0  0  0
    7.8110    6.5651    0.0000 O   0  0  0  0  0  0  0  0  0  0  0  0
    6.5116    4.3153    0.0000 O   0  0  0  0  0  0  0  0  0  0  0  0
  2  1  1  0  0  0  0 
  2  4  1  0  0  0  0 
  4  5  1  0  0  0  0 
  5  6  2  0  0  0  0 
  6  7  1  0  0  0  0 
  7  8  2  0  0  0  0 
  8  9  1  0  0  0  0 
  8 10  1  0  0  0  0 
 10 11  2  0  0  0  0 
  5 11  1  0  0  0  0 
  1  3  1  0  0  0  0 
  3 12  2  0  0  0  0 
  3 13  1  0  0  0  0 
 13 14  1  0  0  0  0 
  2 14  1  0  0  0  0 
 15  9  1  0  0  0  0 
 15 16  1  0  0  0  0 
 16 17  1  0  0  0  0 
 17 18  1  0  0  0  0 
 18 19  1  0  0  0  0 
 18 20  1  0  0  0  0 
 20 21  1  0  0  0  0 
 20 22  1  0  0  0  0 
 15 22  1  0  0  0  0 
 22 23  1  0  0  0  0 
 17 24  1  0  0  0  0 
 24 25  1  0  0  0  0 
 24 26  2  0  0  0  0 
M  END
> <InChI>
InChI=1S/C17H20O9/c18-11-6-5-10(24-11)7-8-1-3-9(4-2-8)25-17-14(21)12(19)13(20)15(26-17)16(22)23/h1-4,10,12-15,17,19-21H,5-7H2,(H,22,23)

> <InChIKey>
FTDMUGVYLIJMHW-UHFFFAOYSA-N

> <Molecular_formula>
C17H20O9

> <Major_Isotope_Mass>
368.11073222

> <Pathway>
Biotransformation_1
Reaction Type: Flavan-3-ol C-ring fission (BTMR0256)
Enzyme(s): Unspecified gut bacterial enzyme
Precursor InChI: InChI=1S/C15H14O6/c16-8-4-11(18)9-6-13(20)15(21-14(9)5-8)7-1-2-10(17)12(19)3-7/h1-5,13,15-20H,6H2/t13-,15-/m1/s1
Precursor InChIKey: PFTAWBLQPZVEMU-UKRRQHHQSA-N

Biotransformation_2
Reaction Type: 3p-Deydroxylation of substitued benzene (BTMR1314)
Enzyme(s): Unspecified bacterial dehydroxylase
Precursor InChI: InChI=1S/C11H12O4/c12-9-3-1-7(6-10(9)13)5-8-2-4-11(14)15-8/h1,3,6,8,12-13H,2,4-5H2
Precursor InChIKey: ZNXXWTPQHVLMQT-UHFFFAOYSA-N

Biotransformation_3
Reaction Type: Aromatic -OH glucuronidation (BTMR0166)
Enzyme(s): EC 2.4.1.17
Precursor InChI: InChI=1S/C11H12O3/c12-9-3-1-8(2-4-9)7-10-5-6-11(13)14-10/h1-4,10,12H,5-7H2
Precursor InChIKey: OXASBXALVLRTKO-UHFFFAOYSA-N


$$$$
3,4,5-trihydroxy-6-{3-[(5-oxooxolan-2-yl)methyl]phenoxy}oxane-2-carboxylic acid
  CDK     09051816002D

 26 28  0  0  0  0  0  0  0  0999 V2000
    4.3890    5.4078    0.0000 O   0  0  0  0  0  0  0  0  0  0  0  0
    3.0194    6.0195    0.0000 C   0  0  0  0  0  0  0  0  0  0  0  0
    5.3881    6.5168    0.0000 C   0  0  0  0  0  0  0  0  0  0  0  0
    1.7216    5.2674    0.0000 C   0  0  0  0  0  0  0  0  0  0  0  0
    1.7240    3.7674    0.0000 C   0  0  0  0  0  0  0  0  0  0  0  0
    3.0248    3.0188    0.0000 C   0  0  0  0  0  0  0  0  0  0  0  0
    3.0230    1.5267    0.0000 C   0  0  0  0  0  0  0  0  0  0  0  0
    1.7253    0.7743    0.0000 C   0  0  0  0  0  0  0  0  0  0  0  0
    0.4294    1.5142    0.0000 C   0  0  0  0  0  0  0  0  0  0  0  0
   -0.8670    0.7597    0.0000 O   0  0  0  0  0  0  0  0  0  0  0  0
    0.4263    3.0151    0.0000 C   0  0  0  0  0  0  0  0  0  0  0  0
    6.8793    6.3547    0.0000 O   0  0  0  0  0  0  0  0  0  0  0  0
    4.6461    7.8229    0.0000 C   0  0  0  0  0  0  0  0  0  0  0  0
    3.1693    7.5077    0.0000 C   0  0  0  0  0  0  0  0  0  0  0  0
   -2.1686    1.5053    0.0000 C   0  0  0  0  0  0  0  0  0  0  0  0
   -2.1791    3.0234    0.0000 O   0  0  0  0  0  0  0  0  0  0  0  0
   -3.4786    3.7742    0.0000 C   0  0  0  0  0  0  0  0  0  0  0  0
   -4.7690    3.0292    0.0000 C   0  0  0  0  0  0  0  0  0  0  0  0
   -6.0660    3.7828    0.0000 O   0  0  0  0  0  0  0  0  0  0  0  0
   -4.7772    1.5234    0.0000 C   0  0  0  0  0  0  0  0  0  0  0  0
   -6.0787    0.7777    0.0000 O   0  0  0  0  0  0  0  0  0  0  0  0
   -3.4590    0.7603    0.0000 C   0  0  0  0  0  0  0  0  0  0  0  0
   -3.4599   -0.7397    0.0000 O   0  0  0  0  0  0  0  0  0  0  0  0
   -3.4784    5.2742    0.0000 C   0  0  0  0  0  0  0  0  0  0  0  0
   -4.7773    6.0244    0.0000 O   0  0  0  0  0  0  0  0  0  0  0  0
   -2.1792    6.0240    0.0000 O   0  0  0  0  0  0  0  0  0  0  0  0
  2  1  1  0  0  0  0 
  2  4  1  0  0  0  0 
  4  5  1  0  0  0  0 
  5  6  2  0  0  0  0 
  6  7  1  0  0  0  0 
  7  8  2  0  0  0  0 
  8  9  1  0  0  0  0 
  9 10  1  0  0  0  0 
  9 11  2  0  0  0  0 
  5 11  1  0  0  0  0 
  1  3  1  0  0  0  0 
  3 12  2  0  0  0  0 
  3 13  1  0  0  0  0 
 13 14  1  0  0  0  0 
  2 14  1  0  0  0  0 
 15 10  1  0  0  0  0 
 15 16  1  0  0  0  0 
 16 17  1  0  0  0  0 
 17 18  1  0  0  0  0 
 18 19  1  0  0  0  0 
 18 20  1  0  0  0  0 
 20 21  1  0  0  0  0 
 20 22  1  0  0  0  0 
 15 22  1  0  0  0  0 
 22 23  1  0  0  0  0 
 17 24  1  0  0  0  0 
 24 25  1  0  0  0  0 
 24 26  2  0  0  0  0 
M  END
> <InChI>
InChI=1S/C17H20O9/c18-11-5-4-10(24-11)7-8-2-1-3-9(6-8)25-17-14(21)12(19)13(20)15(26-17)16(22)23/h1-3,6,10,12-15,17,19-21H,4-5,7H2,(H,22,23)

> <InChIKey>
DPSUQBKEHXAIDY-UHFFFAOYSA-N

> <Molecular_formula>
C17H20O9

> <Major_Isotope_Mass>
368.11073222

> <Pathway>
Biotransformation_1
Reaction Type: Flavan-3-ol C-ring fission (BTMR0256)
Enzyme(s): Unspecified gut bacterial enzyme
Precursor InChI: InChI=1S/C15H14O6/c16-8-4-11(18)9-6-13(20)15(21-14(9)5-8)7-1-2-10(17)12(19)3-7/h1-5,13,15-20H,6H2/t13-,15-/m1/s1
Precursor InChIKey: PFTAWBLQPZVEMU-UKRRQHHQSA-N

Biotransformation_2
Reaction Type: 4p-Deydroxylation of substitued benzene (BTMR1012)
Enzyme(s): Unspecified bacterial dehydroxylase
Precursor InChI: InChI=1S/C11H12O4/c12-9-3-1-7(6-10(9)13)5-8-2-4-11(14)15-8/h1,3,6,8,12-13H,2,4-5H2
Precursor InChIKey: ZNXXWTPQHVLMQT-UHFFFAOYSA-N

Biotransformation_3
Reaction Type: Aromatic -OH glucuronidation (BTMR0166)
Enzyme(s): EC 2.4.1.17
Precursor InChI: InChI=1S/C11H12O3/c12-9-3-1-2-8(6-9)7-10-4-5-11(13)14-10/h1-3,6,10,12H,4-5,7H2
Precursor InChIKey: VYWFHBSBNKNWSB-UHFFFAOYSA-N


$$$$
3,4,5-trihydroxy-6-{2-hydroxy-5-[(5-oxooxolan-2-yl)methyl]phenoxy}oxane-2-carbox
  CDK     09051816002D

 27 29  0  0  0  0  0  0  0  0999 V2000
    7.7205    2.1961    0.0000 O   0  0  0  0  0  0  0  0  0  0  0  0
    6.3496    2.8050    0.0000 C   0  0  0  0  0  0  0  0  0  0  0  0
    8.7173    3.3071    0.0000 C   0  0  0  0  0  0  0  0  0  0  0  0
    5.0533    2.0503    0.0000 C   0  0  0  0  0  0  0  0  0  0  0  0
    3.7516    2.7956    0.0000 C   0  0  0  0  0  0  0  0  0  0  0  0
    3.7466    4.2964    0.0000 C   0  0  0  0  0  0  0  0  0  0  0  0
    2.4449    5.0417    0.0000 C   0  0  0  0  0  0  0  0  0  0  0  0
    1.1481    4.2862    0.0000 C   0  0  0  0  0  0  0  0  0  0  0  0
   -0.1537    5.0315    0.0000 O   0  0  0  0  0  0  0  0  0  0  0  0
    1.1530    2.7854    0.0000 C   0  0  0  0  0  0  0  0  0  0  0  0
   -0.1434    2.0309    0.0000 O   0  0  0  0  0  0  0  0  0  0  0  0
    2.4548    2.0401    0.0000 C   0  0  0  0  0  0  0  0  0  0  0  0
   10.2088    3.1479    0.0000 O   0  0  0  0  0  0  0  0  0  0  0  0
    7.9728    4.6116    0.0000 C   0  0  0  0  0  0  0  0  0  0  0  0
    6.4965    4.2935    0.0000 C   0  0  0  0  0  0  0  0  0  0  0  0
   -1.4450    2.7764    0.0000 C   0  0  0  0  0  0  0  0  0  0  0  0
   -1.4555    4.2946    0.0000 O   0  0  0  0  0  0  0  0  0  0  0  0
   -2.7550    5.0454    0.0000 C   0  0  0  0  0  0  0  0  0  0  0  0
   -4.0454    4.3004    0.0000 C   0  0  0  0  0  0  0  0  0  0  0  0
   -5.3424    5.0539    0.0000 O   0  0  0  0  0  0  0  0  0  0  0  0
   -4.0536    2.7946    0.0000 C   0  0  0  0  0  0  0  0  0  0  0  0
   -5.3551    2.0489    0.0000 O   0  0  0  0  0  0  0  0  0  0  0  0
   -2.7354    2.0314    0.0000 C   0  0  0  0  0  0  0  0  0  0  0  0
   -2.7363    0.5314    0.0000 O   0  0  0  0  0  0  0  0  0  0  0  0
   -2.7548    6.5454    0.0000 C   0  0  0  0  0  0  0  0  0  0  0  0
   -4.0537    7.2956    0.0000 O   0  0  0  0  0  0  0  0  0  0  0  0
   -1.4556    7.2952    0.0000 O   0  0  0  0  0  0  0  0  0  0  0  0
  2  1  1  0  0  0  0 
  2  4  1  0  0  0  0 
  4  5  1  0  0  0  0 
  5  6  2  0  0  0  0 
  6  7  1  0  0  0  0 
  7  8  2  0  0  0  0 
  8  9  1  0  0  0  0 
  8 10  1  0  0  0  0 
 10 11  1  0  0  0  0 
 10 12  2  0  0  0  0 
  5 12  1  0  0  0  0 
  1  3  1  0  0  0  0 
  3 13  2  0  0  0  0 
  3 14  1  0  0  0  0 
 14 15  1  0  0  0  0 
  2 15  1  0  0  0  0 
 16 11  1  0  0  0  0 
 16 17  1  0  0  0  0 
 17 18  1  0  0  0  0 
 18 19  1  0  0  0  0 
 19 20  1  0  0  0  0 
 19 21  1  0  0  0  0 
 21 22  1  0  0  0  0 
 21 23  1  0  0  0  0 
 16 23  1  0  0  0  0 
 23 24  1  0  0  0  0 
 18 25  1  0  0  0  0 
 25 26  1  0  0  0  0 
 25 27  2  0  0  0  0 
M  END
> <InChI>
InChI=1S/C17H20O10/c18-9-3-1-7(5-8-2-4-11(19)25-8)6-10(9)26-17-14(22)12(20)13(21)15(27-17)16(23)24/h1,3,6,8,12-15,17-18,20-22H,2,4-5H2,(H,23,24)

> <InChIKey>
UVGDTVGPBRLMQY-UHFFFAOYSA-N

> <Molecular_formula>
C17H20O10

> <Major_Isotope_Mass>
384.10564683999996

> <Pathway>
Biotransformation_1
Reaction Type: Flavan-3-ol C-ring fission (BTMR0256)
Enzyme(s): Unspecified gut bacterial enzyme
Precursor InChI: InChI=1S/C15H14O6/c16-8-4-11(18)9-6-13(20)15(21-14(9)5-8)7-1-2-10(17)12(19)3-7/h1-5,13,15-20H,6H2/t13-,15-/m1/s1
Precursor InChIKey: PFTAWBLQPZVEMU-UKRRQHHQSA-N

Biotransformation_2
Reaction Type: Aromatic -OH glucuronidation (BTMR0166)
Enzyme(s): EC 2.4.1.17
Precursor InChI: InChI=1S/C11H12O4/c12-9-3-1-7(6-10(9)13)5-8-2-4-11(14)15-8/h1,3,6,8,12-13H,2,4-5H2
Precursor InChIKey: ZNXXWTPQHVLMQT-UHFFFAOYSA-N


$$$$
3,4,5-trihydroxy-6-{2-hydroxy-4-[(5-oxooxolan-2-yl)methyl]phenoxy}oxane-2-carbox
  CDK     09051816002D

 27 29  0  0  0  0  0  0  0  0999 V2000
    7.1503    2.9720    0.0000 O   0  0  0  0  0  0  0  0  0  0  0  0
    6.9925    4.4636    0.0000 C   0  0  0  0  0  0  0  0  0  0  0  0
    8.6109    2.6639    0.0000 C   0  0  0  0  0  0  0  0  0  0  0  0
    5.6909    5.2091    0.0000 C   0  0  0  0  0  0  0  0  0  0  0  0
    4.3944    4.4547    0.0000 C   0  0  0  0  0  0  0  0  0  0  0  0
    3.0923    5.2010    0.0000 C   0  0  0  0  0  0  0  0  0  0  0  0
    1.7959    4.4465    0.0000 C   0  0  0  0  0  0  0  0  0  0  0  0
    1.8015    2.9457    0.0000 C   0  0  0  0  0  0  0  0  0  0  0  0
    0.5051    2.1912    0.0000 O   0  0  0  0  0  0  0  0  0  0  0  0
    3.1036    2.1994    0.0000 C   0  0  0  0  0  0  0  0  0  0  0  0
    3.1086    0.6994    0.0000 O   0  0  0  0  0  0  0  0  0  0  0  0
    4.4001    2.9538    0.0000 C   0  0  0  0  0  0  0  0  0  0  0  0
    9.2185    1.2925    0.0000 O   0  0  0  0  0  0  0  0  0  0  0  0
    9.3686    3.9609    0.0000 C   0  0  0  0  0  0  0  0  0  0  0  0
    8.3551    5.0805    0.0000 C   0  0  0  0  0  0  0  0  0  0  0  0
   -0.7965    2.9367    0.0000 C   0  0  0  0  0  0  0  0  0  0  0  0
   -0.8070    4.4549    0.0000 O   0  0  0  0  0  0  0  0  0  0  0  0
   -2.1065    5.2057    0.0000 C   0  0  0  0  0  0  0  0  0  0  0  0
   -3.3969    4.4607    0.0000 C   0  0  0  0  0  0  0  0  0  0  0  0
   -4.6939    5.2142    0.0000 O   0  0  0  0  0  0  0  0  0  0  0  0
   -3.4051    2.9549    0.0000 C   0  0  0  0  0  0  0  0  0  0  0  0
   -4.7066    2.2092    0.0000 O   0  0  0  0  0  0  0  0  0  0  0  0
   -2.0869    2.1917    0.0000 C   0  0  0  0  0  0  0  0  0  0  0  0
   -2.0878    0.6917    0.0000 O   0  0  0  0  0  0  0  0  0  0  0  0
   -2.1063    6.7057    0.0000 C   0  0  0  0  0  0  0  0  0  0  0  0
   -3.4052    7.4559    0.0000 O   0  0  0  0  0  0  0  0  0  0  0  0
   -0.8071    7.4555    0.0000 O   0  0  0  0  0  0  0  0  0  0  0  0
  2  1  1  0  0  0  0 
  2  4  1  0  0  0  0 
  4  5  1  0  0  0  0 
  5  6  2  0  0  0  0 
  6  7  1  0  0  0  0 
  7  8  2  0  0  0  0 
  8  9  1  0  0  0  0 
  8 10  1  0  0  0  0 
 10 11  1  0  0  0  0 
 10 12  2  0  0  0  0 
  5 12  1  0  0  0  0 
  1  3  1  0  0  0  0 
  3 13  2  0  0  0  0 
  3 14  1  0  0  0  0 
 14 15  1  0  0  0  0 
  2 15  1  0  0  0  0 
 16  9  1  0  0  0  0 
 16 17  1  0  0  0  0 
 17 18  1  0  0  0  0 
 18 19  1  0  0  0  0 
 19 20  1  0  0  0  0 
 19 21  1  0  0  0  0 
 21 22  1  0  0  0  0 
 21 23  1  0  0  0  0 
 16 23  1  0  0  0  0 
 23 24  1  0  0  0  0 
 18 25  1  0  0  0  0 
 25 26  1  0  0  0  0 
 25 27  2  0  0  0  0 
M  END
> <InChI>
InChI=1S/C17H20O10/c18-9-6-7(5-8-2-4-11(19)25-8)1-3-10(9)26-17-14(22)12(20)13(21)15(27-17)16(23)24/h1,3,6,8,12-15,17-18,20-22H,2,4-5H2,(H,23,24)

> <InChIKey>
OTBJYBQGMPICIK-UHFFFAOYSA-N

> <Molecular_formula>
C17H20O10

> <Major_Isotope_Mass>
384.10564683999996

> <Pathway>
Biotransformation_1
Reaction Type: Flavan-3-ol C-ring fission (BTMR0256)
Enzyme(s): Unspecified gut bacterial enzyme
Precursor InChI: InChI=1S/C15H14O6/c16-8-4-11(18)9-6-13(20)15(21-14(9)5-8)7-1-2-10(17)12(19)3-7/h1-5,13,15-20H,6H2/t13-,15-/m1/s1
Precursor InChIKey: PFTAWBLQPZVEMU-UKRRQHHQSA-N

Biotransformation_2
Reaction Type: Aromatic -OH glucuronidation (BTMR0166)
Enzyme(s): EC 2.4.1.17
Precursor InChI: InChI=1S/C11H12O4/c12-9-3-1-7(6-10(9)13)5-8-2-4-11(14)15-8/h1,3,6,8,12-13H,2,4-5H2
Precursor InChIKey: ZNXXWTPQHVLMQT-UHFFFAOYSA-N


$$$$
6-[5-(4-carboxy-2-hydroxybutyl)-2-hydroxyphenoxy]-3,4,5-trihydroxyoxane-2-carbox
  CDK     09051816002D

 28 29  0  0  0  0  0  0  0  0999 V2000
   11.6786    4.0497    0.0000 O   0  0  0  0  0  0  0  0  0  0  0  0
    6.4825    4.0309    0.0000 C   0  0  0  0  0  0  0  0  0  0  0  0
   10.3823    3.2950    0.0000 C   0  0  0  0  0  0  0  0  0  0  0  0
    5.1862    3.2762    0.0000 C   0  0  0  0  0  0  0  0  0  0  0  0
    3.8845    4.0215    0.0000 C   0  0  0  0  0  0  0  0  0  0  0  0
    3.8795    5.5224    0.0000 C   0  0  0  0  0  0  0  0  0  0  0  0
    2.5778    6.2677    0.0000 C   0  0  0  0  0  0  0  0  0  0  0  0
    1.2810    5.5122    0.0000 C   0  0  0  0  0  0  0  0  0  0  0  0
   -0.0207    6.2575    0.0000 O   0  0  0  0  0  0  0  0  0  0  0  0
    1.2859    4.0113    0.0000 C   0  0  0  0  0  0  0  0  0  0  0  0
   -0.0105    3.2568    0.0000 O   0  0  0  0  0  0  0  0  0  0  0  0
    2.5877    3.2660    0.0000 C   0  0  0  0  0  0  0  0  0  0  0  0
   10.3877    1.7950    0.0000 O   0  0  0  0  0  0  0  0  0  0  0  0
    9.0806    4.0403    0.0000 C   0  0  0  0  0  0  0  0  0  0  0  0
    7.7843    3.2856    0.0000 C   0  0  0  0  0  0  0  0  0  0  0  0
    6.4771    5.5309    0.0000 O   0  0  0  0  0  0  0  0  0  0  0  0
   -1.3121    4.0024    0.0000 C   0  0  0  0  0  0  0  0  0  0  0  0
   -1.3226    5.5205    0.0000 O   0  0  0  0  0  0  0  0  0  0  0  0
   -2.6221    6.2713    0.0000 C   0  0  0  0  0  0  0  0  0  0  0  0
   -3.9125    5.5263    0.0000 C   0  0  0  0  0  0  0  0  0  0  0  0
   -5.2095    6.2799    0.0000 O   0  0  0  0  0  0  0  0  0  0  0  0
   -3.9207    4.0205    0.0000 C   0  0  0  0  0  0  0  0  0  0  0  0
   -5.2222    3.2748    0.0000 O   0  0  0  0  0  0  0  0  0  0  0  0
   -2.6025    3.2574    0.0000 C   0  0  0  0  0  0  0  0  0  0  0  0
   -2.6034    1.7574    0.0000 O   0  0  0  0  0  0  0  0  0  0  0  0
   -2.6219    7.7713    0.0000 C   0  0  0  0  0  0  0  0  0  0  0  0
   -3.9208    8.5216    0.0000 O   0  0  0  0  0  0  0  0  0  0  0  0
   -1.3227    8.5211    0.0000 O   0  0  0  0  0  0  0  0  0  0  0  0
  2  4  1  0  0  0  0 
  4  5  1  0  0  0  0 
  5  6  2  0  0  0  0 
  6  7  1  0  0  0  0 
  7  8  2  0  0  0  0 
  8  9  1  0  0  0  0 
  8 10  1  0  0  0  0 
 10 11  1  0  0  0  0 
 10 12  2  0  0  0  0 
  5 12  1  0  0  0  0 
  1  3  1  0  0  0  0 
  3 13  2  0  0  0  0 
  3 14  1  0  0  0  0 
 14 15  1  0  0  0  0 
  2 15  1  0  0  0  0 
 16  2  1  0  0  0  0 
 17 11  1  0  0  0  0 
 17 18  1  0  0  0  0 
 18 19  1  0  0  0  0 
 19 20  1  0  0  0  0 
 20 21  1  0  0  0  0 
 20 22  1  0  0  0  0 
 22 23  1  0  0  0  0 
 22 24  1  0  0  0  0 
 17 24  1  0  0  0  0 
 24 25  1  0  0  0  0 
 19 26  1  0  0  0  0 
 26 27  1  0  0  0  0 
 26 28  2  0  0  0  0 
M  END
> <InChI>
InChI=1S/C17H22O11/c18-8(2-4-11(20)21)5-7-1-3-9(19)10(6-7)27-17-14(24)12(22)13(23)15(28-17)16(25)26/h1,3,6,8,12-15,17-19,22-24H,2,4-5H2,(H,20,21)(H,25,26)

> <InChIKey>
BKJQCPDRWDNBIN-UHFFFAOYSA-N

> <Molecular_formula>
C17H22O11

> <Major_Isotope_Mass>
402.116211524

> <Pathway>
Biotransformation_1
Reaction Type: Flavan-3-ol C-ring fission (BTMR0256)
Enzyme(s): Unspecified gut bacterial enzyme
Precursor InChI: InChI=1S/C15H14O6/c16-8-4-11(18)9-6-13(20)15(21-14(9)5-8)7-1-2-10(17)12(19)3-7/h1-5,13,15-20H,6H2/t13-,15-/m1/s1
Precursor InChIKey: PFTAWBLQPZVEMU-UKRRQHHQSA-N

Biotransformation_2
Reaction Type: Lactone Hydrolysis (BTMR0259)
Enzyme(s): Unspecified bacterial lactonase
Precursor InChI: InChI=1S/C11H12O4/c12-9-3-1-7(6-10(9)13)5-8-2-4-11(14)15-8/h1,3,6,8,12-13H,2,4-5H2
Precursor InChIKey: ZNXXWTPQHVLMQT-UHFFFAOYSA-N

Biotransformation_3
Reaction Type: Aromatic -OH glucuronidation (BTMR0166)
Enzyme(s): EC 2.4.1.17
Precursor InChI: InChI=1S/C11H14O5/c12-8(2-4-11(15)16)5-7-1-3-9(13)10(14)6-7/h1,3,6,8,12-14H,2,4-5H2,(H,15,16)
Precursor InChIKey: JDBYFCLHVYVXCX-UHFFFAOYSA-N


$$$$
6-[4-(4-carboxy-2-hydroxybutyl)-2-hydroxyphenoxy]-3,4,5-trihydroxyoxane-2-carbox
  CDK     09051816002D

 28 29  0  0  0  0  0  0  0  0999 V2000
   -6.6056   10.3403    0.0000 O   0  0  0  0  0  0  0  0  0  0  0  0
   -2.0967    7.7578    0.0000 C   0  0  0  0  0  0  0  0  0  0  0  0
   -5.8511    9.0439    0.0000 C   0  0  0  0  0  0  0  0  0  0  0  0
   -1.3422    6.4614    0.0000 C   0  0  0  0  0  0  0  0  0  0  0  0
    0.1578    6.4665    0.0000 C   0  0  0  0  0  0  0  0  0  0  0  0
    0.9123    5.1691    0.0000 C   0  0  0  0  0  0  0  0  0  0  0  0
    2.4123    5.1743    0.0000 C   0  0  0  0  0  0  0  0  0  0  0  0
    3.1578    6.4769    0.0000 C   0  0  0  0  0  0  0  0  0  0  0  0
    4.6578    6.4821    0.0000 O   0  0  0  0  0  0  0  0  0  0  0  0
    2.4033    7.7743    0.0000 C   0  0  0  0  0  0  0  0  0  0  0  0
    3.1490    9.0758    0.0000 O   0  0  0  0  0  0  0  0  0  0  0  0
    0.9033    7.7691    0.0000 C   0  0  0  0  0  0  0  0  0  0  0  0
   -6.5966    7.7423    0.0000 O   0  0  0  0  0  0  0  0  0  0  0  0
   -4.3511    9.0491    0.0000 C   0  0  0  0  0  0  0  0  0  0  0  0
   -3.5967    7.7526    0.0000 C   0  0  0  0  0  0  0  0  0  0  0  0
   -1.3512    9.0594    0.0000 O   0  0  0  0  0  0  0  0  0  0  0  0
    5.4122    5.1856    0.0000 C   0  0  0  0  0  0  0  0  0  0  0  0
    4.6622    3.8656    0.0000 O   0  0  0  0  0  0  0  0  0  0  0  0
    5.4122    2.5656    0.0000 C   0  0  0  0  0  0  0  0  0  0  0  0
    6.9022    2.5656    0.0000 C   0  0  0  0  0  0  0  0  0  0  0  0
    7.6487    1.2646    0.0000 O   0  0  0  0  0  0  0  0  0  0  0  0
    7.6622    3.8656    0.0000 C   0  0  0  0  0  0  0  0  0  0  0  0
    9.1622    3.8607    0.0000 O   0  0  0  0  0  0  0  0  0  0  0  0
    6.9022    5.1856    0.0000 C   0  0  0  0  0  0  0  0  0  0  0  0
    7.6530    6.4842    0.0000 O   0  0  0  0  0  0  0  0  0  0  0  0
    4.6620    1.2667    0.0000 C   0  0  0  0  0  0  0  0  0  0  0  0
    5.4118   -0.0325    0.0000 O   0  0  0  0  0  0  0  0  0  0  0  0
    3.1620    1.2669    0.0000 O   0  0  0  0  0  0  0  0  0  0  0  0
  2  4  1  0  0  0  0 
  4  5  1  0  0  0  0 
  5  6  2  0  0  0  0 
  6  7  1  0  0  0  0 
  7  8  2  0  0  0  0 
  8  9  1  0  0  0  0 
  8 10  1  0  0  0  0 
 10 11  1  0  0  0  0 
 10 12  2  0  0  0  0 
  5 12  1  0  0  0  0 
  1  3  1  0  0  0  0 
  3 13  2  0  0  0  0 
  3 14  1  0  0  0  0 
 14 15  1  0  0  0  0 
  2 15  1  0  0  0  0 
 16  2  1  0  0  0  0 
 17  9  1  0  0  0  0 
 17 18  1  0  0  0  0 
 18 19  1  0  0  0  0 
 19 20  1  0  0  0  0 
 20 21  1  0  0  0  0 
 20 22  1  0  0  0  0 
 22 23  1  0  0  0  0 
 22 24  1  0  0  0  0 
 17 24  1  0  0  0  0 
 24 25  1  0  0  0  0 
 19 26  1  0  0  0  0 
 26 27  1  0  0  0  0 
 26 28  2  0  0  0  0 
M  END
> <InChI>
InChI=1S/C17H22O11/c18-8(2-4-11(20)21)5-7-1-3-10(9(19)6-7)27-17-14(24)12(22)13(23)15(28-17)16(25)26/h1,3,6,8,12-15,17-19,22-24H,2,4-5H2,(H,20,21)(H,25,26)

> <InChIKey>
LLKUARGHNZMSRT-UHFFFAOYSA-N

> <Molecular_formula>
C17H22O11

> <Major_Isotope_Mass>
402.116211524

> <Pathway>
Biotransformation_1
Reaction Type: Flavan-3-ol C-ring fission (BTMR0256)
Enzyme(s): Unspecified gut bacterial enzyme
Precursor InChI: InChI=1S/C15H14O6/c16-8-4-11(18)9-6-13(20)15(21-14(9)5-8)7-1-2-10(17)12(19)3-7/h1-5,13,15-20H,6H2/t13-,15-/m1/s1
Precursor InChIKey: PFTAWBLQPZVEMU-UKRRQHHQSA-N

Biotransformation_2
Reaction Type: Lactone Hydrolysis (BTMR0259)
Enzyme(s): Unspecified bacterial lactonase
Precursor InChI: InChI=1S/C11H12O4/c12-9-3-1-7(6-10(9)13)5-8-2-4-11(14)15-8/h1,3,6,8,12-13H,2,4-5H2
Precursor InChIKey: ZNXXWTPQHVLMQT-UHFFFAOYSA-N

Biotransformation_3
Reaction Type: Aromatic -OH glucuronidation (BTMR0166)
Enzyme(s): EC 2.4.1.17
Precursor InChI: InChI=1S/C11H14O5/c12-8(2-4-11(15)16)5-7-1-3-9(13)10(14)6-7/h1,3,6,8,12-14H,2,4-5H2,(H,15,16)
Precursor InChIKey: JDBYFCLHVYVXCX-UHFFFAOYSA-N


$$$$
6-{[5-(3,4-dihydroxyphenyl)-4-hydroxypentanoyl]oxy}-3,4,5-trihydroxyoxane-2-carb
  CDK     09051816002D

 28 29  0  0  0  0  0  0  0  0999 V2000
    0.3144    3.8187    0.0000 O   0  0  0  0  0  0  0  0  0  0  0  0
    5.5105    3.8366    0.0000 C   0  0  0  0  0  0  0  0  0  0  0  0
    1.6108    4.5732    0.0000 C   0  0  0  0  0  0  0  0  0  0  0  0
    6.8069    4.5911    0.0000 C   0  0  0  0  0  0  0  0  0  0  0  0
    8.1085    3.8456    0.0000 C   0  0  0  0  0  0  0  0  0  0  0  0
    8.1132    2.3448    0.0000 C   0  0  0  0  0  0  0  0  0  0  0  0
    9.4149    1.5993    0.0000 C   0  0  0  0  0  0  0  0  0  0  0  0
   10.7118    2.3546    0.0000 C   0  0  0  0  0  0  0  0  0  0  0  0
   12.0134    1.6091    0.0000 O   0  0  0  0  0  0  0  0  0  0  0  0
   10.7071    3.8554    0.0000 C   0  0  0  0  0  0  0  0  0  0  0  0
   12.0036    4.6097    0.0000 O   0  0  0  0  0  0  0  0  0  0  0  0
    9.4055    4.6009    0.0000 C   0  0  0  0  0  0  0  0  0  0  0  0
    1.6056    6.0732    0.0000 O   0  0  0  0  0  0  0  0  0  0  0  0
    2.9124    3.8277    0.0000 C   0  0  0  0  0  0  0  0  0  0  0  0
    4.2089    4.5821    0.0000 C   0  0  0  0  0  0  0  0  0  0  0  0
    5.5157    2.3366    0.0000 O   0  0  0  0  0  0  0  0  0  0  0  0
   -0.9873    4.5642    0.0000 C   0  0  0  0  0  0  0  0  0  0  0  0
   -0.9977    6.0824    0.0000 O   0  0  0  0  0  0  0  0  0  0  0  0
   -2.2973    6.8332    0.0000 C   0  0  0  0  0  0  0  0  0  0  0  0
   -3.5876    6.0882    0.0000 C   0  0  0  0  0  0  0  0  0  0  0  0
   -4.8846    6.8417    0.0000 O   0  0  0  0  0  0  0  0  0  0  0  0
   -3.5958    4.5824    0.0000 C   0  0  0  0  0  0  0  0  0  0  0  0
   -4.8973    3.8367    0.0000 O   0  0  0  0  0  0  0  0  0  0  0  0
   -2.2776    3.8192    0.0000 C   0  0  0  0  0  0  0  0  0  0  0  0
   -2.2785    2.3192    0.0000 O   0  0  0  0  0  0  0  0  0  0  0  0
   -2.2970    8.3332    0.0000 C   0  0  0  0  0  0  0  0  0  0  0  0
   -3.5959    9.0834    0.0000 O   0  0  0  0  0  0  0  0  0  0  0  0
   -0.9979    9.0830    0.0000 O   0  0  0  0  0  0  0  0  0  0  0  0
  2  4  1  0  0  0  0 
  4  5  1  0  0  0  0 
  5  6  2  0  0  0  0 
  6  7  1  0  0  0  0 
  7  8  2  0  0  0  0 
  8  9  1  0  0  0  0 
  8 10  1  0  0  0  0 
 10 11  1  0  0  0  0 
 10 12  2  0  0  0  0 
  5 12  1  0  0  0  0 
  1  3  1  0  0  0  0 
  3 13  2  0  0  0  0 
  3 14  1  0  0  0  0 
 14 15  1  0  0  0  0 
  2 15  1  0  0  0  0 
 16  2  1  0  0  0  0 
 17  1  1  0  0  0  0 
 17 18  1  0  0  0  0 
 18 19  1  0  0  0  0 
 19 20  1  0  0  0  0 
 20 21  1  0  0  0  0 
 20 22  1  0  0  0  0 
 22 23  1  0  0  0  0 
 22 24  1  0  0  0  0 
 17 24  1  0  0  0  0 
 24 25  1  0  0  0  0 
 19 26  1  0  0  0  0 
 26 27  1  0  0  0  0 
 26 28  2  0  0  0  0 
M  END
> <InChI>
InChI=1S/C17H22O11/c18-8(5-7-1-3-9(19)10(20)6-7)2-4-11(21)27-17-14(24)12(22)13(23)15(28-17)16(25)26/h1,3,6,8,12-15,17-20,22-24H,2,4-5H2,(H,25,26)

> <InChIKey>
FZTBEBWSWJPSHQ-UHFFFAOYSA-N

> <Molecular_formula>
C17H22O11

> <Major_Isotope_Mass>
402.116211524

> <Pathway>
Biotransformation_1
Reaction Type: Flavan-3-ol C-ring fission (BTMR0256)
Enzyme(s): Unspecified gut bacterial enzyme
Precursor InChI: InChI=1S/C15H14O6/c16-8-4-11(18)9-6-13(20)15(21-14(9)5-8)7-1-2-10(17)12(19)3-7/h1-5,13,15-20H,6H2/t13-,15-/m1/s1
Precursor InChIKey: PFTAWBLQPZVEMU-UKRRQHHQSA-N

Biotransformation_2
Reaction Type: Lactone Hydrolysis (BTMR0259)
Enzyme(s): Unspecified bacterial lactonase
Precursor InChI: InChI=1S/C11H12O4/c12-9-3-1-7(6-10(9)13)5-8-2-4-11(14)15-8/h1,3,6,8,12-13H,2,4-5H2
Precursor InChIKey: ZNXXWTPQHVLMQT-UHFFFAOYSA-N

Biotransformation_3
Reaction Type: O-glucuronidation of aliphatic acid (BTMR0167)
Enzyme(s): EC 2.4.1.17
Precursor InChI: InChI=1S/C11H14O5/c12-8(2-4-11(15)16)5-7-1-3-9(13)10(14)6-7/h1,3,6,8,12-14H,2,4-5H2,(H,15,16)
Precursor InChIKey: JDBYFCLHVYVXCX-UHFFFAOYSA-N


$$$$

  CDK     09051816002D

 33 36  0  0  1  0  0  0  0  0999 V2000
    3.8989   -1.5002    0.0000 O   0  0  0  0  0  0  0  0  0  0  0  0
    2.6000   -0.7500    0.0000 C   0  0  2  0  0  0  0  0  0  0  0  0
    1.3000   -1.5000    0.0000 C   0  0  0  0  0  0  0  0  0  0  0  0
    0.0000   -0.7500    0.0000 C   0  0  0  0  0  0  0  0  0  0  0  0
   -1.3000   -1.5000    0.0000 C   0  0  0  0  0  0  0  0  0  0  0  0
   -1.3000   -3.0000    0.0000 O   0  0  0  0  0  0  0  0  0  0  0  0
   -2.6000   -0.7500    0.0000 C   0  0  0  0  0  0  0  0  0  0  0  0
   -2.6000    0.7500    0.0000 C   0  0  0  0  0  0  0  0  0  0  0  0
   -3.8989    1.5002    0.0000 O   0  0  0  0  0  0  0  0  0  0  0  0
   -1.3000    1.5000    0.0000 C   0  0  0  0  0  0  0  0  0  0  0  0
    0.0000    0.7500    0.0000 C   0  0  0  0  0  0  0  0  0  0  0  0
    1.3000    1.5000    0.0000 O   0  0  0  0  0  0  0  0  0  0  0  0
    2.6000    0.7500    0.0000 C   0  0  2  0  0  0  0  0  0  0  0  0
    3.8989    1.5002    0.0000 C   0  0  0  0  0  0  0  0  0  0  0  0
    5.1986    0.7496    0.0000 C   0  0  0  0  0  0  0  0  0  0  0  0
    6.4975    1.4998    0.0000 C   0  0  0  0  0  0  0  0  0  0  0  0
    6.4968    3.0006    0.0000 C   0  0  0  0  0  0  0  0  0  0  0  0
    7.7957    3.7508    0.0000 O   0  0  0  0  0  0  0  0  0  0  0  0
    5.1971    3.7512    0.0000 C   0  0  0  0  0  0  0  0  0  0  0  0
    5.1971    5.2512    0.0000 O   0  0  0  0  0  0  0  0  0  0  0  0
    3.8982    3.0010    0.0000 C   0  0  0  0  0  0  0  0  0  0  0  0
    6.4962    6.0012    0.0000 C   0  0  0  0  0  0  0  0  0  0  0  0
    7.8136    5.2467    0.0000 O   0  0  0  0  0  0  0  0  0  0  0  0
    9.1161    5.9922    0.0000 C   0  0  0  0  0  0  0  0  0  0  0  0
    9.1213    7.4822    0.0000 C   0  0  0  0  0  0  0  0  0  0  0  0
   10.4249    8.2242    0.0000 O   0  0  0  0  0  0  0  0  0  0  0  0
    7.8239    8.2467    0.0000 C   0  0  0  0  0  0  0  0  0  0  0  0
    7.8341    9.7466    0.0000 O   0  0  0  0  0  0  0  0  0  0  0  0
    6.5013    7.4912    0.0000 C   0  0  0  0  0  0  0  0  0  0  0  0
    5.2053    8.2465    0.0000 O   0  0  0  0  0  0  0  0  0  0  0  0
   10.4125    5.2375    0.0000 C   0  0  0  0  0  0  0  0  0  0  0  0
   11.7142    5.9828    0.0000 O   0  0  0  0  0  0  0  0  0  0  0  0
   10.4070    3.7375    0.0000 O   0  0  0  0  0  0  0  0  0  0  0  0
  2  1  1  6  0  0  0 
  2  3  1  0  0  0  0 
  3  4  1  0  0  0  0 
  4  5  2  0  0  0  0 
  5  6  1  0  0  0  0 
  5  7  1  0  0  0  0 
  7  8  2  0  0  0  0 
  8  9  1  0  0  0  0 
  8 10  1  0  0  0  0 
 10 11  2  0  0  0  0 
  4 11  1  0  0  0  0 
 11 12  1  0  0  0  0 
 12 13  1  0  0  0  0 
  2 13  1  0  0  0  0 
 13 14  1  6  0  0  0 
 14 15  2  0  0  0  0 
 15 16  1  0  0  0  0 
 16 17  2  0  0  0  0 
 17 18  1  0  0  0  0 
 17 19  1  0  0  0  0 
 19 20  1  0  0  0  0 
 19 21  2  0  0  0  0 
 14 21  1  0  0  0  0 
 22 20  1  0  0  0  0 
 22 23  1  0  0  0  0 
 23 24  1  0  0  0  0 
 24 25  1  0  0  0  0 
 25 26  1  0  0  0  0 
 25 27  1  0  0  0  0 
 27 28  1  0  0  0  0 
 27 29  1  0  0  0  0 
 22 29  1  0  0  0  0 
 29 30  1  0  0  0  0 
 24 31  1  0  0  0  0 
 31 32  1  0  0  0  0 
 31 33  2  0  0  0  0 
M  END
> <InChI>
InChI=1S/C21H22O12/c22-8-4-11(24)9-6-12(25)18(31-13(9)5-8)7-1-2-10(23)14(3-7)32-21-17(28)15(26)16(27)19(33-21)20(29)30/h1-5,12,15-19,21-28H,6H2,(H,29,30)/t12-,15?,16?,17?,18-,19?,21?/m1/s1

> <InChIKey>
BUONZQIZWIITTB-FVNRAWLNSA-N

> <Molecular_formula>
C21H22O12

> <Major_Isotope_Mass>
466.11112614399997

> <Pathway>
Biotransformation_1
Reaction Type: Aromatic -OH glucuronidation (BTMR0166)
Enzyme(s): EC 2.4.1.17
Precursor InChI: InChI=1S/C15H14O6/c16-8-4-11(18)9-6-13(20)15(21-14(9)5-8)7-1-2-10(17)12(19)3-7/h1-5,13,15-20H,6H2/t13-,15-/m1/s1
Precursor InChIKey: PFTAWBLQPZVEMU-UKRRQHHQSA-N


$$$$

  CDK     09051816002D

 33 36  0  0  1  0  0  0  0  0999 V2000
    3.8989   -1.5002    0.0000 O   0  0  0  0  0  0  0  0  0  0  0  0
    2.6000   -0.7500    0.0000 C   0  0  2  0  0  0  0  0  0  0  0  0
    1.3000   -1.5000    0.0000 C   0  0  0  0  0  0  0  0  0  0  0  0
    0.0000   -0.7500    0.0000 C   0  0  0  0  0  0  0  0  0  0  0  0
   -1.3000   -1.5000    0.0000 C   0  0  0  0  0  0  0  0  0  0  0  0
   -1.3000   -3.0000    0.0000 O   0  0  0  0  0  0  0  0  0  0  0  0
   -2.6000   -0.7500    0.0000 C   0  0  0  0  0  0  0  0  0  0  0  0
   -2.6000    0.7500    0.0000 C   0  0  0  0  0  0  0  0  0  0  0  0
   -3.8989    1.5002    0.0000 O   0  0  0  0  0  0  0  0  0  0  0  0
   -1.3000    1.5000    0.0000 C   0  0  0  0  0  0  0  0  0  0  0  0
    0.0000    0.7500    0.0000 C   0  0  0  0  0  0  0  0  0  0  0  0
    1.3000    1.5000    0.0000 O   0  0  0  0  0  0  0  0  0  0  0  0
    2.6000    0.7500    0.0000 C   0  0  2  0  0  0  0  0  0  0  0  0
    3.8989    1.5002    0.0000 C   0  0  0  0  0  0  0  0  0  0  0  0
    5.1986    0.7496    0.0000 C   0  0  0  0  0  0  0  0  0  0  0  0
    6.4975    1.4998    0.0000 C   0  0  0  0  0  0  0  0  0  0  0  0
    6.4968    3.0006    0.0000 C   0  0  0  0  0  0  0  0  0  0  0  0
    7.7957    3.7508    0.0000 O   0  0  0  0  0  0  0  0  0  0  0  0
    5.1971    3.7512    0.0000 C   0  0  0  0  0  0  0  0  0  0  0  0
    5.1971    5.2512    0.0000 O   0  0  0  0  0  0  0  0  0  0  0  0
    3.8982    3.0010    0.0000 C   0  0  0  0  0  0  0  0  0  0  0  0
    9.0948    3.0010    0.0000 C   0  0  0  0  0  0  0  0  0  0  0  0
    9.1003    1.4829    0.0000 O   0  0  0  0  0  0  0  0  0  0  0  0
   10.3974    0.7278    0.0000 C   0  0  0  0  0  0  0  0  0  0  0  0
   11.6902    1.4685    0.0000 C   0  0  0  0  0  0  0  0  0  0  0  0
   12.9847    0.7107    0.0000 O   0  0  0  0  0  0  0  0  0  0  0  0
   11.7033    2.9743    0.0000 C   0  0  0  0  0  0  0  0  0  0  0  0
   13.0073    3.7157    0.0000 O   0  0  0  0  0  0  0  0  0  0  0  0
   10.3877    3.7418    0.0000 C   0  0  0  0  0  0  0  0  0  0  0  0
   10.3935    5.2418    0.0000 O   0  0  0  0  0  0  0  0  0  0  0  0
   10.3922   -0.7722    0.0000 C   0  0  0  0  0  0  0  0  0  0  0  0
   11.6886   -1.5267    0.0000 O   0  0  0  0  0  0  0  0  0  0  0  0
    9.0906   -1.5177    0.0000 O   0  0  0  0  0  0  0  0  0  0  0  0
  2  1  1  6  0  0  0 
  2  3  1  0  0  0  0 
  3  4  1  0  0  0  0 
  4  5  2  0  0  0  0 
  5  6  1  0  0  0  0 
  5  7  1  0  0  0  0 
  7  8  2  0  0  0  0 
  8  9  1  0  0  0  0 
  8 10  1  0  0  0  0 
 10 11  2  0  0  0  0 
  4 11  1  0  0  0  0 
 11 12  1  0  0  0  0 
 12 13  1  0  0  0  0 
  2 13  1  0  0  0  0 
 13 14  1  6  0  0  0 
 14 15  2  0  0  0  0 
 15 16  1  0  0  0  0 
 16 17  2  0  0  0  0 
 17 18  1  0  0  0  0 
 17 19  1  0  0  0  0 
 19 20  1  0  0  0  0 
 19 21  2  0  0  0  0 
 14 21  1  0  0  0  0 
 22 18  1  0  0  0  0 
 22 23  1  0  0  0  0 
 23 24  1  0  0  0  0 
 24 25  1  0  0  0  0 
 25 26  1  0  0  0  0 
 25 27  1  0  0  0  0 
 27 28  1  0  0  0  0 
 27 29  1  0  0  0  0 
 22 29  1  0  0  0  0 
 29 30  1  0  0  0  0 
 24 31  1  0  0  0  0 
 31 32  1  0  0  0  0 
 31 33  2  0  0  0  0 
M  END
> <InChI>
InChI=1S/C21H22O12/c22-8-4-10(23)9-6-12(25)18(31-14(9)5-8)7-1-2-13(11(24)3-7)32-21-17(28)15(26)16(27)19(33-21)20(29)30/h1-5,12,15-19,21-28H,6H2,(H,29,30)/t12-,15?,16?,17?,18-,19?,21?/m1/s1

> <InChIKey>
FXAMKGHSKXKNHR-FVNRAWLNSA-N

> <Molecular_formula>
C21H22O12

> <Major_Isotope_Mass>
466.11112614399997

> <Pathway>
Biotransformation_1
Reaction Type: Aromatic -OH glucuronidation (BTMR0166)
Enzyme(s): EC 2.4.1.17
Precursor InChI: InChI=1S/C15H14O6/c16-8-4-11(18)9-6-13(20)15(21-14(9)5-8)7-1-2-10(17)12(19)3-7/h1-5,13,15-20H,6H2/t13-,15-/m1/s1
Precursor InChIKey: PFTAWBLQPZVEMU-UKRRQHHQSA-N


$$$$

  CDK     09051816002D

 33 36  0  0  1  0  0  0  0  0999 V2000
    3.8989   -1.5002    0.0000 O   0  0  0  0  0  0  0  0  0  0  0  0
    2.6000   -0.7500    0.0000 C   0  0  2  0  0  0  0  0  0  0  0  0
    1.3000   -1.5000    0.0000 C   0  0  0  0  0  0  0  0  0  0  0  0
    0.0000   -0.7500    0.0000 C   0  0  0  0  0  0  0  0  0  0  0  0
   -1.3000   -1.5000    0.0000 C   0  0  0  0  0  0  0  0  0  0  0  0
   -1.3000   -3.0000    0.0000 O   0  0  0  0  0  0  0  0  0  0  0  0
   -2.6000   -0.7500    0.0000 C   0  0  0  0  0  0  0  0  0  0  0  0
   -2.6000    0.7500    0.0000 C   0  0  0  0  0  0  0  0  0  0  0  0
   -3.8989    1.5002    0.0000 O   0  0  0  0  0  0  0  0  0  0  0  0
   -1.3000    1.5000    0.0000 C   0  0  0  0  0  0  0  0  0  0  0  0
    0.0000    0.7500    0.0000 C   0  0  0  0  0  0  0  0  0  0  0  0
    1.3000    1.5000    0.0000 O   0  0  0  0  0  0  0  0  0  0  0  0
    2.6000    0.7500    0.0000 C   0  0  2  0  0  0  0  0  0  0  0  0
    3.8989    1.5002    0.0000 C   0  0  0  0  0  0  0  0  0  0  0  0
    5.1986    0.7496    0.0000 C   0  0  0  0  0  0  0  0  0  0  0  0
    6.4975    1.4998    0.0000 C   0  0  0  0  0  0  0  0  0  0  0  0
    6.4968    3.0006    0.0000 C   0  0  0  0  0  0  0  0  0  0  0  0
    7.7957    3.7508    0.0000 O   0  0  0  0  0  0  0  0  0  0  0  0
    5.1971    3.7512    0.0000 C   0  0  0  0  0  0  0  0  0  0  0  0
    5.1971    5.2512    0.0000 O   0  0  0  0  0  0  0  0  0  0  0  0
    3.8982    3.0010    0.0000 C   0  0  0  0  0  0  0  0  0  0  0  0
   -5.1981    0.7504    0.0000 C   0  0  0  0  0  0  0  0  0  0  0  0
   -6.5154    1.5052    0.0000 O   0  0  0  0  0  0  0  0  0  0  0  0
   -7.8181    0.7599    0.0000 C   0  0  0  0  0  0  0  0  0  0  0  0
   -7.8234   -0.7301    0.0000 C   0  0  0  0  0  0  0  0  0  0  0  0
   -9.1272   -1.4719    0.0000 O   0  0  0  0  0  0  0  0  0  0  0  0
   -6.5262   -1.4948    0.0000 C   0  0  0  0  0  0  0  0  0  0  0  0
   -6.5366   -2.9948    0.0000 O   0  0  0  0  0  0  0  0  0  0  0  0
   -5.2035   -0.7396    0.0000 C   0  0  0  0  0  0  0  0  0  0  0  0
   -3.9076   -1.4950    0.0000 O   0  0  0  0  0  0  0  0  0  0  0  0
   -9.1143    1.5148    0.0000 C   0  0  0  0  0  0  0  0  0  0  0  0
  -10.4161    0.7697    0.0000 O   0  0  0  0  0  0  0  0  0  0  0  0
   -9.1086    3.0148    0.0000 O   0  0  0  0  0  0  0  0  0  0  0  0
  2  1  1  6  0  0  0 
  2  3  1  0  0  0  0 
  3  4  1  0  0  0  0 
  4  5  2  0  0  0  0 
  5  6  1  0  0  0  0 
  5  7  1  0  0  0  0 
  7  8  2  0  0  0  0 
  8  9  1  0  0  0  0 
  8 10  1  0  0  0  0 
 10 11  2  0  0  0  0 
  4 11  1  0  0  0  0 
 11 12  1  0  0  0  0 
 12 13  1  0  0  0  0 
  2 13  1  0  0  0  0 
 13 14  1  6  0  0  0 
 14 15  2  0  0  0  0 
 15 16  1  0  0  0  0 
 16 17  2  0  0  0  0 
 17 18  1  0  0  0  0 
 17 19  1  0  0  0  0 
 19 20  1  0  0  0  0 
 19 21  2  0  0  0  0 
 14 21  1  0  0  0  0 
 22  9  1  0  0  0  0 
 22 23  1  0  0  0  0 
 23 24  1  0  0  0  0 
 24 25  1  0  0  0  0 
 25 26  1  0  0  0  0 
 25 27  1  0  0  0  0 
 27 28  1  0  0  0  0 
 27 29  1  0  0  0  0 
 22 29  1  0  0  0  0 
 29 30  1  0  0  0  0 
 24 31  1  0  0  0  0 
 31 32  1  0  0  0  0 
 31 33  2  0  0  0  0 
M  END
> <InChI>
InChI=1S/C21H22O12/c22-10-2-1-7(3-12(10)24)18-13(25)6-9-11(23)4-8(5-14(9)32-18)31-21-17(28)15(26)16(27)19(33-21)20(29)30/h1-5,13,15-19,21-28H,6H2,(H,29,30)/t13-,15?,16?,17?,18-,19?,21?/m1/s1

> <InChIKey>
FDWDKTKDGDLDTP-HUTRNBJCSA-N

> <Molecular_formula>
C21H22O12

> <Major_Isotope_Mass>
466.11112614399997

> <Pathway>
Biotransformation_1
Reaction Type: Aromatic -OH glucuronidation (BTMR0166)
Enzyme(s): EC 2.4.1.17
Precursor InChI: InChI=1S/C15H14O6/c16-8-4-11(18)9-6-13(20)15(21-14(9)5-8)7-1-2-10(17)12(19)3-7/h1-5,13,15-20H,6H2/t13-,15-/m1/s1
Precursor InChIKey: PFTAWBLQPZVEMU-UKRRQHHQSA-N


$$$$

  CDK     09051816002D

 33 36  0  0  1  0  0  0  0  0999 V2000
    3.8989   -1.5002    0.0000 O   0  0  0  0  0  0  0  0  0  0  0  0
    2.6000   -0.7500    0.0000 C   0  0  2  0  0  0  0  0  0  0  0  0
    1.3000   -1.5000    0.0000 C   0  0  0  0  0  0  0  0  0  0  0  0
    0.0000   -0.7500    0.0000 C   0  0  0  0  0  0  0  0  0  0  0  0
   -1.3000   -1.5000    0.0000 C   0  0  0  0  0  0  0  0  0  0  0  0
   -1.3000   -3.0000    0.0000 O   0  0  0  0  0  0  0  0  0  0  0  0
   -2.6000   -0.7500    0.0000 C   0  0  0  0  0  0  0  0  0  0  0  0
   -2.6000    0.7500    0.0000 C   0  0  0  0  0  0  0  0  0  0  0  0
   -3.8989    1.5002    0.0000 O   0  0  0  0  0  0  0  0  0  0  0  0
   -1.3000    1.5000    0.0000 C   0  0  0  0  0  0  0  0  0  0  0  0
    0.0000    0.7500    0.0000 C   0  0  0  0  0  0  0  0  0  0  0  0
    1.3000    1.5000    0.0000 O   0  0  0  0  0  0  0  0  0  0  0  0
    2.6000    0.7500    0.0000 C   0  0  2  0  0  0  0  0  0  0  0  0
    3.8989    1.5002    0.0000 C   0  0  0  0  0  0  0  0  0  0  0  0
    5.1986    0.7496    0.0000 C   0  0  0  0  0  0  0  0  0  0  0  0
    6.4975    1.4998    0.0000 C   0  0  0  0  0  0  0  0  0  0  0  0
    6.4968    3.0006    0.0000 C   0  0  0  0  0  0  0  0  0  0  0  0
    7.7957    3.7508    0.0000 O   0  0  0  0  0  0  0  0  0  0  0  0
    5.1971    3.7512    0.0000 C   0  0  0  0  0  0  0  0  0  0  0  0
    5.1971    5.2512    0.0000 O   0  0  0  0  0  0  0  0  0  0  0  0
    3.8982    3.0010    0.0000 C   0  0  0  0  0  0  0  0  0  0  0  0
   -2.5990   -3.7500    0.0000 C   0  0  0  0  0  0  0  0  0  0  0  0
   -3.9164   -2.9954    0.0000 O   0  0  0  0  0  0  0  0  0  0  0  0
   -5.2190   -3.7410    0.0000 C   0  0  0  0  0  0  0  0  0  0  0  0
   -5.2242   -5.2309    0.0000 C   0  0  0  0  0  0  0  0  0  0  0  0
   -6.5278   -5.9729    0.0000 O   0  0  0  0  0  0  0  0  0  0  0  0
   -3.9268   -5.9954    0.0000 C   0  0  0  0  0  0  0  0  0  0  0  0
   -3.9369   -7.4954    0.0000 O   0  0  0  0  0  0  0  0  0  0  0  0
   -2.6042   -5.2400    0.0000 C   0  0  0  0  0  0  0  0  0  0  0  0
   -1.3082   -5.9952    0.0000 O   0  0  0  0  0  0  0  0  0  0  0  0
   -6.5153   -2.9863    0.0000 C   0  0  0  0  0  0  0  0  0  0  0  0
   -7.8171   -3.7316    0.0000 O   0  0  0  0  0  0  0  0  0  0  0  0
   -6.5099   -1.4863    0.0000 O   0  0  0  0  0  0  0  0  0  0  0  0
  2  1  1  6  0  0  0 
  2  3  1  0  0  0  0 
  3  4  1  0  0  0  0 
  4  5  2  0  0  0  0 
  5  6  1  0  0  0  0 
  5  7  1  0  0  0  0 
  7  8  2  0  0  0  0 
  8  9  1  0  0  0  0 
  8 10  1  0  0  0  0 
 10 11  2  0  0  0  0 
  4 11  1  0  0  0  0 
 11 12  1  0  0  0  0 
 12 13  1  0  0  0  0 
  2 13  1  0  0  0  0 
 13 14  1  6  0  0  0 
 14 15  2  0  0  0  0 
 15 16  1  0  0  0  0 
 16 17  2  0  0  0  0 
 17 18  1  0  0  0  0 
 17 19  1  0  0  0  0 
 19 20  1  0  0  0  0 
 19 21  2  0  0  0  0 
 14 21  1  0  0  0  0 
 22  6  1  0  0  0  0 
 22 23  1  0  0  0  0 
 23 24  1  0  0  0  0 
 24 25  1  0  0  0  0 
 25 26  1  0  0  0  0 
 25 27  1  0  0  0  0 
 27 28  1  0  0  0  0 
 27 29  1  0  0  0  0 
 22 29  1  0  0  0  0 
 29 30  1  0  0  0  0 
 24 31  1  0  0  0  0 
 31 32  1  0  0  0  0 
 31 33  2  0  0  0  0 
M  END
> <InChI>
InChI=1S/C21H22O12/c22-8-4-13-9(6-12(25)18(31-13)7-1-2-10(23)11(24)3-7)14(5-8)32-21-17(28)15(26)16(27)19(33-21)20(29)30/h1-5,12,15-19,21-28H,6H2,(H,29,30)/t12-,15?,16?,17?,18-,19?,21?/m1/s1

> <InChIKey>
KGLMKAPOVXBIJB-FVNRAWLNSA-N

> <Molecular_formula>
C21H22O12

> <Major_Isotope_Mass>
466.11112614399997

> <Pathway>
Biotransformation_1
Reaction Type: Aromatic -OH glucuronidation (BTMR0166)
Enzyme(s): EC 2.4.1.17
Precursor InChI: InChI=1S/C15H14O6/c16-8-4-11(18)9-6-13(20)15(21-14(9)5-8)7-1-2-10(17)12(19)3-7/h1-5,13,15-20H,6H2/t13-,15-/m1/s1
Precursor InChIKey: PFTAWBLQPZVEMU-UKRRQHHQSA-N


$$$$
